# Supplementary material for: Secreted Glycoside Hydrolase BcGH61 From Botrytis cinerea Induces Cell Death by the Apoplastic Location and Triggers Intracellular Immune Perception
Source: Mol Plant Pathol. 2025 Dec 30;27(1):e70199. doi: 10.1111/mpp.70199 (PMC12754035; doi:10.1111/mpp.70199)
Supplement: Supplementary file 8 — Table S1: List of differentially expressed genes (DEGs). [file MPP-27-e70199-s001.xlsx]

## Sheet: Sheet1
Gene_id	EV-1	EV-2	EV-3	EV_mean	BcGH61-1	BcGH61-2	BcGH61-3	BcGH61-_mean	log2FoldChange	pvalue	padj	Gene_name	description	KO_ID	KEGG_Pathway	GO_annotation	Swissprot_ID	Swissprot_annotation	TrEMBL_ID	TrEMBL_annotation	eggNOG_OGs	eggNoG_annotation	COG_category	NR_ID	NR_annotation	PFAMs	TF_Family
Nbe01g00030	30.5665	42.1056	49.9778	40.8833	343.524	314.665	459.478	372.556	3.19353	1.21892e-29	2.22541e-28	-	-	K03242	ko03013|RNA transport	GO:0000166|nucleotide binding|MF;GO:0003674|molecular_function|MF;GO:0003824|catalytic activity|MF;GO:0003924|GTPase activity|MF;GO:0005488|binding|MF;GO:0005525|GTP binding|MF;GO:0016462|pyrophosphatase activity|MF;GO:0016787|hydrolase activity|MF;GO:0016817|hydrolase activity, acting on acid anhydrides|MF;GO:0016818|hydrolase activity, acting on acid anhydrides, in phosphorus-containing anhydri…	sp|A7XN92|CFM3_MAIZE	CRM-domain containing factor CFM3, chloroplastic/mitochondrial {ECO:0000305} Protein CRM FAMILY MEMBER 3 {ECO:0000303|PubMed:18799595} Short=ZmCFM3 {ECO:0000303|PubMed:18799595} Precursor OS=Zea mays (Maize) Name=CFM3 {ECO:0000303|PubMed:18799595} PE=1	tr|A0A1J6IQ61|A0A1J6IQ61_NICAT	Uncharacterized protein {ECO:0000313|EMBL:OIT06974.1} OS=Nicotiana attenuata (Coyote tobacco) {ECO:0000313|EMBL:OIT19903.1} PE=4	COG3276@1|root,KOG0466@2759|Eukaryota,37JZ9@33090|Viridiplantae,3G9BA@35493|Streptophyta,44P1V@71274|asterids	Eukaryotic translation initiation factor 2	J	XP_019235036.1	PREDICTED: eukaryotic translation initiation factor 2 subunit gamma-like isoform X1 [Nicotiana attenuata]	GTP_EFTU,GTP_EFTU_D2,eIF2_C	-
Nbe01g00040	38.9028	39.6764	47.851	42.1434	163.295	133.003	178.738	158.345	1.91566	4.50193e-13	2.412e-12	-	-	-	-	GO:0000373|Group II intron splicing|BP;GO:0000375|RNA splicing, via transesterification reactions|BP;GO:0000377|RNA splicing, via transesterification reactions with bulged adenosine as nucleophile|BP;GO:0003674|molecular_function|MF;GO:0003676|nucleic acid binding|MF;GO:0003723|RNA binding|MF;GO:0005488|binding|MF;GO:0005575|cellular_component|CC;GO:0005622|intracellular anatomical structure|CC;G…	sp|F4J2U9|CFM3A_ARATH	CRM-domain containing factor CFM3A, chloroplastic/mitochondrial {ECO:0000305} Protein CRM FAMILY MEMBER 3A {ECO:0000303|PubMed:18799595} Short=AtCFM3a {ECO:0000303|PubMed:18799595} Precursor OS=Arabidopsis thaliana (Mouse-ear cress) ORFNames=MXC7.10 {ECO:0000312|EMBL:BAB02098.1} PE=2	tr|A0A1J6IJ04|A0A1J6IJ04_NICAT	Crm-domain containing factor cfm3a, chloroplasticmitochondrial {ECO:0000313|EMBL:OIS98858.1} OS=Nicotiana attenuata (Coyote tobacco) ORFNames=A4A49_02591 {ECO:0000313|EMBL:OIS98858.1} PE=4	KOG1990@1|root,KOG1990@2759|Eukaryota,37M2P@33090|Viridiplantae,3GAAE@35493|Streptophyta,44CXP@71274|asterids	CRS1_YhbY	L	XP_019253618.1	PREDICTED: CRM-domain containing factor CFM3A, chloroplastic/mitochondrial-like [Nicotiana attenuata]	CRS1_YhbY	bHLH
Nbe01g00100	2583.33	2859.94	2766.85	2736.71	15155	12399.5	17744.7	15099.7	2.46402	2.93031e-41	9.75756e-40	-	-	-	-	GO:0005575|cellular_component|CC;GO:0005622|intracellular anatomical structure|CC;GO:0005634|nucleus|CC;GO:0008150|biological_process|BP;GO:0009292|horizontal gene transfer|BP;GO:0009294|DNA-mediated transformation|BP;GO:0009987|cellular process|BP;GO:0043226|organelle|CC;GO:0043227|membrane-bounded organelle|CC;GO:0043229|intracellular organelle|CC;GO:0043231|intracellular membrane-bounded organ…	sp|Q7Y214|GTE7_ARATH	Transcription factor GTE7 Bromodomain-containing protein GTE7 Protein GLOBAL TRANSCRIPTION FACTOR GROUP E7 OS=Arabidopsis thaliana (Mouse-ear cress) Name=GTE7 OrderedLocusNames=At5g65630 ORFNames=K21L13.15 PE=2	tr|Q5K543|Q5K543_NICBE	Bromodomain-containing RNA-binding protein 2 {ECO:0000313|EMBL:CAD43285.1} OS=Nicotiana benthamiana Name=brp2 {ECO:0000313|EMBL:CAD43285.1} PE=2	COG5076@1|root,KOG1474@2759|Eukaryota,37RPA@33090|Viridiplantae,3GBF9@35493|Streptophyta,44BZW@71274|asterids	Bromodomain extra-terminal - transcription regulation	K	CAD43285.1	bromodomain-containing RNA-binding protein 2 [Nicotiana benthamiana]	BET,Bromodomain	-
Nbe01g00180	464.981	614.58	764.553	614.705	303.608	297.364	275.125	292.033	-1.07363	3.64207e-06	9.37811e-06	-	-	-	-	GO:0003674|molecular_function|MF;GO:0003824|catalytic activity|MF;GO:0005575|cellular_component|CC;GO:0006066|alcohol metabolic process|BP;GO:0006576|biogenic amine metabolic process|BP;GO:0006807|nitrogen compound metabolic process|BP;GO:0008150|biological_process|BP;GO:0008152|metabolic process|BP;GO:0009308|amine metabolic process|BP;GO:0016020|membrane|CC;GO:0016787|hydrolase activity|MF;GO:0…	sp|Q7XJJ7|FAAH_ARATH	Fatty acid amide hydrolase EC=3.5.1.99 N-acylethanolamine amidohydrolase OS=Arabidopsis thaliana (Mouse-ear cress) Name=FAAH OrderedLocusNames=At5g64440 ORFNames=T12B11.3 PE=1	tr|A0A1S4CN33|A0A1S4CN33_TOBAC	fatty acid amide hydrolase-like {ECO:0000313|RefSeq:XP_016502455.1, ECO:0000313|RefSeq:XP_016502456.1} OS=Nicotiana tabacum (Common tobacco) ECO:0000313|RefSeq:XP_016502456.1} PE=4	COG0154@1|root,KOG1211@2759|Eukaryota,37RB9@33090|Viridiplantae,3G9FZ@35493|Streptophyta,44SUG@71274|asterids	Amidase	J	XP_009598177.1	fatty acid amide hydrolase-like [Nicotiana tomentosiformis]	Amidase	-
Nbe01g00230	288.992	213.767	275.409	259.389	1671.66	1045.64	1282.98	1333.43	2.36285	1.57272e-22	1.88708e-21	-	-	-	-	GO:0003674|molecular_function|MF;GO:0003824|catalytic activity|MF;GO:0016787|hydrolase activity|MF	sp|Q7XJJ7|FAAH_ARATH	Fatty acid amide hydrolase EC=3.5.1.99 N-acylethanolamine amidohydrolase OS=Arabidopsis thaliana (Mouse-ear cress) Name=FAAH OrderedLocusNames=At5g64440 ORFNames=T12B11.3 PE=1	tr|A0A1U7WE18|A0A1U7WE18_NICSY	fatty acid amide hydrolase-like isoform X1 {ECO:0000313|RefSeq:XP_009772894.1, ECO:0000313|RefSeq:XP_009772895.1, ECO:0000313|RefSeq:XP_009772896.1} OS=Nicotiana sylvestris (Wood tobacco) (South American tobacco) ECO:0000313|RefSeq:XP_009772895.1, ECO:0000313|RefSeq:XP_009772896.1} PE=4	COG0154@1|root,KOG1211@2759|Eukaryota,37RB9@33090|Viridiplantae,3G9FZ@35493|Streptophyta,44PUJ@71274|asterids	Amidase	J	XP_009772894.1	PREDICTED: fatty acid amide hydrolase-like isoform X1 [Nicotiana sylvestris]	Amidase	-
Nbe01g00260	42.6078	40.4862	64.8647	49.3196	15.7247	28.1144	17.7802	20.5398	-1.25676	0.00276373	0.004874	-	-	-	-	-	-	-	tr|A0A1J6L9J3|A0A1J6L9J3_NICAT	Uncharacterized protein {ECO:0000313|EMBL:OIT27705.1} OS=Nicotiana attenuata (Coyote tobacco) ORFNames=A4A49_29040 {ECO:0000313|EMBL:OIT27705.1} PE=4	2BJZJ@1|root,2S1HI@2759|Eukaryota,37VBU@33090|Viridiplantae,3GJEP@35493|Streptophyta,44KMQ@71274|asterids	-	-	XP_019232946.1	PREDICTED: uncharacterized protein LOC109213584 [Nicotiana attenuata]	-	-
Nbe01g00270	654.863	421.866	557.199	544.643	67.7372	149.223	111.36	109.44	-2.31194	5.01605e-13	2.67384e-12	-	-	-	-	GO:0003674|molecular_function|MF;GO:0003824|catalytic activity|MF;GO:0005488|binding|MF;GO:0006807|nitrogen compound metabolic process|BP;GO:0006950|response to stress|BP;GO:0006979|response to oxidative stress|BP;GO:0008150|biological_process|BP;GO:0008152|metabolic process|BP;GO:0016491|oxidoreductase activity|MF;GO:0016667|oxidoreductase activity, acting on a sulfur group of donors|MF;GO:00166…	sp|Q9C5C8|MSRB2_ARATH	Peptide methionine sulfoxide reductase B2, chloroplastic Short=AtMSRB2 EC=1.8.4.12 Peptide-methionine (R)-S-oxide reductase Precursor OS=Arabidopsis thaliana (Mouse-ear cress) Name=MSRB2 OrderedLocusNames=At4g21860 ORFNames=T8O5.70 PE=1	tr|A0A1S3YSG0|A0A1S3YSG0_TOBAC	peptide methionine sulfoxide reductase B5-like isoform X2 {ECO:0000313|RefSeq:XP_016454890.1} OS=Nicotiana tabacum (Common tobacco) Name=LOC107778976 {ECO:0000313|RefSeq:XP_016454890.1} PE=4	COG0229@1|root,KOG0856@2759|Eukaryota,37KD7@33090|Viridiplantae,3GH61@35493|Streptophyta	methionine sulfoxide reductase	O	XP_009771964.1	PREDICTED: peptide methionine sulfoxide reductase B5-like isoform X2 [Nicotiana sylvestris]	SelR	-
Nbe01g00280	462.202	331.987	429.596	407.928	1273.7	939.671	953.581	1055.65	1.37217	4.59533e-10	1.79919e-09	-	-	-	-	GO:0003674|molecular_function|MF;GO:0005215|transporter activity|MF;GO:0022857|transmembrane transporter activity|MF	sp|Q9FLG8|SPNS2_ARATH	Probable sphingolipid transporter spinster homolog 2 OS=Arabidopsis thaliana (Mouse-ear cress) OrderedLocusNames=At5g64500 ORFNames=T12B11.9 PE=2	tr|A0A1S4A1D6|A0A1S4A1D6_TOBAC	probable sphingolipid transporter spinster homolog 2 {ECO:0000313|RefSeq:XP_016470448.1} OS=Nicotiana tabacum (Common tobacco) Name=LOC107792726 {ECO:0000313|RefSeq:XP_016470448.1} PE=4	COG0477@1|root,KOG1330@2759|Eukaryota,37M7R@33090|Viridiplantae,3GCYR@35493|Streptophyta,44P1S@71274|asterids	Transporter	G	XP_009769193.1	PREDICTED: probable sphingolipid transporter spinster homolog 2 [Nicotiana sylvestris]	MFS_1,OATP	-
Nbe01g00290	2225.79	1456.69	1813.02	1831.84	390.699	529.849	414.56	445.036	-2.04099	6.88213e-19	6.24906e-18	-	-	K01507	ko00190|Oxidative phosphorylation	GO:0000287|magnesium ion binding|MF;GO:0003674|molecular_function|MF;GO:0003824|catalytic activity|MF;GO:0004427|inorganic diphosphate phosphatase activity|MF;GO:0005488|binding|MF;GO:0005575|cellular_component|CC;GO:0005622|intracellular anatomical structure|CC;GO:0005737|cytoplasm|CC;GO:0006793|phosphorus metabolic process|BP;GO:0006796|phosphate-containing compound metabolic process|BP;GO:0008…	sp|Q9LXC9|IPYR6_ARATH	Soluble inorganic pyrophosphatase 6, chloroplastic {ECO:0000303|PubMed:15135060} EC=3.6.1.1 {ECO:0000269|PubMed:15135060} Inorganic pyrophosphatase 6 Pyrophosphate phospho-hydrolase 6 {ECO:0000303|PubMed:15135060} Short=PPase 6 {ECO:0000303|PubMed:15135060} Precursor OS=Arabidopsis thaliana (Mouse-ear cress) ORFNames=F17I14.160 {ECO:0000312|EMBL:CAB89365.1} PE=1	tr|A0A1J6KPD9|A0A1J6KPD9_NICAT	Soluble inorganic pyrophosphatase 6, chloroplastic {ECO:0000313|EMBL:OIT26728.1} OS=Nicotiana attenuata (Coyote tobacco) ORFNames=A4A49_23952 {ECO:0000313|EMBL:OIT26728.1} PE=4	COG0221@1|root,KOG1626@2759|Eukaryota,37R9H@33090|Viridiplantae,3G74Q@35493|Streptophyta,44DA5@71274|asterids	Inorganic pyrophosphatase	C	XP_019234458.1	PREDICTED: soluble inorganic pyrophosphatase 6, chloroplastic-like [Nicotiana attenuata]	Pyrophosphatase	-
Nbe01g00310	622.444	495.551	470.004	529.333	113.702	182.744	118.847	138.431	-1.93507	5.44838e-14	3.2128e-13	-	-	K17744	ko01100|Metabolic pathways;ko00053|Ascorbate and aldarate metabolism;ko01110|Biosynthesis of secondary metabolites	GO:0003674|molecular_function|MF;GO:0003824|catalytic activity|MF;GO:0005575|cellular_component|CC;GO:0005622|intracellular anatomical structure|CC;GO:0005737|cytoplasm|CC;GO:0005829|cytosol|CC;GO:0005975|carbohydrate metabolic process|BP;GO:0005996|monosaccharide metabolic process|BP;GO:0006082|organic acid metabolic process|BP;GO:0006766|vitamin metabolic process|BP;GO:0006767|water-soluble vit…	sp|O81884|GALDH_ARATH	L-galactose dehydrogenase Short=At-GalDH Short=L-GalDH EC=1.1.1.316 OS=Arabidopsis thaliana (Mouse-ear cress) Name=LGALDH OrderedLocusNames=At4g33670 ORFNames=T16L1.160 PE=1	tr|A0A1J6KCC7|A0A1J6KCC7_NICAT	L-galactose dehydrogenase {ECO:0000313|EMBL:OIT27706.1} OS=Nicotiana attenuata (Coyote tobacco) ORFNames=A4A49_29041 {ECO:0000313|EMBL:OIT27706.1} PE=4	COG0667@1|root,KOG1576@2759|Eukaryota,37KK2@33090|Viridiplantae,3G832@35493|Streptophyta,44CMQ@71274|asterids	Aldo/keto reductase family	C	XP_009769045.1	PREDICTED: L-galactose dehydrogenase [Nicotiana sylvestris]	Aldo_ket_red	-
Nbe01g00340	6381.91	3459.95	5344.43	5062.09	1936.56	2533.54	2388.16	2286.09	-1.14665	1.061e-05	2.58701e-05	-	-	K00026	ko01100|Metabolic pathways;ko00020|Citrate cycle (TCA cycle);ko00710|Carbon fixation in photosynthetic organisms;ko00630|Glyoxylate and dicarboxylate metabolism;ko00270|Cysteine and methionine metabolism;ko01200|Carbon metabolism;ko01110|Biosynthesis of secondary metabolites;ko00620|Pyruvate metabolism	GO:0003674|molecular_function|MF;GO:0003824|catalytic activity|MF;GO:0005975|carbohydrate metabolic process|BP;GO:0006082|organic acid metabolic process|BP;GO:0006091|generation of precursor metabolites and energy|BP;GO:0006099|tricarboxylic acid cycle|BP;GO:0008150|biological_process|BP;GO:0008152|metabolic process|BP;GO:0009060|aerobic respiration|BP;GO:0009987|cellular process|BP;GO:0015980|en…	sp|P19446|MDHG_CITLA	Malate dehydrogenase, glyoxysomal EC=1.1.1.37 Precursor OS=Citrullus lanatus (Watermelon) (Citrullus vulgaris) PE=1	tr|A0A1J6KCA1|A0A1J6KCA1_NICAT	Malate dehydrogenase, glyoxysomal {ECO:0000313|EMBL:OIT27709.1} OS=Nicotiana attenuata (Coyote tobacco) ORFNames=A4A49_24062 {ECO:0000313|EMBL:OIT27709.1} PE=3	COG0039@1|root,KOG1494@2759|Eukaryota,37JW1@33090|Viridiplantae,3G9WQ@35493|Streptophyta,44PFZ@71274|asterids	Malate dehydrogenase	C	XP_019232949.1	PREDICTED: malate dehydrogenase, glyoxysomal [Nicotiana attenuata]	Ldh_1_C,Ldh_1_N	-
Nbe01g00350	22.2302	46.964	30.8373	33.3438	13.3055	16.2199	10.2938	13.2731	-1.34053	0.00726546	0.0120064	-	-	-	-	GO:0003674|molecular_function|MF;GO:0003676|nucleic acid binding|MF;GO:0003677|DNA binding|MF;GO:0005488|binding|MF;GO:0005515|protein binding|MF;GO:0005575|cellular_component|CC;GO:0005622|intracellular anatomical structure|CC;GO:0005634|nucleus|CC;GO:0043226|organelle|CC;GO:0043227|membrane-bounded organelle|CC;GO:0043229|intracellular organelle|CC;GO:0043231|intracellular membrane-bounded orga…	sp|O64703|AGL29_ARATH	Agamous-like MADS-box protein AGL29 {ECO:0000305} OS=Arabidopsis thaliana (Mouse-ear cress) OrderedLocusNames=At2g34440 {ECO:0000312|Araport:AT2G34440} PE=2	tr|A0A1J6KKR9|A0A1J6KKR9_NICAT	Agamous-like mads-box protein agl61 {ECO:0000313|EMBL:OIT19841.1} OS=Nicotiana attenuata (Coyote tobacco) ORFNames=A4A49_55130 {ECO:0000313|EMBL:OIT19841.1} PE=4	COG5068@1|root,KOG0014@2759|Eukaryota,388JI@33090|Viridiplantae,3GZ1I@35493|Streptophyta,44T5V@71274|asterids	Agamous-like MADS-box protein AGL61	K	XP_019240978.1	PREDICTED: agamous-like MADS-box protein AGL29 [Nicotiana attenuata]	SRF-TF	M-type_MADS
Nbe01g00370	34.2715	77.7334	20.2038	44.0696	7.25756	14.0572	4.67901	8.66459	-2.36051	0.000427218	0.000846676	-	-	-	-	-	-	-	tr|A0A1S3Y420|A0A1S3Y420_TOBAC	uncharacterized protein LOC107771949 {ECO:0000313|RefSeq:XP_016446905.1} OS=Nicotiana tabacum (Common tobacco) Name=LOC107771949 {ECO:0000313|RefSeq:XP_016446905.1} PE=4	2CDNU@1|root,2R6X8@2759|Eukaryota,37KAI@33090|Viridiplantae,3GBYZ@35493|Streptophyta,44DSM@71274|asterids	-	-	XP_009760125.1	PREDICTED: uncharacterized protein LOC104212529 [Nicotiana sylvestris]	-	-
Nbe01g00380	142.644	123.078	160.567	142.096	645.923	500.653	707.466	618.014	2.12414	8.76664e-22	9.96516e-21	-	-	-	-	-	-	-	tr|A0A1J6ISL0|A0A1J6ISL0_NICAT	Uncharacterized protein {ECO:0000313|EMBL:OIT07244.1} OS=Nicotiana attenuata (Coyote tobacco) ORFNames=A4A49_38800 {ECO:0000313|EMBL:OIT07244.1} PE=4	2B3VR@1|root,2S0FK@2759|Eukaryota,37THF@33090|Viridiplantae,3GCU9@35493|Streptophyta,44KV0@71274|asterids	-	-	XP_019257665.1	PREDICTED: uncharacterized protein LOC109235850 [Nicotiana attenuata]	-	-
Nbe01g00410	125.971	150.609	129.729	135.436	22.9823	56.2289	38.3678	39.193	-1.7837	2.00037e-07	5.92515e-07	-	-	-	-	GO:0003674|molecular_function|MF;GO:0003824|catalytic activity|MF;GO:0005575|cellular_component|CC;GO:0005622|intracellular anatomical structure|CC;GO:0005737|cytoplasm|CC;GO:0005794|Golgi apparatus|CC;GO:0008374|O-acyltransferase activity|MF;GO:0012505|endomembrane system|CC;GO:0016407|acetyltransferase activity|MF;GO:0016413|O-acetyltransferase activity|MF;GO:0016740|transferase activity|MF;GO:…	sp|Q9ZQR5|TBL13_ARATH	Protein trichome birefringence-like 13 OS=Arabidopsis thaliana (Mouse-ear cress) Name=TBL13 OrderedLocusNames=At2g14530 ORFNames=T13P21.9 PE=2	tr|A0A1S4AMV4|A0A1S4AMV4_TOBAC	protein trichome birefringence-like 13 isoform X1 {ECO:0000313|RefSeq:XP_016477778.1} OS=Nicotiana tabacum (Common tobacco) Name=LOC107799208 {ECO:0000313|RefSeq:XP_016477778.1} PE=4	28K4X@1|root,2QS9I@2759|Eukaryota,37KG0@33090|Viridiplantae,3GBMV@35493|Streptophyta,44EKH@71274|asterids	PMR5 N terminal Domain	S	XP_019230184.1	PREDICTED: protein trichome birefringence-like 13 isoform X1 [Nicotiana attenuata]	PC-Esterase,PMR5N	-
Nbe01g00430	80.5843	1166	30.8373	425.808	3223.57	2812.53	4008.97	3348.35	2.9749	0.025948	0.0387779	-	-	K13449	ko04075|Plant hormone signal transduction;ko04626|Plant-pathogen interaction;ko04016|MAPK signaling pathway - plant	GO:0005575|cellular_component|CC;GO:0005576|extracellular region|CC;GO:0110165|cellular anatomical entity|CC	sp|P11670|PRB1_TOBAC	Basic form of pathogenesis-related protein 1 Short=PRP 1 Precursor OS=Nicotiana tabacum (Common tobacco) PE=3	tr|A0A1U7XNX9|A0A1U7XNX9_NICSY	basic form of pathogenesis-related protein 1 {ECO:0000313|RefSeq:XP_009788195.1} OS=Nicotiana sylvestris (Wood tobacco) (South American tobacco) Name=LOC104236047 {ECO:0000313|RefSeq:XP_009788195.1} PE=3	COG2340@1|root,KOG3017@2759|Eukaryota,37UH8@33090|Viridiplantae,3GIM9@35493|Streptophyta,44KF9@71274|asterids	Belongs to the CRISP family	S	XP_009788195.1	PREDICTED: basic form of pathogenesis-related protein 1 [Nicotiana sylvestris]	CAP	-
Nbe01g00440	753.047	2333.62	1462.12	1516.26	34825.4	30045.7	21592.7	28821.3	4.24833	2.10042e-28	3.60534e-27	-	-	K13449	ko04626|Plant-pathogen interaction;ko04016|MAPK signaling pathway - plant;ko04075|Plant hormone signal transduction	GO:0005575|cellular_component|CC;GO:0005576|extracellular region|CC;GO:0110165|cellular anatomical entity|CC	sp|P11670|PRB1_TOBAC	Basic form of pathogenesis-related protein 1 Short=PRP 1 Precursor OS=Nicotiana tabacum (Common tobacco) PE=3	tr|A0A1S4AL11|A0A1S4AL11_TOBAC	basic form of pathogenesis-related protein 1-like {ECO:0000313|RefSeq:XP_016477123.1} OS=Nicotiana tabacum (Common tobacco) Name=LOC107798618 {ECO:0000313|RefSeq:XP_016477123.1} PE=3	COG2340@1|root,KOG3017@2759|Eukaryota,37UH8@33090|Viridiplantae,3GIM9@35493|Streptophyta,44KF9@71274|asterids	Belongs to the CRISP family	S	XP_009787159.1	PREDICTED: basic form of pathogenesis-related protein 1-like [Nicotiana sylvestris]	CAP	-
Nbe01g00450	0.926257	1.61945	0	0.848568	2.41919	5.40662	13.1012	6.97567	2.98305	0.024971	0.0374501	-	-	K13449	ko04016|MAPK signaling pathway - plant;ko04626|Plant-pathogen interaction;ko04075|Plant hormone signal transduction	GO:0005575|cellular_component|CC;GO:0005576|extracellular region|CC;GO:0110165|cellular anatomical entity|CC	sp|P04284|PR06_SOLLC	Pathogenesis-related leaf protein 6 Short=P6 Ethylene-induced protein P1 P14 P14A PR protein Precursor OS=Solanum lycopersicum (Tomato) (Lycopersicon esculentum) Name=PR1B1 PE=1	tr|A0A1S4AK94|A0A1S4AK94_TOBAC	pathogenesis-related leaf protein 6-like {ECO:0000313|RefSeq:XP_016477122.1} OS=Nicotiana tabacum (Common tobacco) Name=LOC107798617 {ECO:0000313|RefSeq:XP_016477122.1} PE=3	COG2340@1|root,KOG3017@2759|Eukaryota,37TVY@33090|Viridiplantae,3GI6S@35493|Streptophyta,44KE3@71274|asterids	Belongs to the CRISP family	S	XP_009787160.1	PREDICTED: pathogenesis-related leaf protein 6-like [Nicotiana sylvestris]	CAP	-
Nbe01g00570	37.0503	72.8751	30.8373	46.9209	14.5151	11.8946	9.35801	11.9226	-1.99434	0.000115597	0.000247456	-	-	-	-	-	-	-	tr|A0A1U7WKH2|A0A1U7WKH2_NICSY	uncharacterized protein LOC104224755 {ECO:0000313|RefSeq:XP_009774755.1} OS=Nicotiana sylvestris (Wood tobacco) (South American tobacco) Name=LOC104224755 {ECO:0000313|RefSeq:XP_009774755.1} PE=4	2CN1E@1|root,2QTA3@2759|Eukaryota,37RW0@33090|Viridiplantae,3G9H4@35493|Streptophyta,44BQG@71274|asterids	-	-	XP_019266283.1	PREDICTED: uncharacterized protein LOC109243757 [Nicotiana attenuata]	-	-
Nbe01g00600	119.487	97.1668	94.6387	103.764	494.724	355.756	384.614	411.698	1.98662	3.7622e-18	3.22214e-17	-	-	-	-	GO:0005575|cellular_component|CC;GO:0030684|preribosome|CC;GO:0032040|small-subunit processome|CC;GO:0032991|protein-containing complex|CC;GO:1990904|ribonucleoprotein complex|CC	-	-	tr|A0A1S3ZRF2|A0A1S3ZRF2_TOBAC	rRNA-processing protein UTP23 homolog isoform X2 {ECO:0000313|RefSeq:XP_016466956.1} OS=Nicotiana tabacum (Common tobacco) Name=LOC107789618 {ECO:0000313|RefSeq:XP_016466956.1} PE=4	COG1412@1|root,KOG3164@2759|Eukaryota,37IUT@33090|Viridiplantae,3GA7Q@35493|Streptophyta,44GE4@71274|asterids	RRNA-processing protein UTP23	S	XP_019265296.1	PREDICTED: rRNA-processing protein UTP23 homolog [Nicotiana attenuata]	Fcf1	-
Nbe01g00610	932.74	890.696	991.048	938.161	3178.81	2629.78	2910.34	2906.31	1.63159	3.4831e-28	5.90457e-27	-	-	K10590	ko04120|Ubiquitin mediated proteolysis	GO:0003674|molecular_function|MF;GO:0003824|catalytic activity|MF;GO:0004842|ubiquitin-protein transferase activity|MF;GO:0016740|transferase activity|MF;GO:0016746|acyltransferase activity|MF;GO:0016755|aminoacyltransferase activity|MF;GO:0019787|ubiquitin-like protein transferase activity|MF;GO:0140096|catalytic activity, acting on a protein|MF	sp|Q6WWW4|UPL3_ARATH	E3 ubiquitin-protein ligase UPL3 Short=Ubiquitin-protein ligase 3 EC=2.3.2.26 HECT ubiquitin-protein ligase 3 HECT-type E3 ubiquitin transferase UPL3 Protein KAKTUS OS=Arabidopsis thaliana (Mouse-ear cress) ORFNames=F20M13.160/F20M13.170 PE=1	tr|A0A1U7WBQ1|A0A1U7WBQ1_NICSY	E3 ubiquitin-protein ligase UPL3-like {ECO:0000313|RefSeq:XP_009771655.1} OS=Nicotiana sylvestris (Wood tobacco) (South American tobacco) Name=LOC104222160 {ECO:0000313|RefSeq:XP_009771655.1} PE=4	COG5021@1|root,KOG0168@2759|Eukaryota,KOG0170@2759|Eukaryota,37IGM@33090|Viridiplantae,3GAK1@35493|Streptophyta,44NRQ@71274|asterids	E3 ubiquitin-protein ligase	O	XP_009771655.1	PREDICTED: E3 ubiquitin-protein ligase UPL3-like [Nicotiana sylvestris]	HECT	-
Nbe01g00640	189.883	237.249	311.563	246.232	56.8509	59.4728	39.3036	51.8758	-2.25161	7.41567e-14	4.31641e-13	-	-	-	-	GO:0003674|molecular_function|MF;GO:0003676|nucleic acid binding|MF;GO:0003677|DNA binding|MF;GO:0005488|binding|MF;GO:0005575|cellular_component|CC;GO:0005622|intracellular anatomical structure|CC;GO:0005634|nucleus|CC;GO:0043226|organelle|CC;GO:0043227|membrane-bounded organelle|CC;GO:0043229|intracellular organelle|CC;GO:0043231|intracellular membrane-bounded organelle|CC;GO:0097159|organic cy…	sp|P81393|MYB08_ANTMA	Myb-related protein 308 OS=Antirrhinum majus (Garden snapdragon) Name=MYB308 {ECO:0000303|PubMed:1840903} PE=2	tr|A0A1U7YK22|A0A1U7YK22_NICSY	myb-related protein 308-like {ECO:0000313|RefSeq:XP_009804432.1} OS=Nicotiana sylvestris (Wood tobacco) (South American tobacco) Name=LOC104249655 {ECO:0000313|RefSeq:XP_009804432.1} PE=4	COG5147@1|root,KOG0048@2759|Eukaryota,37QAP@33090|Viridiplantae,3G8KC@35493|Streptophyta,44Q7Y@71274|asterids	Myb-like DNA-binding domain	K	XP_019260747.1	PREDICTED: myb-related protein 308-like [Nicotiana attenuata]	Myb_DNA-binding	MYB
Nbe01g00650	238.048	214.577	211.608	221.411	1722.46	1292.18	1560.92	1525.19	2.78382	1.20554e-51	6.63837e-50	-	-	K19366	ko04144|Endocytosis	GO:0005575|cellular_component|CC;GO:0005886|plasma membrane|CC;GO:0016020|membrane|CC;GO:0071944|cell periphery|CC;GO:0110165|cellular anatomical entity|CC	sp|O48832|ERD7_ARATH	Protein EARLY-RESPONSIVE TO DEHYDRATION 7, chloroplastic {ECO:0000303|PubMed:8075396} Precursor OS=Arabidopsis thaliana (Mouse-ear cress) ORFNames=T13L16.14 {ECO:0000305} PE=1	tr|A0A1S4ASB4|A0A1S4ASB4_TOBAC	uncharacterized protein LOC107800737 {ECO:0000313|RefSeq:XP_016479445.1} OS=Nicotiana tabacum (Common tobacco) Name=LOC107800737 {ECO:0000313|RefSeq:XP_016479445.1} PE=4	2CMC4@1|root,2QPY0@2759|Eukaryota,37IKN@33090|Viridiplantae,3GA8N@35493|Streptophyta,44IBQ@71274|asterids	Senescence-associated protein	S	XP_009618139.1	protein EARLY-RESPONSIVE TO DEHYDRATION 7, chloroplastic-like [Nicotiana tomentosiformis]	Senescence	-
Nbe01g00660	15.7464	10.5264	11.6969	12.6566	2.41919	5.40662	2.8074	3.5444	-1.83361	0.0152537	0.0238015	-	-	-	-	GO:0005575|cellular_component|CC;GO:0005622|intracellular anatomical structure|CC;GO:0006139|nucleobase-containing compound metabolic process|BP;GO:0006725|cellular aromatic compound metabolic process|BP;GO:0006807|nitrogen compound metabolic process|BP;GO:0008150|biological_process|BP;GO:0008152|metabolic process|BP;GO:0009451|RNA modification|BP;GO:0009987|cellular process|BP;GO:0016070|RNA met…	sp|Q9SVP7|PP307_ARATH	Pentatricopeptide repeat-containing protein At4g13650 OS=Arabidopsis thaliana (Mouse-ear cress) Name=PCMP-H42 OrderedLocusNames=At4g13650 ORFNames=F18A5.40 PE=2	tr|A0A1U7USV6|A0A1U7USV6_NICSY	pentatricopeptide repeat-containing protein At3g03580-like isoform X1 {ECO:0000313|RefSeq:XP_009757298.1} OS=Nicotiana sylvestris (Wood tobacco) (South American tobacco) Name=LOC104210177 {ECO:0000313|RefSeq:XP_009757298.1} PE=4	KOG4197@1|root,KOG4197@2759|Eukaryota,37MWD@33090|Viridiplantae,3GA5B@35493|Streptophyta,44N8H@71274|asterids	Pentatricopeptide repeat-containing protein	S	XP_009757298.1	PREDICTED: pentatricopeptide repeat-containing protein At3g03580-like isoform X1 [Nicotiana sylvestris]	PPR,PPR_2,RRM_1	-
Nbe01g00700	583.542	585.43	532.742	567.238	160.876	206.533	117.911	161.773	-1.81287	7.06944e-14	4.12014e-13	-	-	-	-	GO:0003674|molecular_function|MF;GO:0003824|catalytic activity|MF;GO:0004175|endopeptidase activity|MF;GO:0004252|serine-type endopeptidase activity|MF;GO:0008233|peptidase activity|MF;GO:0008236|serine-type peptidase activity|MF;GO:0016787|hydrolase activity|MF;GO:0017171|serine hydrolase activity|MF;GO:0140096|catalytic activity, acting on a protein|MF	sp|O49607|SBT16_ARATH	Subtilisin-like protease SBT1.6 {ECO:0000303|PubMed:16193095} EC=3.4.21.- {ECO:0000305} Subtilase subfamily 1 member 6 {ECO:0000303|PubMed:16193095} Short=AtSBT1.6 {ECO:0000303|PubMed:16193095} Subtilisin-like serine protease 2 {ECO:0000303|PubMed:12702015} Short=At-SLP2 {ECO:0000303|PubMed:12702015} Precursor OS=Arabidopsis thaliana (Mouse-ear cress) ORFNames=M4E13.40 {ECO:0000312|EMBL:CAA17763.…	tr|A0A1U7XG17|A0A1U7XG17_NICSY	subtilisin-like protease {ECO:0000313|RefSeq:XP_009789823.1} OS=Nicotiana sylvestris (Wood tobacco) (South American tobacco) Name=LOC104237377 {ECO:0000313|RefSeq:XP_009789823.1} PE=4	COG1404@1|root,2QTK5@2759|Eukaryota,37J5A@33090|Viridiplantae,3GB2M@35493|Streptophyta,44F2Q@71274|asterids	PA domain	G	QOQ34360.1	SBT7 [Nicotiana benthamiana]	Inhibitor_I9,PA,Peptidase_S8	DBB
Nbe01g00720	270.467	293.93	238.192	267.529	1006.38	866.141	1009.73	960.751	1.84239	8.38679e-27	1.3107e-25	-	-	-	-	-	-	-	tr|A0A1U7XTL8|A0A1U7XTL8_NICSY	CTL-like protein DDB_G0288717 {ECO:0000313|RefSeq:XP_009789825.1} OS=Nicotiana sylvestris (Wood tobacco) (South American tobacco) Name=LOC104237379 {ECO:0000313|RefSeq:XP_009789825.1} PE=3	KOG1362@1|root,KOG1362@2759|Eukaryota,37KTP@33090|Viridiplantae,3GEHU@35493|Streptophyta,44BYD@71274|asterids	Belongs to the CTL (choline transporter-like) family	I	XP_019225951.1	PREDICTED: CTL-like protein DDB_G0288717 [Nicotiana attenuata]	Choline_transpo	-
Nbe01g00750	2978.84	2767.63	2792.37	2846.28	1220.48	1549.54	1195.02	1321.68	-1.10678	3.48993e-11	1.53239e-10	-	-	-	-	-	sp|F4I9E1|NFD4_ARATH	Protein NUCLEAR FUSION DEFECTIVE 4 {ECO:0000303|PubMed:16698901} OS=Arabidopsis thaliana (Mouse-ear cress) ORFNames=T8E3.15 {ECO:0000312|EMBL:AAG51261.1} PE=3	tr|A0A1U7VWU0|A0A1U7VWU0_NICSY	uncharacterized protein LOC104217799 {ECO:0000313|RefSeq:XP_009766430.1} OS=Nicotiana sylvestris (Wood tobacco) (South American tobacco) Name=LOC104217799 {ECO:0000313|RefSeq:XP_009766430.1} PE=4	28JI0@1|root,2QRX8@2759|Eukaryota,37RUF@33090|Viridiplantae,3GF60@35493|Streptophyta,44BFT@71274|asterids	Nodulin-like	S	XP_009766430.1	PREDICTED: uncharacterized protein LOC104217799 [Nicotiana sylvestris]	Nodulin-like	NF-YC
Nbe01g00760	68.543	28.3403	45.7243	47.5359	14.5151	22.7078	5.61481	14.2792	-1.74487	0.00260464	0.0046097	-	-	-	-	GO:0003674|molecular_function|MF;GO:0003824|catalytic activity|MF;GO:0004553|hydrolase activity, hydrolyzing O-glycosyl compounds|MF;GO:0005975|carbohydrate metabolic process|BP;GO:0008150|biological_process|BP;GO:0008152|metabolic process|BP;GO:0016787|hydrolase activity|MF;GO:0016798|hydrolase activity, acting on glycosyl bonds|MF;GO:0044238|primary metabolic process|BP;GO:0071704|organic subst…	-	-	tr|A0A1J6I661|A0A1J6I661_NICAT	Uncharacterized protein {ECO:0000313|EMBL:OIS96039.1} OS=Nicotiana attenuata (Coyote tobacco) ORFNames=A4A49_26378 {ECO:0000313|EMBL:OIS96039.1} PE=4	COG3693@1|root,2QRD9@2759|Eukaryota,37IYM@33090|Viridiplantae,3GED9@35493|Streptophyta,44N4E@71274|asterids	Glycosyl hydrolase family 10	G	XP_019257096.1	PREDICTED: uncharacterized protein LOC109235440 isoform X1 [Nicotiana attenuata]	Glyco_hydro_10	-
Nbe01g00770	22.2302	8.90696	14.887	15.3414	6.04797	6.48795	0.935801	4.49057	-1.80084	0.0257151	0.0384592	-	-	-	-	GO:0003674|molecular_function|MF;GO:0003824|catalytic activity|MF;GO:0004553|hydrolase activity, hydrolyzing O-glycosyl compounds|MF;GO:0005975|carbohydrate metabolic process|BP;GO:0008150|biological_process|BP;GO:0008152|metabolic process|BP;GO:0016787|hydrolase activity|MF;GO:0016798|hydrolase activity, acting on glycosyl bonds|MF;GO:0044238|primary metabolic process|BP;GO:0071704|organic subst…	-	-	tr|A0A1J6I661|A0A1J6I661_NICAT	Uncharacterized protein {ECO:0000313|EMBL:OIS96039.1} OS=Nicotiana attenuata (Coyote tobacco) ORFNames=A4A49_26378 {ECO:0000313|EMBL:OIS96039.1} PE=4	COG3693@1|root,2QRD9@2759|Eukaryota,37IYM@33090|Viridiplantae,3GED9@35493|Streptophyta,44N4E@71274|asterids	Glycosyl hydrolase family 10	G	XP_019257100.1	PREDICTED: uncharacterized protein LOC109235440 isoform X5 [Nicotiana attenuata]	Glyco_hydro_10	-
Nbe01g00780	76.8793	93.1182	41.4709	70.4895	16.9343	21.6265	10.2938	16.2849	-2.12846	5.79482e-06	1.45675e-05	-	-	-	-	-	sp|O80327|TLP1_PYRPY	Thaumatin-like protein 1 Precursor OS=Pyrus pyrifolia (Chinese pear) (Pyrus serotina) Name=TL1 PE=1	tr|A0A1J6IE39|A0A1J6IE39_NICAT	Thaumatin-like protein 1 {ECO:0000313|EMBL:OIS96038.1} OS=Nicotiana attenuata (Coyote tobacco) ORFNames=A4A49_26377 {ECO:0000313|EMBL:OIS96038.1} PE=4	2CM7G@1|root,2QPIR@2759|Eukaryota,37NTM@33090|Viridiplantae,3GE14@35493|Streptophyta,44EAK@71274|asterids	Thaumatin family	O	XP_019257095.1	PREDICTED: thaumatin-like protein 1 [Nicotiana attenuata]	Thaumatin	-
Nbe01g00800	182.473	205.67	181.834	189.992	13.3055	20.5452	14.9728	16.2745	-3.54366	3.48597e-30	6.55101e-29	-	-	K13946	ko04075|Plant hormone signal transduction	-	sp|Q8L883|LAX5_MEDTR	Auxin transporter-like protein 5 AUX1-like protein 5 MtLAX5 OS=Medicago truncatula (Barrel medic) (Medicago tribuloides) Name=LAX5 PE=2	tr|A0A1J6IIS7|A0A1J6IIS7_NICAT	Auxin transporter-like protein 5 {ECO:0000313|EMBL:OIT00424.1} OS=Nicotiana attenuata (Coyote tobacco) ORFNames=A4A49_27997 {ECO:0000313|EMBL:OIT00424.1} PE=4	COG0814@1|root,KOG1303@2759|Eukaryota,37P1U@33090|Viridiplantae,3GAXD@35493|Streptophyta,44EEX@71274|asterids	Transmembrane amino acid transporter protein	E	XP_019249751.1	PREDICTED: auxin transporter-like protein 2 [Nicotiana attenuata]	Aa_trans	-
Nbe01g00810	1446.81	1528.76	1431.28	1468.95	486.256	601.216	561.481	549.651	-1.41748	2.20618e-20	2.25084e-19	-	-	-	-	GO:0003674|molecular_function|MF;GO:0003676|nucleic acid binding|MF;GO:0005488|binding|MF;GO:0008270|zinc ion binding|MF;GO:0043167|ion binding|MF;GO:0043169|cation binding|MF;GO:0046872|metal ion binding|MF;GO:0046914|transition metal ion binding|MF;GO:0097159|organic cyclic compound binding|MF;GO:1901363|heterocyclic compound binding|MF	sp|P27484|GRP2_NICSY	Glycine-rich protein 2 OS=Nicotiana sylvestris (Wood tobacco) (South American tobacco) Name=GRP-2 PE=2	tr|A0A1J6KU01|A0A1J6KU01_NICAT	Glycine-rich protein 2 {ECO:0000313|EMBL:OIT28240.1} OS=Nicotiana attenuata (Coyote tobacco) ORFNames=A4A49_23841 {ECO:0000313|EMBL:OIT28240.1} PE=4	COG1278@1|root,KOG3070@2759|Eukaryota,37UAI@33090|Viridiplantae,3GI6K@35493|Streptophyta,44PBB@71274|asterids	Glycine-rich protein 2	J	XP_019232174.1	PREDICTED: glycine-rich protein 2 [Nicotiana attenuata]	CSD,zf-CCHC	-
Nbe01g00850	4.63128	29.15	4.25343	12.6782	283.045	108.132	77.6715	156.283	3.60045	8.08937e-07	2.24456e-06	-	-	-	-	GO:0005575|cellular_component|CC;GO:0005576|extracellular region|CC;GO:0048046|apoplast|CC;GO:0110165|cellular anatomical entity|CC	sp|Q84TH6|DIR23_ARATH	Dirigent protein 23 Short=AtDIR23 Precursor OS=Arabidopsis thaliana (Mouse-ear cress) Name=DIR23 OrderedLocusNames=At2g21100 ORFNames=F26H11.14 PE=2	tr|A0A1J6KDT9|A0A1J6KDT9_NICAT	Dirigent protein {ECO:0000256|RuleBase:RU363099} OS=Nicotiana attenuata (Coyote tobacco) ORFNames=A4A49_23834 {ECO:0000313|EMBL:OIT28245.1} PE=3	29XXM@1|root,2RY4Y@2759|Eukaryota,37TUX@33090|Viridiplantae,3GIDX@35493|Streptophyta,44J62@71274|asterids	Dirigent proteins impart stereoselectivity on the phenoxy radical-coupling reaction, yielding optically active lignans from two molecules of coniferyl alcohol in the biosynthesis of lignans, flavonolignans, and alkaloids and thus plays a central role in plant secondary metabolism	S	XP_019232169.1	PREDICTED: dirigent protein 23-like [Nicotiana attenuata]	Dirigent	-
Nbe01g00860	0.926257	23.482	14.887	13.0984	62.8988	61.6355	62.6987	62.411	2.24483	0.00111742	0.002087	-	-	-	-	-	-	-	tr|A0A1S4BPI0|A0A1S4BPI0_TOBAC	uncharacterized protein LOC107810468 {ECO:0000313|RefSeq:XP_016490743.1} OS=Nicotiana tabacum (Common tobacco) Name=LOC107810468 {ECO:0000313|RefSeq:XP_016490743.1} PE=4	28M03@1|root,2RGKB@2759|Eukaryota,37T1E@33090|Viridiplantae,3GD1U@35493|Streptophyta,44T2S@71274|asterids	Carbohydrate esterase	S	XP_009614520.1	uncharacterized protein LOC104107425 [Nicotiana tomentosiformis]	SASA	-
Nbe01g00890	256.573	274.496	310.5	280.523	88.3003	73.5301	55.2123	72.3475	-1.96281	2.00657e-15	1.35591e-14	-	-	-	-	GO:0007275|multicellular organism development|BP;GO:0008150|biological_process|BP;GO:0009791|post-embryonic development|BP;GO:0009888|tissue development|BP;GO:0010374|stomatal complex development|BP;GO:0032501|multicellular organismal process|BP;GO:0032502|developmental process|BP;GO:0048856|anatomical structure development|BP;GO:0090558|plant epidermis development|BP	-	-	tr|A0A1U7WSV9|A0A1U7WSV9_NICSY	uncharacterized protein LOC104230542 {ECO:0000313|RefSeq:XP_009781678.1} OS=Nicotiana sylvestris (Wood tobacco) (South American tobacco) Name=LOC104230542 {ECO:0000313|RefSeq:XP_009781678.1} PE=4	2C1KS@1|root,2QWKA@2759|Eukaryota,37IPB@33090|Viridiplantae,3GAJZ@35493|Streptophyta,44C6N@71274|asterids	Pollen proteins Ole e I like	S	XP_009781678.1	PREDICTED: uncharacterized protein LOC104230542 [Nicotiana sylvestris]	Pollen_Ole_e_I	-
Nbe01g00900	715.996	706.888	628.444	683.776	5862.9	4554.54	6496.33	5637.92	3.04323	2.06939e-57	1.46118e-55	-	-	-	-	GO:0003674|molecular_function|MF;GO:0003676|nucleic acid binding|MF;GO:0003743|translation initiation factor activity|MF;GO:0005488|binding|MF;GO:0008135|translation factor activity, RNA binding|MF;GO:0045182|translation regulator activity|MF;GO:0090079|translation regulator activity, nucleic acid binding|MF;GO:0097159|organic cyclic compound binding|MF;GO:1901363|heterocyclic compound binding|MF	sp|Q9SZP8|IF4B3_ARATH	Eukaryotic translation initiation factor 4B3 {ECO:0000303|PubMed:10600500} Short=AtTif4B3 {ECO:0000303|PubMed:10600500} Short=eIF4B3 {ECO:0000303|PubMed:10600500} OS=Arabidopsis thaliana (Mouse-ear cress) ORFNames=F20M13.270 {ECO:0000312|EMBL:CAB37527.1} PE=1	tr|A0A1J6LAF1|A0A1J6LAF1_NICAT	Eukaryotic translation initiation factor 4b3 {ECO:0000313|EMBL:OIT28017.1} OS=Nicotiana attenuata (Coyote tobacco) ORFNames=A4A49_20953 {ECO:0000313|EMBL:OIT28017.1} PE=4	28P38@1|root,2QWFU@2759|Eukaryota,37STT@33090|Viridiplantae,3GA36@35493|Streptophyta,44H1J@71274|asterids	Translation initiation factor	J	XP_019232467.1	PREDICTED: eukaryotic translation initiation factor 4B3 [Nicotiana attenuata]	eIF-4B	-
Nbe01g00920	15982.6	17347.5	19908.2	17746.1	6860.81	8470.01	7426.52	7585.78	-1.22607	1.42853e-13	8.04781e-13	-	-	-	-	GO:0003674|molecular_function|MF;GO:0003755|peptidyl-prolyl cis-trans isomerase activity|MF;GO:0003824|catalytic activity|MF;GO:0006457|protein folding|BP;GO:0006807|nitrogen compound metabolic process|BP;GO:0008150|biological_process|BP;GO:0008152|metabolic process|BP;GO:0009058|biosynthetic process|BP;GO:0009059|macromolecule biosynthetic process|BP;GO:0009987|cellular process|BP;GO:0010467|gen…	sp|P21568|CYPH_SOLLC	Peptidyl-prolyl cis-trans isomerase Short=PPIase EC=5.2.1.8 Cyclophilin Cyclosporin A-binding protein Rotamase OS=Solanum lycopersicum (Tomato) (Lycopersicon esculentum) Name=CYP Synonyms=ROT1 PE=2	tr|A0A1S4A196|A0A1S4A196_TOBAC	Peptidyl-prolyl cis-trans isomerase {ECO:0000256|RuleBase:RU363019} Short=PPIase {ECO:0000256|RuleBase:RU363019} EC=5.2.1.8 {ECO:0000256|RuleBase:RU363019} OS=Nicotiana tabacum (Common tobacco) Name=LOC107792692 {ECO:0000313|RefSeq:XP_016470413.1} PE=3	COG0652@1|root,KOG0865@2759|Eukaryota,37M44@33090|Viridiplantae,3GA4N@35493|Streptophyta,44GKX@71274|asterids	PPIases accelerate the folding of proteins. It catalyzes the cis-trans isomerization of proline imidic peptide bonds in oligopeptides	O	XP_009788636.1	PREDICTED: peptidyl-prolyl cis-trans isomerase [Nicotiana sylvestris]	Pro_isomerase	-
Nbe01g00930	27404.2	19754	26262.8	24473.7	1713.99	3770.58	768.293	2084.29	-3.5537	4.51651e-14	2.68452e-13	-	-	-	-	GO:0005575|cellular_component|CC;GO:0005576|extracellular region|CC;GO:0005618|cell wall|CC;GO:0030312|external encapsulating structure|CC;GO:0071944|cell periphery|CC;GO:0110165|cellular anatomical entity|CC	sp|Q9T0I5|PRP4_ARATH	Proline-rich protein 4 Short=AtPRP4 Precursor OS=Arabidopsis thaliana (Mouse-ear cress) Name=PRP4 OrderedLocusNames=At4g38770 ORFNames=T9A14.50 PE=2	tr|A0A1S4A1E0|A0A1S4A1E0_TOBAC	proline-rich protein 4-like {ECO:0000313|RefSeq:XP_016470414.1} OS=Nicotiana tabacum (Common tobacco) Name=LOC107792693 {ECO:0000313|RefSeq:XP_016470414.1} PE=4	28KYQ@1|root,2QTFH@2759|Eukaryota,37JIR@33090|Viridiplantae,3GATE@35493|Streptophyta,44MGZ@71274|asterids	Proline-rich protein	S	XP_009758319.1	PREDICTED: proline-rich protein 4 [Nicotiana sylvestris]	Pollen_Ole_e_I	-
Nbe01g00940	630.781	834.015	602.923	689.24	1827.7	1615.5	2040.05	1827.75	1.40616	2.39413e-12	1.18806e-11	-	-	K13249	ko04141|Protein processing in endoplasmic reticulum	GO:0005575|cellular_component|CC;GO:0005622|intracellular anatomical structure|CC;GO:0005737|cytoplasm|CC;GO:0005783|endoplasmic reticulum|CC;GO:0005789|endoplasmic reticulum membrane|CC;GO:0012505|endomembrane system|CC;GO:0016020|membrane|CC;GO:0031090|organelle membrane|CC;GO:0031984|organelle subcompartment|CC;GO:0042175|nuclear outer membrane-endoplasmic reticulum membrane network|CC;GO:0043…	sp|P45434|SSRA_ARATH	Translocon-associated protein subunit alpha Short=TRAP-alpha Signal sequence receptor subunit alpha Short=SSR-alpha Precursor OS=Arabidopsis thaliana (Mouse-ear cress) OrderedLocusNames=At2g21160 ORFNames=F26H11.8 PE=2	tr|A0A1U7V930|A0A1U7V930_NICSY	translocon-associated protein subunit alpha-like {ECO:0000313|RefSeq:XP_009758320.1} OS=Nicotiana sylvestris (Wood tobacco) (South American tobacco) Name=LOC104211024 {ECO:0000313|RefSeq:XP_009758320.1} PE=4	KOG1631@1|root,KOG1631@2759|Eukaryota,37K41@33090|Viridiplantae,3GCKB@35493|Streptophyta,44NG7@71274|asterids	Translocon-associated protein subunit alpha-like	U	XP_009758320.1	PREDICTED: translocon-associated protein subunit alpha-like [Nicotiana sylvestris]	TRAP_alpha	-
Nbe01g00960	152.832	131.985	179.707	154.841	610.845	513.629	576.453	566.976	1.87629	2.42739e-21	2.6726e-20	-	-	-	-	GO:0005575|cellular_component|CC;GO:0005622|intracellular anatomical structure|CC;GO:0005634|nucleus|CC;GO:0043226|organelle|CC;GO:0043227|membrane-bounded organelle|CC;GO:0043229|intracellular organelle|CC;GO:0043231|intracellular membrane-bounded organelle|CC;GO:0110165|cellular anatomical entity|CC	sp|B8BDW1|XCT_ORYSI	Protein XAP5 CIRCADIAN TIMEKEEPER OS=Oryza sativa subsp. indica (Rice) Name=XCT ORFNames=OsI_32174 PE=3	tr|A0A1S3XX52|A0A1S3XX52_TOBAC	protein XAP5 CIRCADIAN TIMEKEEPER {ECO:0000313|RefSeq:XP_016444449.1, ECO:0000313|RefSeq:XP_016461810.1} OS=Nicotiana tabacum (Common tobacco) Synonyms=LOC107785098 {ECO:0000313|RefSeq:XP_016461810.1} PE=4	KOG2894@1|root,KOG2894@2759|Eukaryota,37M90@33090|Viridiplantae,3GBP1@35493|Streptophyta,44HUM@71274|asterids	XAP5, circadian clock regulator	S	XP_009610671.1	protein XAP5 CIRCADIAN TIMEKEEPER [Nicotiana tomentosiformis]	XAP5	-
Nbe01g00980	3905.1	2690.71	3349.57	3315.13	1068.07	1327.87	880.589	1092.18	-1.60206	4.11327e-12	1.99083e-11	-	-	K01803	ko00562|Inositol phosphate metabolism;ko00051|Fructose and mannose metabolism;ko01230|Biosynthesis of amino acids;ko01200|Carbon metabolism;ko00010|Glycolysis / Gluconeogenesis;ko00710|Carbon fixation in photosynthetic organisms;ko01110|Biosynthesis of secondary metabolites;ko01100|Metabolic pathways	GO:0003674|molecular_function|MF;GO:0003824|catalytic activity|MF;GO:0004807|triose-phosphate isomerase activity|MF;GO:0005975|carbohydrate metabolic process|BP;GO:0006082|organic acid metabolic process|BP;GO:0006090|pyruvate metabolic process|BP;GO:0006091|generation of precursor metabolites and energy|BP;GO:0006096|glycolytic process|BP;GO:0008150|biological_process|BP;GO:0008152|metabolic proc…	sp|P48496|TPIC_SPIOL	Triosephosphate isomerase, chloroplastic Short=TIM Short=Triose-phosphate isomerase EC=5.3.1.1 Precursor OS=Spinacia oleracea (Spinach) Name=TPIP1 PE=1	tr|A0A1U7XMB3|A0A1U7XMB3_NICSY	triosephosphate isomerase, chloroplastic-like {ECO:0000313|RefSeq:XP_009788094.1} OS=Nicotiana sylvestris (Wood tobacco) (South American tobacco) Name=LOC104235952 {ECO:0000313|RefSeq:XP_009788094.1} PE=3	COG0149@1|root,KOG1643@2759|Eukaryota,37IFK@33090|Viridiplantae,3GESU@35493|Streptophyta,44I6P@71274|asterids	Triosephosphate isomerase	G	XP_009788094.1	PREDICTED: triosephosphate isomerase, chloroplastic-like [Nicotiana sylvestris]	TIM	-
Nbe01g01000	396.438	456.684	411.519	421.547	1141.86	898.581	1125.77	1055.4	1.32337	6.1892e-14	3.62774e-13	-	-	-	-	GO:0003674|molecular_function|MF;GO:0005048|signal sequence binding|MF;GO:0005488|binding|MF;GO:0005575|cellular_component|CC;GO:0005622|intracellular anatomical structure|CC;GO:0005737|cytoplasm|CC;GO:0005783|endoplasmic reticulum|CC;GO:0006621|protein retention in ER lumen|BP;GO:0008104|protein localization|BP;GO:0008150|biological_process|BP;GO:0009987|cellular process|BP;GO:0012505|endomembra…	sp|Q9ZTN2|ERD2_PETHY	ER lumen protein-retaining receptor HDEL receptor PGP169-12 OS=Petunia hybrida (Petunia) Name=ERD2 PE=2	tr|A0A1U7YJF4|A0A1U7YJF4_NICSY	putative ER lumen protein-retaining receptor C28H8.4 {ECO:0000313|RefSeq:XP_009799364.1} OS=Nicotiana sylvestris (Wood tobacco) (South American tobacco) Name=LOC104245455 {ECO:0000313|RefSeq:XP_009799364.1} PE=4	COG5196@1|root,KOG3106@2759|Eukaryota,37KH3@33090|Viridiplantae,3G76Q@35493|Streptophyta,44NNH@71274|asterids	ER lumen	U	XP_009799364.1	PREDICTED: putative ER lumen protein-retaining receptor C28H8.4 [Nicotiana sylvestris]	ER_lumen_recept	M-type_MADS
Nbe01g01050	624.297	332.796	463.623	473.572	1121.29	1061.86	1165.07	1116.08	1.23753	1.02751e-06	2.81937e-06	-	-	-	-	GO:0003674|molecular_function|MF;GO:0005488|binding|MF;GO:0005509|calcium ion binding|MF;GO:0043167|ion binding|MF;GO:0043169|cation binding|MF;GO:0046872|metal ion binding|MF	-	-	tr|A0A1S3Y354|A0A1S3Y354_TOBAC	uncharacterized protein LOC107771709 {ECO:0000313|RefSeq:XP_016446638.1} OS=Nicotiana tabacum (Common tobacco) Name=LOC107771709 {ECO:0000313|RefSeq:XP_016446638.1} PE=4	2CN9F@1|root,2QUNB@2759|Eukaryota,37K3Q@33090|Viridiplantae,3G86P@35493|Streptophyta,44HMI@71274|asterids	EF-hand, calcium binding motif	S	XP_009799359.1	PREDICTED: uncharacterized protein LOC104245449 [Nicotiana sylvestris]	EF-hand_5,EF-hand_7	-
Nbe01g01060	1494.98	861.546	1262.2	1206.24	175.391	343.861	223.656	247.636	-2.28339	4.25823e-13	2.28651e-12	-	-	-	-	GO:0005575|cellular_component|CC;GO:0005622|intracellular anatomical structure|CC;GO:0005737|cytoplasm|CC;GO:0006139|nucleobase-containing compound metabolic process|BP;GO:0006401|RNA catabolic process|BP;GO:0006402|mRNA catabolic process|BP;GO:0006725|cellular aromatic compound metabolic process|BP;GO:0006807|nitrogen compound metabolic process|BP;GO:0008150|biological_process|BP;GO:0008152|meta…	sp|Q0WLC6|PP349_ARATH	Pentatricopeptide repeat-containing protein MRL1, chloroplastic Protein MATURATION OF RBCL 1 Short=AtMRL1 Precursor OS=Arabidopsis thaliana (Mouse-ear cress) ORFNames=T11I11.70/T11I11.60 PE=1	tr|A0A1S4B0F6|A0A1S4B0F6_TOBAC	pentatricopeptide repeat-containing protein MRL1, chloroplastic-like isoform X2 {ECO:0000313|RefSeq:XP_016482268.1} OS=Nicotiana tabacum (Common tobacco) Name=LOC107803137 {ECO:0000313|RefSeq:XP_016482268.1} PE=4	KOG4197@1|root,KOG4197@2759|Eukaryota,37KWC@33090|Viridiplantae,3GC2T@35493|Streptophyta,44HV0@71274|asterids	Pentatricopeptide repeat-containing protein	S	XP_016482268.1	PREDICTED: pentatricopeptide repeat-containing protein MRL1, chloroplastic-like isoform X2 [Nicotiana tabacum]	PPR,PPR_2,PPR_3	-
Nbe01g01080	17.5989	14.575	19.1404	17.1048	0	1.08132	0	0.360441	-5.4768	3.62109e-05	8.27723e-05	-	-	K14488	ko04075|Plant hormone signal transduction	GO:0008150|biological_process|BP;GO:0009719|response to endogenous stimulus|BP;GO:0009725|response to hormone|BP;GO:0009733|response to auxin|BP;GO:0010033|response to organic substance|BP;GO:0042221|response to chemical|BP;GO:0050896|response to stimulus|BP	sp|P33081|AX15A_SOYBN	Auxin-induced protein 15A OS=Glycine max (Soybean) (Glycine hispida) PE=2	tr|A0A1U8DXX6|A0A1U8DXX6_CAPAN	auxin-induced protein 15A-like {ECO:0000313|RefSeq:XP_016539872.1} OS=Capsicum annuum (Bell pepper) Name=LOC107840504 {ECO:0000313|RefSeq:XP_016539872.1} PE=4	COG0580@1|root,KOG0223@2759|Eukaryota,37UUS@33090|Viridiplantae,3GIJE@35493|Streptophyta,44MKA@71274|asterids	Belongs to the MIP aquaporin (TC 1.A.8) family	G	PHT59021.1	Auxin-induced protein 15A [Capsicum baccatum]	MIP	-
Nbe01g01110	94.4782	56.6806	96.7654	82.6414	8.46715	12.9759	6.55061	9.33122	-3.15221	7.71328e-12	3.62753e-11	-	-	K14488	ko04075|Plant hormone signal transduction	GO:0008150|biological_process|BP;GO:0009719|response to endogenous stimulus|BP;GO:0009725|response to hormone|BP;GO:0009733|response to auxin|BP;GO:0010033|response to organic substance|BP;GO:0042221|response to chemical|BP;GO:0050896|response to stimulus|BP	sp|P33081|AX15A_SOYBN	Auxin-induced protein 15A OS=Glycine max (Soybean) (Glycine hispida) PE=2	tr|A0A1J6J2V7|A0A1J6J2V7_NICAT	Auxin-induced protein 15a {ECO:0000313|EMBL:OIT07056.1} OS=Nicotiana attenuata (Coyote tobacco) {ECO:0000313|EMBL:OIT07056.1} PE=4	2CYEX@1|root,2S4NX@2759|Eukaryota,37WHQ@33090|Viridiplantae,3GK1Q@35493|Streptophyta	auxin-induced protein	S	XP_019261793.1	PREDICTED: auxin-induced protein 15A-like [Nicotiana attenuata]	Auxin_inducible	-
Nbe01g01130	41.6815	38.057	15.9503	31.8963	6.04797	3.24397	0.935801	3.40925	-3.28575	1.32681e-05	3.20089e-05	-	-	K14488	ko04075|Plant hormone signal transduction	GO:0008150|biological_process|BP;GO:0009719|response to endogenous stimulus|BP;GO:0009725|response to hormone|BP;GO:0009733|response to auxin|BP;GO:0010033|response to organic substance|BP;GO:0042221|response to chemical|BP;GO:0050896|response to stimulus|BP	sp|P33081|AX15A_SOYBN	Auxin-induced protein 15A OS=Glycine max (Soybean) (Glycine hispida) PE=2	tr|A0A1J6J2V7|A0A1J6J2V7_NICAT	Auxin-induced protein 15a {ECO:0000313|EMBL:OIT07056.1} OS=Nicotiana attenuata (Coyote tobacco) {ECO:0000313|EMBL:OIT07056.1} PE=4	COG0580@1|root,KOG0223@2759|Eukaryota,37UUS@33090|Viridiplantae,3GIJE@35493|Streptophyta,44MKA@71274|asterids	Belongs to the MIP aquaporin (TC 1.A.8) family	G	XP_019261793.1	PREDICTED: auxin-induced protein 15A-like [Nicotiana attenuata]	MIP	-
Nbe01g01150	21.3039	23.482	13.8236	19.5365	1.20959	7.56927	3.7432	4.17402	-2.21604	0.00203678	0.00365883	-	-	K14488	ko04075|Plant hormone signal transduction	GO:0008150|biological_process|BP;GO:0009719|response to endogenous stimulus|BP;GO:0009725|response to hormone|BP;GO:0009733|response to auxin|BP;GO:0010033|response to organic substance|BP;GO:0042221|response to chemical|BP;GO:0050896|response to stimulus|BP	sp|O64538|SAU40_ARATH	Auxin-responsive protein SAUR40 {ECO:0000305} Protein SMALL AUXIN UP RNA 40 {ECO:0000303|PubMed:12036261} OS=Arabidopsis thaliana (Mouse-ear cress) ORFNames=YUP8H12R.25 {ECO:0000312|EMBL:AAC17066.1} PE=2	tr|A0A1S3XLT0|A0A1S3XLT0_TOBAC	auxin-induced protein 6B-like {ECO:0000313|RefSeq:XP_016440622.1} OS=Nicotiana tabacum (Common tobacco) Name=LOC107766364 {ECO:0000313|RefSeq:XP_016440622.1} PE=4	2BXPJ@1|root,2SRB2@2759|Eukaryota,380BH@33090|Viridiplantae,3GQDN@35493|Streptophyta,44T52@71274|asterids	Auxin-induced protein	S	XP_019232600.1	PREDICTED: auxin-induced protein 6B-like [Nicotiana attenuata]	Auxin_inducible	-
Nbe01g01160	383.47	191.904	308.373	294.583	36.2878	61.6355	31.8172	43.2468	-2.76911	6.95697e-14	4.05574e-13	-	-	-	-	GO:0006139|nucleobase-containing compound metabolic process|BP;GO:0006364|rRNA processing|BP;GO:0006396|RNA processing|BP;GO:0006725|cellular aromatic compound metabolic process|BP;GO:0006807|nitrogen compound metabolic process|BP;GO:0008150|biological_process|BP;GO:0008152|metabolic process|BP;GO:0009058|biosynthetic process|BP;GO:0009059|macromolecule biosynthetic process|BP;GO:0009987|cellular…	sp|O65693|RBFA_ARATH	Probable ribosome-binding factor A, chloroplastic Precursor OS=Arabidopsis thaliana (Mouse-ear cress) OrderedLocusNames=At4g34730 ORFNames=T4L20.310 PE=2	tr|A0A1U7WDJ2|A0A1U7WDJ2_NICSY	probable ribosome-binding factor A, chloroplastic {ECO:0000313|RefSeq:XP_009776723.1} OS=Nicotiana sylvestris (Wood tobacco) (South American tobacco) Name=LOC104226424 {ECO:0000313|RefSeq:XP_009776723.1} PE=3	COG0858@1|root,2QUZU@2759|Eukaryota,37NBG@33090|Viridiplantae,3GC4C@35493|Streptophyta,44NQ6@71274|asterids	ribosome-binding factor A	J	XP_009776723.1	PREDICTED: probable ribosome-binding factor A, chloroplastic [Nicotiana sylvestris]	RBFA	-
Nbe01g01180	1249.52	870.453	1113.33	1077.77	269.739	367.65	360.283	332.558	-1.69462	3.36438e-14	2.02852e-13	-	-	K00764	ko00250|Alanine, aspartate and glutamate metabolism;ko00230|Purine metabolism;ko01110|Biosynthesis of secondary metabolites;ko01100|Metabolic pathways	GO:0003674|molecular_function|MF;GO:0003824|catalytic activity|MF;GO:0004044|amidophosphoribosyltransferase activity|MF;GO:0005488|binding|MF;GO:0006139|nucleobase-containing compound metabolic process|BP;GO:0006144|purine nucleobase metabolic process|BP;GO:0006163|purine nucleotide metabolic process|BP;GO:0006164|purine nucleotide biosynthetic process|BP;GO:0006188|IMP biosynthetic process|BP;GO…	sp|Q9STG9|ASE2_ARATH	Amidophosphoribosyltransferase 2, chloroplastic Short=AtATase2 Short=AtPURF2 Short=PRPP2 EC=2.4.2.14 Glutamine phosphoribosylpyrophosphate amidotransferase 2 Short=AtGPRAT2 Protein CHLOROPLAST IMPORT APPARATUS 1 Protein DIFFERENTIAL DEVELOPMENT OF VASCULAR ASSOCIATED CELLS Precursor OS=Arabidopsis thaliana (Mouse-ear cress) OrderedLocusNames=At4g34740 ORFNames=T4L20.320 PE=1	tr|A0A1J6KCZ4|A0A1J6KCZ4_NICAT	Amidophosphoribosyltransferase {ECO:0000256|PIRNR:PIRNR000485} Short=ATase {ECO:0000256|PIRNR:PIRNR000485} EC=2.4.2.14 {ECO:0000256|PIRNR:PIRNR000485} Glutamine phosphoribosylpyrophosphate amidotransferase {ECO:0000256|PIRNR:PIRNR000485} OS=Nicotiana attenuata (Coyote tobacco) ORFNames=A4A49_30225 {ECO:0000313|EMBL:OIT27938.1} PE=3	COG0034@1|root,KOG0572@2759|Eukaryota,37NGI@33090|Viridiplantae,3GDR7@35493|Streptophyta,44HJB@71274|asterids	Glutamine phosphoribosylpyrophosphate amidotransferase	F	XP_019232607.1	PREDICTED: amidophosphoribosyltransferase, chloroplastic [Nicotiana attenuata]	GATase_7,Pribosyltran	-
Nbe01g01200	341.789	351.42	309.437	334.215	1250.72	1194.86	1809.84	1418.47	2.0854	3.72933e-21	4.04955e-20	-	-	-	-	GO:0003674|molecular_function|MF;GO:0003700|DNA-binding transcription factor activity|MF;GO:0140110|transcription regulator activity|MF	sp|Q69IL4|RF2A_ORYSJ	Transcription factor RF2a OS=Oryza sativa subsp. japonica (Rice) ORFNames=OSJNBb0034B12.8, P0450E05.33 PE=1	tr|A0A1U7Z134|A0A1U7Z134_NICSY	probable transcription factor PosF21 {ECO:0000313|RefSeq:XP_009804619.1, ECO:0000313|RefSeq:XP_009804620.1} OS=Nicotiana sylvestris (Wood tobacco) (South American tobacco) ECO:0000313|RefSeq:XP_009804620.1} PE=4	2CMR1@1|root,2QRIA@2759|Eukaryota,37P5J@33090|Viridiplantae,3GEN3@35493|Streptophyta,44BIC@71274|asterids	transcription factor PosF21	K	XP_009804619.1	PREDICTED: probable transcription factor PosF21 [Nicotiana sylvestris]	bZIP_1	bZIP
Nbe01g01230	56.5016	67.207	70.1815	64.6301	24.1919	41.0903	23.395	29.5591	-1.12948	0.00155423	0.00283987	-	-	K12345	ko00510|N-Glycan biosynthesis	GO:0003674|molecular_function|MF;GO:0003824|catalytic activity|MF;GO:0003865|3-oxo-5-alpha-steroid 4-dehydrogenase activity|MF;GO:0005575|cellular_component|CC;GO:0005622|intracellular anatomical structure|CC;GO:0005737|cytoplasm|CC;GO:0005783|endoplasmic reticulum|CC;GO:0006066|alcohol metabolic process|BP;GO:0006486|protein glycosylation|BP;GO:0006487|protein N-linked glycosylation|BP;GO:000648…	sp|Q9SI62|POED2_ARATH	Polyprenol reductase 2 {ECO:0000303|PubMed:26628744} EC=1.3.1.94 {ECO:0000269|PubMed:26628744} OS=Arabidopsis thaliana (Mouse-ear cress) ORFNames=F1P15.9 {ECO:0000312|EMBL:AAD26491.2} PE=1	tr|A0A1U7YNF4|A0A1U7YNF4_NICSY	polyprenol reductase 2 {ECO:0000313|RefSeq:XP_009804623.1, ECO:0000313|RefSeq:XP_009804624.1, ECO:0000313|RefSeq:XP_009804625.1} OS=Nicotiana sylvestris (Wood tobacco) (South American tobacco) ECO:0000313|RefSeq:XP_009804624.1, ECO:0000313|RefSeq:XP_009804625.1} PE=4	KOG1640@1|root,KOG1640@2759|Eukaryota,37KVN@33090|Viridiplantae,3GBXU@35493|Streptophyta,44EGP@71274|asterids	3-oxo-5-alpha-steroid 4-dehydrogenase	I	XP_009804623.1	PREDICTED: polyprenol reductase 2 [Nicotiana sylvestris]	Steroid_dh	-
Nbe01g01270	236.195	182.997	258.396	225.863	91.9291	114.62	110.425	105.658	-1.0913	4.44768e-06	1.13281e-05	-	-	K14016	ko04141|Protein processing in endoplasmic reticulum	GO:0006508|proteolysis|BP;GO:0006511|ubiquitin-dependent protein catabolic process|BP;GO:0006807|nitrogen compound metabolic process|BP;GO:0008150|biological_process|BP;GO:0008152|metabolic process|BP;GO:0009056|catabolic process|BP;GO:0009057|macromolecule catabolic process|BP;GO:0019538|protein metabolic process|BP;GO:0019941|modification-dependent protein catabolic process|BP;GO:0030163|protei…	-	-	tr|A0A1U7UTD8|A0A1U7UTD8_NICSY	ubiquitin fusion degradation protein 1 homolog isoform X2 {ECO:0000313|RefSeq:XP_009757473.1} OS=Nicotiana sylvestris (Wood tobacco) (South American tobacco) Name=LOC104210304 {ECO:0000313|RefSeq:XP_009757473.1} PE=4	COG5140@1|root,KOG1816@2759|Eukaryota,37HPE@33090|Viridiplantae,3G9EM@35493|Streptophyta,44MIM@71274|asterids	Ubiquitin fusion degradation protein 1 homolog isoform X1	O	XP_009757473.1	PREDICTED: ubiquitin fusion degradation protein 1 homolog isoform X2 [Nicotiana sylvestris]	UFD1	-
Nbe01g01330	44.4603	54.2515	52.1045	50.2721	187.487	155.711	199.326	180.841	1.8467	6.29366e-14	3.68581e-13	-	-	-	-	GO:0003674|molecular_function|MF;GO:0005488|binding|MF;GO:0008270|zinc ion binding|MF;GO:0043167|ion binding|MF;GO:0043169|cation binding|MF;GO:0046872|metal ion binding|MF;GO:0046914|transition metal ion binding|MF	sp|C0SVM5|BBX19_ARATH	B-box zinc finger protein 19 {ECO:0000303|PubMed:19920209} Protein DOUBLE B-B	tr|A0A1S3Y2J7|A0A1S3Y2J7_TOBAC	B-box zinc finger protein 19-like isoform X1 {ECO:0000313|RefSeq:XP_016446351.1} OS=Nicotiana tabacum (Common tobacco) Name=LOC107771491 {ECO:0000313|RefSeq:XP_016446351.1} PE=4	2C9EQ@1|root,2QZEK@2759|Eukaryota,37IWI@33090|Viridiplantae,3GGW7@35493|Streptophyta,44FU0@71274|asterids	B-box zinc finger	S	XP_009766554.1	PREDICTED: zinc finger protein CONSTANS-LIKE 1-like isoform X1 [Nicotiana sylvestris]	zf-B_box	DBB
Nbe01g01340	12691.6	6629.2	10031.7	9784.16	650.761	1996.13	624.179	1090.36	-3.16567	3.44085e-12	1.67785e-11	-	-	K01623	ko01200|Carbon metabolism;ko00030|Pentose phosphate pathway;ko00010|Glycolysis / Gluconeogenesis;ko00710|Carbon fixation in photosynthetic organisms;ko01110|Biosynthesis of secondary metabolites;ko01230|Biosynthesis of amino acids;ko01100|Metabolic pathways;ko00051|Fructose and mannose metabolism	GO:0003674|molecular_function|MF;GO:0003824|catalytic activity|MF;GO:0004332|fructose-bisphosphate aldolase activity|MF;GO:0005975|carbohydrate metabolic process|BP;GO:0006082|organic acid metabolic process|BP;GO:0006090|pyruvate metabolic process|BP;GO:0006091|generation of precursor metabolites and energy|BP;GO:0006096|glycolytic process|BP;GO:0008150|biological_process|BP;GO:0008152|metabolic …	sp|Q944G9|ALFP2_ARATH	Fructose-bisphosphate aldolase 2, chloroplastic {ECO:0000305} Short=AtFBA2 {ECO:0000303|PubMed:22561114} EC=4.1.2.13 {ECO:0000305} Precursor OS=Arabidopsis thaliana (Mouse-ear cress) ORFNames=F19H22.70 PE=1	tr|A0A1S3Y2I1|A0A1S3Y2I1_TOBAC	Fructose-bisphosphate aldolase {ECO:0000256|RuleBase:RU003994, ECO:0000256|SAAS:SAAS00336718} EC=4.1.2.13 {ECO:0000256|RuleBase:RU003994, ECO:0000256|SAAS:SAAS00336718} OS=Nicotiana tabacum (Common tobacco) Name=LOC107771489 {ECO:0000313|RefSeq:XP_016446340.1} PE=3	COG3588@1|root,KOG1557@2759|Eukaryota,37J8J@33090|Viridiplantae,3GCU6@35493|Streptophyta,44RD1@71274|asterids	Fructose-bisphosphate aldolase class-I	G	XP_009766551.1	PREDICTED: fructose-bisphosphate aldolase 1, chloroplastic-like [Nicotiana sylvestris]	Glycolytic	FAR1
Nbe01g01360	60.2067	72.0654	25.5206	52.5975	10.8863	18.3825	4.67901	11.316	-2.23327	0.000212805	0.000439449	-	-	K01179	ko00500|Starch and sucrose metabolism;ko01100|Metabolic pathways	GO:0000272|polysaccharide catabolic process|BP;GO:0003674|molecular_function|MF;GO:0003824|catalytic activity|MF;GO:0004553|hydrolase activity, hydrolyzing O-glycosyl compounds|MF;GO:0005975|carbohydrate metabolic process|BP;GO:0005976|polysaccharide metabolic process|BP;GO:0008150|biological_process|BP;GO:0008152|metabolic process|BP;GO:0008810|cellulase activity|MF;GO:0009056|catabolic process|…	sp|Q93YQ7|GUN24_ARATH	Endoglucanase 24 EC=3.2.1.4 Endo-1,4-beta glucanase 24 Precursor OS=Arabidopsis thaliana (Mouse-ear cress) OrderedLocusNames=At4g39010 ORFNames=F19H22.110 PE=2	tr|A0A1S4CMB0|A0A1S4CMB0_TOBAC	Endoglucanase {ECO:0000256|RuleBase:RU361166} EC=3.2.1.4 {ECO:0000256|RuleBase:RU361166} OS=Nicotiana tabacum (Common tobacco) Name=LOC107820495 {ECO:0000313|RefSeq:XP_016502270.1} PE=3	28NJK@1|root,2QV58@2759|Eukaryota,37S6X@33090|Viridiplantae,3GABC@35493|Streptophyta,44D5V@71274|asterids	Glycosyl hydrolase family 9	G	XP_016502270.1	PREDICTED: endoglucanase 24-like [Nicotiana tabacum]	Glyco_hydro_9	WRKY
Nbe01g01370	7.41005	8.90696	4.25343	6.85681	54.4317	29.1958	29.9456	37.8577	2.43643	8.84094e-06	2.17688e-05	-	-	-	-	GO:0005575|cellular_component|CC;GO:0005622|intracellular anatomical structure|CC;GO:0005737|cytoplasm|CC;GO:0005739|mitochondrion|CC;GO:0043226|organelle|CC;GO:0043227|membrane-bounded organelle|CC;GO:0043229|intracellular organelle|CC;GO:0043231|intracellular membrane-bounded organelle|CC;GO:0110165|cellular anatomical entity|CC	-	-	tr|A0A1S3ZVK0|A0A1S3ZVK0_TOBAC	protein FMP32, mitochondrial-like {ECO:0000313|RefSeq:XP_016468392.1} OS=Nicotiana tabacum (Common tobacco) Name=LOC107790932 {ECO:0000313|RefSeq:XP_016468392.1} PE=4	KOG3156@1|root,KOG3156@2759|Eukaryota,37ICW@33090|Viridiplantae,3G853@35493|Streptophyta,44RHI@71274|asterids	Protein of unknown function (DUF1640)	S	XP_016468392.1	PREDICTED: protein FMP32, mitochondrial-like [Nicotiana tabacum]	DUF1640	-
Nbe01g01380	847.525	645.349	703.942	732.272	2049.05	1524.67	1811.71	1795.14	1.29369	4.33266e-11	1.88367e-10	-	-	-	-	GO:0003674|molecular_function|MF;GO:0003676|nucleic acid binding|MF;GO:0003677|DNA binding|MF;GO:0005488|binding|MF;GO:0005575|cellular_component|CC;GO:0005622|intracellular anatomical structure|CC;GO:0005634|nucleus|CC;GO:0006139|nucleobase-containing compound metabolic process|BP;GO:0006351|DNA-templated transcription|BP;GO:0006355|regulation of DNA-templated transcription|BP;GO:0006725|cellula…	sp|Q9FH57|GATA5_ARATH	GATA transcription factor 5 OS=Arabidopsis thaliana (Mouse-ear cress) Name=GATA5 OrderedLocusNames=At5g66320 ORFNames=K1L20.10 PE=2	tr|A0A1U7YUW4|A0A1U7YUW4_NICSY	GATA transcription factor {ECO:0000256|PIRNR:PIRNR016992} OS=Nicotiana sylvestris (Wood tobacco) (South American tobacco) Name=LOC104248078 {ECO:0000313|RefSeq:XP_009802570.1} PE=3	COG5641@1|root,KOG1601@2759|Eukaryota,37QW8@33090|Viridiplantae,3GFQP@35493|Streptophyta,44DYG@71274|asterids	Transcriptional activator that specifically binds 5'- GATA-3' or 5'-GAT-3' motifs within gene promoters	K	XP_009802570.1	PREDICTED: GATA transcription factor 5-like [Nicotiana sylvestris]	GATA	GATA
Nbe01g01390	243.605	242.107	235.002	240.238	1325.71	1136.47	1455.17	1305.79	2.44232	1.62564e-46	7.171e-45	-	-	-	-	GO:0000278|mitotic cell cycle|BP;GO:0000280|nuclear division|BP;GO:0000421|autophagosome membrane|CC;GO:0000910|cytokinesis|BP;GO:0000911|cytokinesis by cell plate formation|BP;GO:0000919|cell plate assembly|BP;GO:0003674|molecular_function|MF;GO:0005488|binding|MF;GO:0005515|protein binding|MF;GO:0005575|cellular_component|CC;GO:0005622|intracellular anatomical structure|CC;GO:0005634|nucleus|CC…	sp|Q8VWF1|SH3P2_ARATH	SH3 domain-containing protein 2 {ECO:0000312|EMBL:AAL32439.1} OS=Arabidopsis thaliana (Mouse-ear cress) ORFNames=T4L20.240 {ECO:0000312|EMBL:CAA18845.1} PE=1	tr|A0A1U7YTN2|A0A1U7YTN2_NICSY	hematopoietic lineage cell-specific protein {ECO:0000313|RefSeq:XP_009802569.1} OS=Nicotiana sylvestris (Wood tobacco) (South American tobacco) Name=LOC104248077 {ECO:0000313|RefSeq:XP_009802569.1} PE=4	2CDYK@1|root,2QQJ7@2759|Eukaryota,37ITM@33090|Viridiplantae,3GFMX@35493|Streptophyta,44Q4H@71274|asterids	Src homology 3 domains	T	XP_009802569.1	PREDICTED: hematopoietic lineage cell-specific protein [Nicotiana sylvestris]	BAR,SH3_9	-
Nbe01g01420	439.972	276.116	437.04	384.376	140.313	195.72	150.664	162.232	-1.24281	3.87507e-06	9.94439e-06	-	-	-	-	GO:0003674|molecular_function|MF;GO:0003676|nucleic acid binding|MF;GO:0003723|RNA binding|MF;GO:0005488|binding|MF;GO:0005575|cellular_component|CC;GO:0005622|intracellular anatomical structure|CC;GO:0005737|cytoplasm|CC;GO:0009507|chloroplast|CC;GO:0009536|plastid|CC;GO:0043226|organelle|CC;GO:0043227|membrane-bounded organelle|CC;GO:0043229|intracellular organelle|CC;GO:0043231|intracellular m…	-	-	tr|A0A1S3X0Z9|A0A1S3X0Z9_TOBAC	uncharacterized protein LOC107759865 {ECO:0000313|RefSeq:XP_016433363.1} OS=Nicotiana tabacum (Common tobacco) Name=LOC107759865 {ECO:0000313|RefSeq:XP_016433363.1} PE=4	2APEM@1|root,2RZGM@2759|Eukaryota,37UJS@33090|Viridiplantae,3GIWG@35493|Streptophyta,44JR3@71274|asterids	CRS1_YhbY	J	XP_016433363.1	PREDICTED: uncharacterized protein LOC107759865 [Nicotiana tabacum]	CRS1_YhbY	-
Nbe01g01450	311.222	183.807	217.988	237.672	666.486	607.704	563.352	612.514	1.36605	1.94697e-08	6.44966e-08	-	-	-	-	GO:0000166|nucleotide binding|MF;GO:0003674|molecular_function|MF;GO:0003774|cytoskeletal motor activity|MF;GO:0003777|microtubule motor activity|MF;GO:0005488|binding|MF;GO:0005515|protein binding|MF;GO:0005524|ATP binding|MF;GO:0007017|microtubule-based process|BP;GO:0007018|microtubule-based movement|BP;GO:0008017|microtubule binding|MF;GO:0008092|cytoskeletal protein binding|MF;GO:0008150|bio…	sp|Q8W5R5|KN7D_ARATH	Kinesin-like protein KIN-7D, mitochondrial {ECO:0000305} Mitochondria-targeted kinesin-related protein 2 {ECO:0000303|PubMed:11706156} Precursor OS=Arabidopsis thaliana (Mouse-ear cress) ORFNames=F19H22.150 {ECO:0000312|EMBL:CAB38825.1} PE=2	tr|A0A1J6K221|A0A1J6K221_NICAT	Kinesin-like protein kin-7d, mitochondrial {ECO:0000313|EMBL:OIT22692.1} OS=Nicotiana attenuata (Coyote tobacco) ORFNames=A4A49_30171 {ECO:0000313|EMBL:OIT22692.1} PE=3	COG5059@1|root,KOG0242@2759|Eukaryota,37KHV@33090|Viridiplantae,3GC2I@35493|Streptophyta,44PS8@71274|asterids	Belongs to the TRAFAC class myosin-kinesin ATPase superfamily. Kinesin family	Z	XP_019237036.1	PREDICTED: kinesin-like protein KIN-7D, mitochondrial isoform X1 [Nicotiana attenuata]	Kinesin,zf-C3HC4_3	MYB_related
Nbe01g01470	14.8201	13.7653	14.887	14.4908	43.5454	30.2771	21.5234	31.782	1.12471	0.0155858	0.0242746	-	-	-	-	GO:0003674|molecular_function|MF;GO:0005488|binding|MF;GO:0008270|zinc ion binding|MF;GO:0043167|ion binding|MF;GO:0043169|cation binding|MF;GO:0046872|metal ion binding|MF;GO:0046914|transition metal ion binding|MF	sp|Q0IGM7|BBX20_ARATH	B-box zinc finger protein 20 {ECO:0000303|PubMed:19920209} Protein BZR1 SUPPRESSOR 1 {ECO:0000303|PubMed:22535582} Protein DOUBLE B-B	tr|A0A1S4AHF6|A0A1S4AHF6_TOBAC	B-box zinc finger protein 20-like {ECO:0000313|RefSeq:XP_016476044.1} OS=Nicotiana tabacum (Common tobacco) Name=LOC107797652 {ECO:0000313|RefSeq:XP_016476044.1} PE=4	2CNAX@1|root,2QUWE@2759|Eukaryota,37QHK@33090|Viridiplantae,3GJ43@35493|Streptophyta,44N9J@71274|asterids	B-box zinc finger	S	XP_009788268.1	PREDICTED: B-box zinc finger protein 20 [Nicotiana sylvestris]	zf-B_box	DBB
Nbe01g01570	642.822	930.372	866.636	813.277	266.111	294.12	255.474	271.901	-1.58115	3.58001e-14	2.15126e-13	-	-	-	-	GO:0003674|molecular_function|MF;GO:0003824|catalytic activity|MF;GO:0003993|acid phosphatase activity|MF;GO:0005488|binding|MF;GO:0016787|hydrolase activity|MF;GO:0016788|hydrolase activity, acting on ester bonds|MF;GO:0016791|phosphatase activity|MF;GO:0042578|phosphoric ester hydrolase activity|MF;GO:0043167|ion binding|MF;GO:0043169|cation binding|MF;GO:0046872|metal ion binding|MF	sp|Q9SDZ9|PPAF2_IPOBA	Purple acid phosphatase 2 EC=3.1.3.2 Manganese(II) purple acid phosphatase 2 Precursor OS=Ipomoea batatas (Sweet potato) (Convolvulus batatas) Name=PAP2 PE=1	tr|A0A1U7WAN3|A0A1U7WAN3_NICSY	Purple acid phosphatase {ECO:0000256|RuleBase:RU361203} EC=3.1.3.2 {ECO:0000256|RuleBase:RU361203} OS=Nicotiana sylvestris (Wood tobacco) (South American tobacco) Name=LOC104226705 {ECO:0000313|RefSeq:XP_009777042.1} PE=3	COG1409@1|root,KOG1378@2759|Eukaryota,37RWI@33090|Viridiplantae,3GF54@35493|Streptophyta,44PAP@71274|asterids	Purple acid phosphatase	G	XP_009777042.1	PREDICTED: purple acid phosphatase 2 isoform X2 [Nicotiana sylvestris]	Metallophos,Metallophos_C,Pur_ac_phosph_N	SRS
Nbe01g01580	19.4514	25.9111	17.0137	20.7921	44.755	41.0903	61.7629	49.2027	1.23738	0.00144706	0.00265754	-	-	-	-	GO:0003674|molecular_function|MF;GO:0003824|catalytic activity|MF;GO:0008150|biological_process|BP;GO:0008152|metabolic process|BP;GO:0008168|methyltransferase activity|MF;GO:0016740|transferase activity|MF;GO:0016741|transferase activity, transferring one-carbon groups|MF;GO:0032259|methylation|BP	-	-	tr|A0A1S4DCC1|A0A1S4DCC1_TOBAC	WD repeat-containing protein 13-like {ECO:0000313|RefSeq:XP_016511051.1} OS=Nicotiana tabacum (Common tobacco) Name=LOC107828283 {ECO:0000313|RefSeq:XP_016511051.1} PE=4	KOG0266@1|root,KOG0266@2759|Eukaryota,37JE5@33090|Viridiplantae,3GH0N@35493|Streptophyta,44IG4@71274|asterids	WD domain, G-beta repeat	S	XP_016511051.1	PREDICTED: WD repeat-containing protein 13-like [Nicotiana tabacum]	WD40	-
Nbe01g01610	9645.11	4961.17	8164.45	7590.24	765.673	2145.35	306.943	1072.65	-2.82302	0.000339785	0.000683268	-	-	-	-	GO:0003674|molecular_function|MF;GO:0003824|catalytic activity|MF;GO:0004553|hydrolase activity, hydrolyzing O-glycosyl compounds|MF;GO:0004565|beta-galactosidase activity|MF;GO:0005975|carbohydrate metabolic process|BP;GO:0008150|biological_process|BP;GO:0008152|metabolic process|BP;GO:0015925|galactosidase activity|MF;GO:0016787|hydrolase activity|MF;GO:0016798|hydrolase activity, acting on gly…	sp|Q9SCV9|BGAL3_ARATH	Beta-galactosidase 3 Short=Lactase 3 EC=3.2.1.23 Precursor OS=Arabidopsis thaliana (Mouse-ear cress) ORFNames=C7A10.1000, F23E13.200 PE=2	tr|A0A1S4DCI9|A0A1S4DCI9_TOBAC	Beta-galactosidase {ECO:0000256|RuleBase:RU000675} EC=3.2.1.23 {ECO:0000256|RuleBase:RU000675} OS=Nicotiana tabacum (Common tobacco) Name=LOC107828285 {ECO:0000313|RefSeq:XP_016511053.1} PE=3	COG1874@1|root,KOG0496@2759|Eukaryota,37SJD@33090|Viridiplantae,3GHPM@35493|Streptophyta,44CI7@71274|asterids	Beta-galactosidase	G	XP_009777047.1	PREDICTED: beta-galactosidase 3-like [Nicotiana sylvestris]	Glyco_hydro_35	-
Nbe01g01660	142.644	130.365	127.603	133.537	401.585	344.943	306.007	350.845	1.39135	4.13806e-12	2.00212e-11	-	-	K10875	ko03440|Homologous recombination	GO:0000166|nucleotide binding|MF;GO:0003674|molecular_function|MF;GO:0005488|binding|MF;GO:0005524|ATP binding|MF;GO:0017076|purine nucleotide binding|MF;GO:0030554|adenyl nucleotide binding|MF;GO:0032553|ribonucleotide binding|MF;GO:0032555|purine ribonucleotide binding|MF;GO:0032559|adenyl ribonucleotide binding|MF;GO:0035639|purine ribonucleoside triphosphate binding|MF;GO:0036094|small molecu…	sp|Q9SIW2|CHR35_ARATH	Protein CHROMATIN REMODELING 35 {ECO:0000303|PubMed:16547115, ECO:0000303|PubMed:23770592} Protein DEFECTIVE IN MERISTEM SILENCING 1 {ECO:0000303|PubMed:18425128} Protein DEFECTIVE IN RNA-DIRECTED DNA METHYLATION 1 {ECO:0000303|PubMed:15120073} OS=Arabidopsis thaliana (Mouse-ear cress) ORFNames=F16F14.11 {ECO:0000312|EMBL:AEC06492.1} PE=1	tr|A0A1J6JBM9|A0A1J6JBM9_NICAT	Protein chromatin remodeling 35 {ECO:0000313|EMBL:OIT07111.1} OS=Nicotiana attenuata (Coyote tobacco) ORFNames=A4A49_25658 {ECO:0000313|EMBL:OIT07111.1} PE=4	COG0553@1|root,KOG0390@2759|Eukaryota,37PI7@33090|Viridiplantae,3GBKX@35493|Streptophyta,44IUG@71274|asterids	SNF2 family N-terminal domain	A	XP_019246284.1	PREDICTED: protein CHROMATIN REMODELING 35-like [Nicotiana attenuata]	Helicase_C,SNF2_N	M-type_MADS
Nbe01g01670	429.783	374.092	358.351	387.409	828.571	702.861	859.065	796.833	1.04026	2.14867e-09	7.83737e-09	-	-	K10685	ko04120|Ubiquitin mediated proteolysis	GO:0000166|nucleotide binding|MF;GO:0003674|molecular_function|MF;GO:0003824|catalytic activity|MF;GO:0005488|binding|MF;GO:0005524|ATP binding|MF;GO:0005575|cellular_component|CC;GO:0005622|intracellular anatomical structure|CC;GO:0005634|nucleus|CC;GO:0006807|nitrogen compound metabolic process|BP;GO:0008150|biological_process|BP;GO:0008152|metabolic process|BP;GO:0008641|ubiquitin-like modifie…	sp|Q9SJT1|SAE2_ARATH	SUMO-activating enzyme subunit 2 EC=6.3.2.- Protein EMBRYO DEFECTIVE 2764 Ubiquitin-like 1-activating enzyme E1B OS=Arabidopsis thaliana (Mouse-ear cress) ORFNames=F3K23.23 PE=1	tr|A0A1U7VJA5|A0A1U7VJA5_NICSY	SUMO-activating enzyme subunit 2 {ECO:0000313|RefSeq:XP_009765006.1} OS=Nicotiana sylvestris (Wood tobacco) (South American tobacco) Name=LOC104216607 {ECO:0000313|RefSeq:XP_009765006.1} PE=4	COG0476@1|root,KOG2013@2759|Eukaryota,37Q67@33090|Viridiplantae,3G9S4@35493|Streptophyta,44EA5@71274|asterids	SUMO-activating enzyme	O	XP_009765006.1	PREDICTED: SUMO-activating enzyme subunit 2 [Nicotiana sylvestris]	ThiF,UAE_UbL,UBA_e1_thiolCys	-
Nbe01g01690	699.324	666.402	673.105	679.61	3513.87	2814.69	3161.14	3163.23	2.21853	5.01504e-48	2.38121e-46	-	-	K03064	ko03050|Proteasome	GO:0000166|nucleotide binding|MF;GO:0003674|molecular_function|MF;GO:0003824|catalytic activity|MF;GO:0005488|binding|MF;GO:0005524|ATP binding|MF;GO:0005575|cellular_component|CC;GO:0005622|intracellular anatomical structure|CC;GO:0005737|cytoplasm|CC;GO:0006807|nitrogen compound metabolic process|BP;GO:0008150|biological_process|BP;GO:0008152|metabolic process|BP;GO:0008233|peptidase activity|M…	sp|Q9MAK9|PS10B_ARATH	26S proteasome regulatory subunit S10B homolog B 26S proteasome AAA-ATPase subunit RPT4b 26S proteasome subunit S10B homolog B Regulatory particle triple-A ATPase subunit 4b OS=Arabidopsis thaliana (Mouse-ear cress) Name=RPT4B OrderedLocusNames=At1g45000 ORFNames=F27F5.8 PE=1	tr|A0A1S3XHC5|A0A1S3XHC5_TOBAC	26S protease regulatory subunit S10B homolog B-like {ECO:0000313|RefSeq:XP_016439298.1} OS=Nicotiana tabacum (Common tobacco) Name=LOC107765194 {ECO:0000313|RefSeq:XP_016439298.1} PE=3	COG1222@1|root,KOG0651@2759|Eukaryota,37JGK@33090|Viridiplantae,3G7WK@35493|Streptophyta,44HDR@71274|asterids	26S protease regulatory subunit	O	XP_009765027.1	PREDICTED: 26S protease regulatory subunit S10B homolog B [Nicotiana sylvestris]	AAA	-
Nbe01g01700	268.614	182.188	219.051	223.285	65.318	94.0752	59.8913	73.0948	-1.6117	1.27067e-08	4.27946e-08	-	-	K18649	ko01100|Metabolic pathways;ko04070|Phosphatidylinositol signaling system;ko00340|Histidine metabolism;ko00053|Ascorbate and aldarate metabolism;ko01230|Biosynthesis of amino acids;ko01110|Biosynthesis of secondary metabolites;ko00562|Inositol phosphate metabolism	GO:0003674|molecular_function|MF;GO:0003824|catalytic activity|MF;GO:0004401|histidinol-phosphatase activity|MF;GO:0016787|hydrolase activity|MF;GO:0016788|hydrolase activity, acting on ester bonds|MF;GO:0016791|phosphatase activity|MF;GO:0042578|phosphoric ester hydrolase activity|MF	sp|Q6NPM8|HIS7_ARATH	Bifunctional phosphatase IMPL2, chloroplastic Histidinol-phosphatase Histidinol-phosphate phosphatase Short=HPP EC=3.1.3.15 {ECO:0000269|PubMed:20023146} Inositol-phosphate phosphatase EC=3.1.3.25 {ECO:0000269|PubMed:19339506, ECO:0000269|PubMed:20023146} L-galactose 1-phosphate phosphatase EC=3.1.3.93 {ECO:0000269|PubMed:19339506} Protein HISTIDINE BIOSYNTHESIS 7 Protein MYO-INOSITOL MONOPHOSPHA…	tr|A0A1U7VJD6|A0A1U7VJD6_NICSY	bifunctional phosphatase IMPL2, chloroplastic {ECO:0000313|RefSeq:XP_009765041.1} OS=Nicotiana sylvestris (Wood tobacco) (South American tobacco) Name=LOC104216633 {ECO:0000313|RefSeq:XP_009765041.1} PE=4	COG0483@1|root,KOG2951@2759|Eukaryota,37KZ5@33090|Viridiplantae,3GEZ2@35493|Streptophyta,44J37@71274|asterids	Bifunctional phosphatase IMPL2	G	XP_009765041.1	PREDICTED: bifunctional phosphatase IMPL2, chloroplastic [Nicotiana sylvestris]	Inositol_P	-
Nbe01g01740	553.901	507.696	470.004	510.534	5023.44	4969.77	6839.77	5610.99	3.45799	5.17729e-70	6.17422e-68	-	-	-	-	GO:0000166|nucleotide binding|MF;GO:0003674|molecular_function|MF;GO:0005488|binding|MF;GO:0005515|protein binding|MF;GO:0005524|ATP binding|MF;GO:0005575|cellular_component|CC;GO:0006457|protein folding|BP;GO:0006807|nitrogen compound metabolic process|BP;GO:0006950|response to stress|BP;GO:0008150|biological_process|BP;GO:0008152|metabolic process|BP;GO:0009058|biosynthetic process|BP;GO:000905…	sp|Q8GYX8|DNJ10_ARATH	Chaperone protein dnaJ 10 Short=AtDjC10 Short=AtJ10 OS=Arabidopsis thaliana (Mouse-ear cress) ORFNames=F28O16.7 PE=2	tr|A0A1U7YFD6|A0A1U7YFD6_NICSY	chaperone protein dnaJ 10-like {ECO:0000313|RefSeq:XP_009802822.1} OS=Nicotiana sylvestris (Wood tobacco) (South American tobacco) Name=LOC104248288 {ECO:0000313|RefSeq:XP_009802822.1} PE=4	COG2214@1|root,KOG0691@2759|Eukaryota,37NRP@33090|Viridiplantae,3GA6Y@35493|Streptophyta,44D0K@71274|asterids	Chaperone protein DNAj	O	XP_009802822.1	PREDICTED: chaperone protein dnaJ 10-like [Nicotiana sylvestris]	DnaJ,DnaJ-X	-
Nbe01g01750	541.86	597.576	447.673	529.036	119.75	214.102	107.617	147.156	-1.8473	1.03441e-09	3.90319e-09	-	-	-	-	GO:0003674|molecular_function|MF;GO:0003700|DNA-binding transcription factor activity|MF;GO:0140110|transcription regulator activity|MF	sp|C0Z2L5|BZP44_ARATH	bZIP transcription factor 44 {ECO:0000305} Short=AtbZIP44 {ECO:0000303|PubMed:11906833} OS=Arabidopsis thaliana (Mouse-ear cress) ORFNames=F1B16.8 {ECO:0000312|EMBL:AAG13064.1} PE=1	tr|A0A1J6K519|A0A1J6K519_NICAT	Bzip transcription factor 11 {ECO:0000313|EMBL:OIT20176.1} OS=Nicotiana attenuata (Coyote tobacco) ORFNames=A4A49_38949 {ECO:0000313|EMBL:OIT20176.1} PE=4	2CXWT@1|root,2S0BS@2759|Eukaryota,37UQ4@33090|Viridiplantae,3GIX2@35493|Streptophyta,44Q2P@71274|asterids	basic region leucin zipper	K	XP_019240546.1	PREDICTED: bZIP transcription factor 11-like [Nicotiana attenuata]	bZIP_1	bZIP
Nbe01g01780	2.77877	6.47779	6.38014	5.21223	0	0	0	0	-4.72729	0.00492661	0.00836822	-	-	K01586	ko01110|Biosynthesis of secondary metabolites;ko00300|Lysine biosynthesis;ko01100|Metabolic pathways;ko01230|Biosynthesis of amino acids	GO:0003674|molecular_function|MF;GO:0003824|catalytic activity|MF;GO:0005575|cellular_component|CC;GO:0005622|intracellular anatomical structure|CC;GO:0005737|cytoplasm|CC;GO:0006082|organic acid metabolic process|BP;GO:0006520|amino acid metabolic process|BP;GO:0006553|lysine metabolic process|BP;GO:0006807|nitrogen compound metabolic process|BP;GO:0008150|biological_process|BP;GO:0008152|metabo…	sp|Q949X7|DCDA1_ARATH	Diaminopimelate decarboxylase 1, chloroplastic Short=DAP decarboxylase 1 Short=DAPDC 1 EC=4.1.1.20 Precursor OS=Arabidopsis thaliana (Mouse-ear cress) Name=LYSA1 OrderedLocusNames=At3g14390 ORFNames=MLN21.17 PE=1	tr|A0A1S4A1U3|A0A1S4A1U3_TOBAC	diaminopimelate decarboxylase 1, chloroplastic-like {ECO:0000313|RefSeq:XP_016470536.1} OS=Nicotiana tabacum (Common tobacco) Name=LOC107792812 {ECO:0000313|RefSeq:XP_016470536.1} PE=3	COG0019@1|root,KOG0622@2759|Eukaryota,37Q1G@33090|Viridiplantae,3GG7V@35493|Streptophyta	Diaminopimelate decarboxylase	E	XP_016470536.1	PREDICTED: diaminopimelate decarboxylase 1, chloroplastic-like [Nicotiana tabacum]	Orn_Arg_deC_N,Orn_DAP_Arg_deC	-
Nbe01g01830	17.5989	57.4904	9.57021	28.2198	4.83837	3.24397	1.8716	3.31798	-3.12278	0.000390093	0.00077723	-	-	K08486	ko04130|SNARE interactions in vesicular transport	GO:0000149|SNARE binding|MF;GO:0003674|molecular_function|MF;GO:0005484|SNAP receptor activity|MF;GO:0005488|binding|MF;GO:0005515|protein binding|MF;GO:0005575|cellular_component|CC;GO:0005622|intracellular anatomical structure|CC;GO:0005737|cytoplasm|CC;GO:0005886|plasma membrane|CC;GO:0006810|transport|BP;GO:0006886|intracellular protein transport|BP;GO:0006887|exocytosis|BP;GO:0006906|vesicle…	sp|Q9ZPV9|SY112_ARATH	Syntaxin-112 Short=AtSYP112 OS=Arabidopsis thaliana (Mouse-ear cress) Name=SYP112 OrderedLocusNames=At2g18260 ORFNames=T30D6.23 PE=2	tr|A0A1U7UT86|A0A1U7UT86_NICSY	syntaxin-112-like {ECO:0000313|RefSeq:XP_009759268.1, ECO:0000313|RefSeq:XP_009759277.1} OS=Nicotiana sylvestris (Wood tobacco) (South American tobacco) ECO:0000313|RefSeq:XP_009759277.1} PE=3	COG5074@1|root,KOG0810@2759|Eukaryota,37NF5@33090|Viridiplantae,3GD40@35493|Streptophyta,44C0S@71274|asterids	Syntaxin N-terminal domain	U	XP_009759268.1	PREDICTED: syntaxin-112-like [Nicotiana sylvestris]	SNARE,Syntaxin	-
Nbe01g01840	0.926257	0	0	0.308752	12.0959	12.9759	9.35801	11.4766	5.10705	0.000242392	0.000496797	-	-	K01051	ko00040|Pentose and glucuronate interconversions;ko01100|Metabolic pathways	GO:0000272|polysaccharide catabolic process|BP;GO:0003674|molecular_function|MF;GO:0003824|catalytic activity|MF;GO:0005975|carbohydrate metabolic process|BP;GO:0005976|polysaccharide metabolic process|BP;GO:0008150|biological_process|BP;GO:0008152|metabolic process|BP;GO:0009056|catabolic process|BP;GO:0009057|macromolecule catabolic process|BP;GO:0009987|cellular process|BP;GO:0010393|galacturo…	sp|Q9SIJ9|PME11_ARATH	Putative pectinesterase 11 Short=PE 11 EC=3.1.1.11 Pectin methylesterase 11 Short=AtPME11 OS=Arabidopsis thaliana (Mouse-ear cress) ORFNames=F2G1.12 PE=3	tr|A0A1S4A8F0|A0A1S4A8F0_TOBAC	Pectinesterase {ECO:0000256|RuleBase:RU000589} EC=3.1.1.11 {ECO:0000256|RuleBase:RU000589} OS=Nicotiana tabacum (Common tobacco) Name=LOC107794836 {ECO:0000313|RefSeq:XP_016472859.1} PE=4	COG4677@1|root,2QSQ4@2759|Eukaryota,37SD6@33090|Viridiplantae,3GAYV@35493|Streptophyta,44SVD@71274|asterids	Pectinesterase 11	G	XP_009803587.1	PREDICTED: putative pectinesterase 11 [Nicotiana sylvestris]	Pectinesterase	NAC
Nbe01g01860	84.2893	142.511	96.7654	107.855	58.0605	44.3343	48.6617	50.3521	-1.10531	0.000528511	0.0010331	-	-	-	-	GO:0003674|molecular_function|MF;GO:0003824|catalytic activity|MF	-	-	tr|A0A1S3XMH3|A0A1S3XMH3_TOBAC	uncharacterized protein LOC107766789 isoform X1 {ECO:0000313|RefSeq:XP_016441123.1} OS=Nicotiana tabacum (Common tobacco) Name=LOC107766789 {ECO:0000313|RefSeq:XP_016441123.1} PE=4	COG0596@1|root,KOG1454@2759|Eukaryota,37Y36@33090|Viridiplantae,3G8ZI@35493|Streptophyta,44N97@71274|asterids	Alpha beta fold family protein	S	XP_009587042.1	uncharacterized protein LOC104084799 isoform X1 [Nicotiana tomentosiformis]	Abhydrolase_1	FAR1
Nbe01g01870	7.41005	22.6723	13.8236	14.6353	3.62878	4.3253	2.8074	3.58716	-2.04401	0.00980566	0.0158354	-	-	-	-	-	-	-	tr|A0A1S4D2V7|A0A1S4D2V7_TOBAC	uncharacterized protein LOC107825380 {ECO:0000313|RefSeq:XP_016507716.1} OS=Nicotiana tabacum (Common tobacco) Name=LOC107825380 {ECO:0000313|RefSeq:XP_016507716.1} PE=4	28PZG@1|root,2QWN6@2759|Eukaryota,37Q9M@33090|Viridiplantae,3GB63@35493|Streptophyta,3HXYH@3699|Brassicales	Universal stress protein family	S	XP_016507716.1	PREDICTED: uncharacterized protein LOC107825380 [Nicotiana tabacum]	Usp	-
Nbe01g01880	377.913	257.492	195.658	277.021	59.2701	60.5542	21.5234	47.1159	-2.56464	1.12356e-09	4.22095e-09	-	-	-	-	GO:0003674|molecular_function|MF;GO:0005488|binding|MF;GO:0005515|protein binding|MF;GO:0006139|nucleobase-containing compound metabolic process|BP;GO:0006351|DNA-templated transcription|BP;GO:0006355|regulation of DNA-templated transcription|BP;GO:0006725|cellular aromatic compound metabolic process|BP;GO:0006807|nitrogen compound metabolic process|BP;GO:0008150|biological_process|BP;GO:0008152|…	sp|Q8GY61|BH063_ARATH	Transcription factor bHLH63 Basic helix-loop-helix protein 63 Short=AtbHLH63 Short=bHLH 63 Protein CRYPTOCHROME INTERACTING BASIC-HELIX-LOOP-HELIX 1 Transcription factor EN 84 bHLH transcription factor bHLH063 OS=Arabidopsis thaliana (Mouse-ear cress) ORFNames=T4L20.110 PE=1	tr|A0A1J6IS41|A0A1J6IS41_NICAT	Transcription factor hbi1 {ECO:0000313|EMBL:OIT08013.1} OS=Nicotiana attenuata (Coyote tobacco) ORFNames=A4A49_35201 {ECO:0000313|EMBL:OIT08013.1} PE=4	2CCVI@1|root,2QT6X@2759|Eukaryota,37K4H@33090|Viridiplantae,3G7XA@35493|Streptophyta,44G30@71274|asterids	helix loop helix domain	K	XP_019246582.1	PREDICTED: transcription factor bHLH63-like [Nicotiana attenuata]	HLH	bHLH
Nbe01g01910	41.6815	32.3889	40.4075	38.1593	434.244	503.897	701.851	546.664	3.8467	1.6311e-42	5.83385e-41	-	-	-	-	GO:0000166|nucleotide binding|MF;GO:0003674|molecular_function|MF;GO:0005488|binding|MF;GO:0005524|ATP binding|MF;GO:0017076|purine nucleotide binding|MF;GO:0030554|adenyl nucleotide binding|MF;GO:0032553|ribonucleotide binding|MF;GO:0032555|purine ribonucleotide binding|MF;GO:0032559|adenyl ribonucleotide binding|MF;GO:0035639|purine ribonucleoside triphosphate binding|MF;GO:0036094|small molecu…	-	-	tr|A0A1J6J358|A0A1J6J358_NICAT	Uncharacterized protein {ECO:0000313|EMBL:OIT07128.1} OS=Nicotiana attenuata (Coyote tobacco) ORFNames=A4A49_22711 {ECO:0000313|EMBL:OIT07128.1} PE=4	2CIZ5@1|root,2S4N9@2759|Eukaryota,37W4W@33090|Viridiplantae,3GK18@35493|Streptophyta,44KZ6@71274|asterids	-	-	XP_019248001.1	PREDICTED: uncharacterized protein LOC109227305 [Nicotiana attenuata]	-	-
Nbe01g01960	243.605	340.084	198.848	260.846	42.3358	74.6114	46.7901	54.5791	-2.2579	6.33652e-12	3.00937e-11	-	-	-	-	GO:0000166|nucleotide binding|MF;GO:0003674|molecular_function|MF;GO:0003824|catalytic activity|MF;GO:0004672|protein kinase activity|MF;GO:0004674|protein serine/threonine kinase activity|MF;GO:0005488|binding|MF;GO:0005524|ATP binding|MF;GO:0016301|kinase activity|MF;GO:0016740|transferase activity|MF;GO:0016772|transferase activity, transferring phosphorus-containing groups|MF;GO:0016773|phosp…	sp|Q6NKZ9|Y4345_ARATH	Probable receptor-like serine/threonine-protein kinase At4g34500 EC=2.7.11.1 OS=Arabidopsis thaliana (Mouse-ear cress) OrderedLocusNames=At4g34500 ORFNames=T4L20.80 PE=2	tr|A0A1J6J362|A0A1J6J362_NICAT	Putative receptor-like serinethreonine-protein kinase {ECO:0000313|EMBL:OIT07136.1} OS=Nicotiana attenuata (Coyote tobacco) ORFNames=A4A49_25362 {ECO:0000313|EMBL:OIT07136.1} PE=3	COG0515@1|root,KOG1187@2759|Eukaryota,37SNW@33090|Viridiplantae,3G9I2@35493|Streptophyta,44DK3@71274|asterids	Serine threonine-protein kinase	T	XP_019248500.1	PREDICTED: probable receptor-like serine/threonine-protein kinase At4g34500 [Nicotiana attenuata]	Pkinase,Pkinase_Tyr	Trihelix
Nbe01g01990	48.1653	49.3931	57.4213	51.6599	110.073	105.97	129.141	115.061	1.16124	5.293e-06	1.33666e-05	-	-	-	-	GO:0003674|molecular_function|MF;GO:0003676|nucleic acid binding|MF;GO:0003677|DNA binding|MF;GO:0003690|double-stranded DNA binding|MF;GO:0005488|binding|MF;GO:0005575|cellular_component|CC;GO:0005622|intracellular anatomical structure|CC;GO:0005737|cytoplasm|CC;GO:0006139|nucleobase-containing compound metabolic process|BP;GO:0006351|DNA-templated transcription|BP;GO:0006355|regulation of DNA-t…	sp|F4IHL3|MTEF2_ARATH	Transcription termination factor MTERF2, chloroplastic {ECO:0000305} Mitochondrial transcription termination factor 2 {ECO:0000303|PubMed:23087700} Protein EMBRYO DEFECTIVE 2219 {ECO:0000303|PubMed:15266054} Precursor OS=Arabidopsis thaliana (Mouse-ear cress) OrderedLocusNames=At2g21710 {ECO:0000312|Araport:AT2G21710} PE=3	tr|A0A1S3ZSS7|A0A1S3ZSS7_TOBAC	uncharacterized protein LOC107789990 {ECO:0000313|RefSeq:XP_016467358.1} OS=Nicotiana tabacum (Common tobacco) Name=LOC107789990 {ECO:0000313|RefSeq:XP_016467358.1} PE=4	KOG1267@1|root,KOG1267@2759|Eukaryota,37K62@33090|Viridiplantae,3GBZX@35493|Streptophyta,44H1Y@71274|asterids	mTERF	K	XP_016467358.1	PREDICTED: uncharacterized protein LOC107789990 [Nicotiana tabacum]	mTERF	-
Nbe01g02000	71.3218	75.3043	95.7021	80.776	234.661	176.256	221.785	210.901	1.38845	1.11013e-08	3.76007e-08	-	-	-	-	GO:0005575|cellular_component|CC;GO:0006810|transport|BP;GO:0006886|intracellular protein transport|BP;GO:0008104|protein localization|BP;GO:0008150|biological_process|BP;GO:0009987|cellular process|BP;GO:0015031|protein transport|BP;GO:0016020|membrane|CC;GO:0033036|macromolecule localization|BP;GO:0045184|establishment of protein localization|BP;GO:0046907|intracellular transport|BP;GO:0051179|…	sp|Q8VZ37|AP3S_ARATH	AP-3 complex subunit sigma AP-3 complex subunit sigma-3 Adaptor-related protein complex 3 subunit sigma Sigma-adaptin 3 Sigma3-adaptin OS=Arabidopsis thaliana (Mouse-ear cress) OrderedLocusNames=At3g50860 ORFNames=F18B3.140 PE=2	tr|A0A1J6IQL9|A0A1J6IQL9_NICAT	Ap-3 complex subunit sigma {ECO:0000313|EMBL:OIT07142.1} OS=Nicotiana attenuata (Coyote tobacco) ORFNames=A4A49_25355 {ECO:0000313|EMBL:OIT07142.1} PE=4	COG5030@1|root,KOG0936@2759|Eukaryota,37R46@33090|Viridiplantae,3GDPG@35493|Streptophyta,44J6U@71274|asterids	AP-3 complex subunit	U	XP_019249006.1	PREDICTED: AP-3 complex subunit sigma-like [Nicotiana attenuata]	Clat_adaptor_s	-
Nbe01g02050	236.195	258.302	215.861	236.786	481.418	525.524	632.601	546.514	1.20632	4.01408e-10	1.58021e-09	-	-	-	-	GO:0000902|cell morphogenesis|BP;GO:0003674|molecular_function|MF;GO:0003779|actin binding|MF;GO:0005488|binding|MF;GO:0005515|protein binding|MF;GO:0005575|cellular_component|CC;GO:0005622|intracellular anatomical structure|CC;GO:0005737|cytoplasm|CC;GO:0005856|cytoskeleton|CC;GO:0005938|cell cortex|CC;GO:0006996|organelle organization|BP;GO:0007010|cytoskeleton organization|BP;GO:0007015|actin …	sp|O65902|ACAP1_ARATH	Cyclase-associated protein 1 Short=AtCAP1 Adenylyl cyclase-associated protein OS=Arabidopsis thaliana (Mouse-ear cress) Name=CAP1 OrderedLocusNames=At4g34490 ORFNames=T4L20.70 PE=2	tr|A0A1S3X2D3|A0A1S3X2D3_TOBAC	Adenylyl cyclase-associated protein {ECO:0000256|RuleBase:RU000647} OS=Nicotiana tabacum (Common tobacco) Name=LOC107760595 {ECO:0000313|RefSeq:XP_016434155.1} PE=3	KOG2675@1|root,KOG2675@2759|Eukaryota,37KKB@33090|Viridiplantae,3GE6F@35493|Streptophyta,44SMQ@71274|asterids	Adenylate cyclase associated (CAP) C terminal	TZ	XP_019248435.1	PREDICTED: cyclase-associated protein 1-like [Nicotiana attenuata]	CAP_C,CAP_N	bHLH
Nbe01g02060	337.157	438.87	327.514	367.847	858.811	858.572	1065.88	927.753	1.33357	4.75141e-11	2.0544e-10	-	-	-	-	GO:0007154|cell communication|BP;GO:0007165|signal transduction|BP;GO:0008150|biological_process|BP;GO:0009987|cellular process|BP;GO:0023052|signaling|BP;GO:0050789|regulation of biological process|BP;GO:0050794|regulation of cellular process|BP;GO:0050896|response to stimulus|BP;GO:0051716|cellular response to stimulus|BP;GO:0065007|biological regulation|BP	sp|P93397|GBB1_TOBAC	Guanine nucleotide-binding protein subunit beta-1 OS=Nicotiana tabacum (Common tobacco) PE=1	tr|A0A1S4A324|A0A1S4A324_TOBAC	guanine nucleotide-binding protein subunit beta-1 {ECO:0000313|RefSeq:XP_016471082.1} OS=Nicotiana tabacum (Common tobacco) Name=LOC107793273 {ECO:0000313|RefSeq:XP_016471082.1} PE=4	KOG0286@1|root,KOG0286@2759|Eukaryota,37N4K@33090|Viridiplantae,3G9XK@35493|Streptophyta,44D4Z@71274|asterids	Guanine nucleotide-binding protein subunit	S	XP_009800901.1	PREDICTED: guanine nucleotide-binding protein subunit beta-1 [Nicotiana sylvestris]	WD40	-
Nbe01g02070	113.003	67.207	98.8922	93.0342	13.3055	36.765	10.2938	20.1215	-2.21142	9.6776e-06	2.37193e-05	-	-	-	-	GO:0003674|molecular_function|MF;GO:0003676|nucleic acid binding|MF;GO:0003677|DNA binding|MF;GO:0003690|double-stranded DNA binding|MF;GO:0005488|binding|MF;GO:0005575|cellular_component|CC;GO:0005622|intracellular anatomical structure|CC;GO:0005737|cytoplasm|CC;GO:0006139|nucleobase-containing compound metabolic process|BP;GO:0006351|DNA-templated transcription|BP;GO:0006355|regulation of DNA-t…	sp|Q84X53|MTEF1_ARATH	Transcription termination factor MTEF1, chloroplastic {ECO:0000305} Mitochondrial transcription termination factor 1 {ECO:0000303|PubMed:23087700} Protein EMBRYO DEFECTIVE 93 {ECO:0000305} Protein SINGLET	tr|A0A1S3X2U6|A0A1S3X2U6_TOBAC	uncharacterized protein LOC107760589 {ECO:0000313|RefSeq:XP_016434146.1} OS=Nicotiana tabacum (Common tobacco) Name=LOC107760589 {ECO:0000313|RefSeq:XP_016434146.1} PE=4	KOG1267@1|root,KOG1267@2759|Eukaryota,37PNH@33090|Viridiplantae,3GC56@35493|Streptophyta,44PRK@71274|asterids	mTERF	K	XP_009605968.1	transcription termination factor MTEF1, chloroplastic [Nicotiana tomentosiformis]	mTERF	-
Nbe01g02110	661.347	748.994	813.468	741.27	1848.26	1418.7	1583.38	1616.78	1.12511	3.47877e-10	1.37967e-09	-	-	K07897	ko04145|Phagosome;ko04144|Endocytosis	GO:0000166|nucleotide binding|MF;GO:0003674|molecular_function|MF;GO:0003824|catalytic activity|MF;GO:0003924|GTPase activity|MF;GO:0005488|binding|MF;GO:0005525|GTP binding|MF;GO:0016462|pyrophosphatase activity|MF;GO:0016787|hydrolase activity|MF;GO:0016817|hydrolase activity, acting on acid anhydrides|MF;GO:0016818|hydrolase activity, acting on acid anhydrides, in phosphorus-containing anhydri…	sp|Q9LS94|RAG3F_ARATH	Ras-related protein RABG3f Short=AtRABG3f Ras-related protein Rab71 Short=AtRab71 Ras-related protein Rab7B Short=AtRab7B OS=Arabidopsis thaliana (Mouse-ear cress) ORFNames=MVE11.21 PE=1	tr|A0A1S4A3R1|A0A1S4A3R1_TOBAC	ras-related protein RABG3f {ECO:0000313|RefSeq:XP_016471278.1} OS=Nicotiana tabacum (Common tobacco) Name=LOC107793441 {ECO:0000313|RefSeq:XP_016471278.1} PE=4	KOG0394@1|root,KOG0394@2759|Eukaryota,37IUZ@33090|Viridiplantae,3GACI@35493|Streptophyta,3HMX3@3699|Brassicales	RAB GTPase homolog	U	XP_009760995.1	PREDICTED: ras-related protein RABG3f [Nicotiana sylvestris]	Ras	NAC
Nbe01g02130	17081.1	19024.4	21956.2	19353.9	2127.67	2735.75	1890.32	2251.25	-3.10393	3.43531e-52	1.94119e-50	-	-	-	-	GO:0000003|reproduction|BP;GO:0000322|storage vacuole|CC;GO:0000325|plant-type vacuole|CC;GO:0000326|protein storage vacuole|CC;GO:0003006|developmental process involved in reproduction|BP;GO:0005575|cellular_component|CC;GO:0005622|intracellular anatomical structure|CC;GO:0005737|cytoplasm|CC;GO:0005768|endosome|CC;GO:0005770|late endosome|CC;GO:0005773|vacuole|CC;GO:0005794|Golgi apparatus|CC;G…	sp|Q9XI99|USPL1_ARATH	BURP domain protein USPL1 {ECO:0000303|PubMed:19639386} Unknown seed protein-like protein 1 {ECO:0000303|PubMed:19639386} Short=AtUSPL1 {ECO:0000303|PubMed:19639386} Precursor OS=Arabidopsis thaliana (Mouse-ear cress) ORFNames=F13F21.25 {ECO:0000312|EMBL:AAD43166.1} PE=2	tr|A0A1S3Y585|A0A1S3Y585_TOBAC	BURP domain protein USPL1-like {ECO:0000313|RefSeq:XP_016447052.1} OS=Nicotiana tabacum (Common tobacco) Name=LOC107772076 {ECO:0000313|RefSeq:XP_016447052.1} PE=4	28I7F@1|root,2QU5J@2759|Eukaryota,37RE6@33090|Viridiplantae,3GCNT@35493|Streptophyta,44MED@71274|asterids	Dehydration-responsive protein RD22	S	XP_016447052.1	PREDICTED: BURP domain protein USPL1-like [Nicotiana tabacum]	BURP	-
Nbe01g02190	389.028	285.023	397.695	357.249	156.038	185.988	146.921	162.982	-1.13142	6.33894e-07	1.77848e-06	-	-	-	-	GO:0003674|molecular_function|MF;GO:0003824|catalytic activity|MF;GO:0016301|kinase activity|MF;GO:0016740|transferase activity|MF;GO:0016772|transferase activity, transferring phosphorus-containing groups|MF;GO:0019200|carbohydrate kinase activity|MF	-	-	tr|A0A1S4B992|A0A1S4B992_TOBAC	pseudouridine kinase-like isoform X1 {ECO:0000313|RefSeq:XP_016485461.1} OS=Nicotiana tabacum (Common tobacco) Name=LOC107805877 {ECO:0000313|RefSeq:XP_016485461.1} PE=4	COG2313@1|root,KOG3009@2759|Eukaryota,37NF8@33090|Viridiplantae,3GBIG@35493|Streptophyta,44G0K@71274|asterids	pfkB family carbohydrate kinase	Q	XP_009803607.1	PREDICTED: uncharacterized protein LOC104248950 isoform X1 [Nicotiana sylvestris]	MaoC_dehydratas,PfkB	-
Nbe01g02200	45.3866	42.1056	44.661	44.0511	12.0959	17.3012	6.55061	11.9826	-1.89321	3.45174e-05	7.91747e-05	-	-	-	-	GO:0003674|molecular_function|MF;GO:0003824|catalytic activity|MF;GO:0006508|proteolysis|BP;GO:0006807|nitrogen compound metabolic process|BP;GO:0008150|biological_process|BP;GO:0008152|metabolic process|BP;GO:0008233|peptidase activity|MF;GO:0016579|protein deubiquitination|BP;GO:0016787|hydrolase activity|MF;GO:0019538|protein metabolic process|BP;GO:0019783|ubiquitin-like protein peptidase act…	sp|Q93VG8|PPDEX_ARATH	DeSI-like protein At4g17486 EC=3.4.-.- OS=Arabidopsis thaliana (Mouse-ear cress) OrderedLocusNames=At4g17486 ORFNames=dl4780c, FCAALL.234 PE=2	tr|A0A1J6IR30|A0A1J6IR30_NICAT	Desi-like protein {ECO:0000313|EMBL:OIT07154.1} OS=Nicotiana attenuata (Coyote tobacco) ORFNames=A4A49_63317 {ECO:0000313|EMBL:OIT07154.1} PE=4	KOG0324@1|root,KOG0324@2759|Eukaryota,37NI2@33090|Viridiplantae,3GDN9@35493|Streptophyta,44F5T@71274|asterids	deSI-like protein At4g17486	S	XP_019250405.1	PREDICTED: deSI-like protein At4g17486 [Nicotiana attenuata]	Peptidase_C97	-
Nbe01g02210	43.5341	57.4904	46.7877	49.2707	73.7852	97.3192	130.076	100.394	1.02878	0.00135688	0.00250122	-	-	K03809	ko01110|Biosynthesis of secondary metabolites;ko00130|Ubiquinone and other terpenoid-quinone biosynthesis;ko01100|Metabolic pathways	GO:0000166|nucleotide binding|MF;GO:0003674|molecular_function|MF;GO:0003824|catalytic activity|MF;GO:0003955|NAD(P)H dehydrogenase (quinone) activity|MF;GO:0005488|binding|MF;GO:0010181|FMN binding|MF;GO:0016491|oxidoreductase activity|MF;GO:0016651|oxidoreductase activity, acting on NAD(P)H|MF;GO:0016655|oxidoreductase activity, acting on NAD(P)H, quinone or similar compound as acceptor|MF;GO:0…	sp|O23207|FQRL2_ARATH	Probable NAD(P)H dehydrogenase (quinone) FQR1-like 2 {ECO:0000305} EC=1.6.5.2 {ECO:0000250|UniProtKB:Q9LSQ5} OS=Arabidopsis thaliana (Mouse-ear cress) ORFNames=C7A10.610 {ECO:0000312|EMBL:CAB16805.1} PE=1	tr|A0A1U7YKF7|A0A1U7YKF7_NICSY	minor allergen Alt a 7-like {ECO:0000313|RefSeq:XP_009803602.1, ECO:0000313|RefSeq:XP_009803603.1} OS=Nicotiana sylvestris (Wood tobacco) (South American tobacco) ECO:0000313|RefSeq:XP_009803603.1} PE=4	COG0655@1|root,KOG3135@2759|Eukaryota,37JWV@33090|Viridiplantae,3GFFB@35493|Streptophyta,44PQA@71274|asterids	Minor allergen Alt a	S	XP_009803602.1	PREDICTED: minor allergen Alt a 7-like [Nicotiana sylvestris]	FMN_red	-
Nbe01g02220	916.994	1196.77	992.112	1035.29	2040.58	2044.78	2385.36	2156.91	1.05866	1.57153e-09	5.81286e-09	-	-	K12670	ko00510|N-Glycan biosynthesis;ko04141|Protein processing in endoplasmic reticulum;ko01100|Metabolic pathways	GO:0003674|molecular_function|MF;GO:0003824|catalytic activity|MF;GO:0005575|cellular_component|CC;GO:0005622|intracellular anatomical structure|CC;GO:0005737|cytoplasm|CC;GO:0005783|endoplasmic reticulum|CC;GO:0005789|endoplasmic reticulum membrane|CC;GO:0006486|protein glycosylation|BP;GO:0006487|protein N-linked glycosylation|BP;GO:0006807|nitrogen compound metabolic process|BP;GO:0008150|biol…	sp|Q6ZLK0|OST48_ORYSJ	Dolichyl-diphosphooligosaccharide--protein glycosyltransferase 48 kDa subunit Short=Oligosaccharyl transferase 48 kDa subunit EC=2.4.99.18 Precursor OS=Oryza sativa subsp. japonica (Rice) ORFNames=OJ1136_A05.21 PE=2	tr|A0A1J6J381|A0A1J6J381_NICAT	Dolichyl-diphosphooligosaccharide--protein glycosyltransferase 48 kDa subunit {ECO:0000256|RuleBase:RU361142} Short=Oligosaccharyl transferase 48 kDa subunit {ECO:0000256|RuleBase:RU361142} EC=2.4.99.18 {ECO:0000256|RuleBase:RU361142} OS=Nicotiana attenuata (Coyote tobacco) ORFNames=A4A49_01422 {ECO:0000313|EMBL:OIT07152.1} PE=3	KOG2754@1|root,KOG2754@2759|Eukaryota,37IIA@33090|Viridiplantae,3GDZN@35493|Streptophyta,44GPJ@71274|asterids	Essential subunit of the N-oligosaccharyl transferase (OST) complex which catalyzes the transfer of a high mannose oligosaccharide from a lipid-linked oligosaccharide donor to an asparagine residue within an Asn-X-Ser Thr consensus motif in nascent polypeptide chains	O	XP_019250183.1	PREDICTED: dolichyl-diphosphooligosaccharide--protein glycosyltransferase 48 kDa subunit-like [Nicotiana attenuata]	DDOST_48kD	-
Nbe01g02290	184.325	218.625	191.404	198.118	3613.06	3800.86	4602.27	4005.39	4.33611	1.28638e-127	8.94451e-125	-	-	-	-	-	sp|Q9SYZ7|U496A_ARATH	UPF0496 protein At4g34320 OS=Arabidopsis thaliana (Mouse-ear cress) OrderedLocusNames=At4g34320 ORFNames=F10M10.90 PE=2	tr|A0A1S3XIW9|A0A1S3XIW9_TOBAC	UPF0496 protein At4g34320-like {ECO:0000313|RefSeq:XP_016439621.1, ECO:0000313|RefSeq:XP_016439622.1, ECO:0000313|RefSeq:XP_016439623.1} OS=Nicotiana tabacum (Common tobacco) ECO:0000313|RefSeq:XP_016439622.1, ECO:0000313|RefSeq:XP_016439623.1} PE=4	28I12@1|root,2QQBT@2759|Eukaryota,37MEW@33090|Viridiplantae,3G7KR@35493|Streptophyta,44G28@71274|asterids	Protein of unknown function (DUF677)	S	XP_009605015.1	UPF0496 protein At4g34320-like [Nicotiana tomentosiformis]	DUF677	-
Nbe01g02320	521.482	544.944	559.326	541.917	2813.51	2221.04	2522.92	2519.16	2.21681	2.22092e-44	8.76069e-43	-	-	K14018	ko04141|Protein processing in endoplasmic reticulum	GO:0003674|molecular_function|MF;GO:0005488|binding|MF;GO:0005515|protein binding|MF;GO:0005575|cellular_component|CC;GO:0005622|intracellular anatomical structure|CC;GO:0005634|nucleus|CC;GO:0005737|cytoplasm|CC;GO:0006508|proteolysis|BP;GO:0006511|ubiquitin-dependent protein catabolic process|BP;GO:0006807|nitrogen compound metabolic process|BP;GO:0008150|biological_process|BP;GO:0008152|metabo…	sp|Q8RXA7|SCD1_ARATH	DENN domain and WD repeat-containing protein SCD1 {ECO:0000305} Protein STOMATAL CYTOKINESIS DEFECTIVE 1 {ECO:0000303|PubMed:12874123} OS=Arabidopsis thaliana (Mouse-ear cress) ECO:0000312|EMBL:AAF69703.1} PE=1	tr|A0A1S3X241|A0A1S3X241_TOBAC	phospholipase A-2-activating protein-like {ECO:0000313|RefSeq:XP_016433763.1} OS=Nicotiana tabacum (Common tobacco) Name=LOC107760255 {ECO:0000313|RefSeq:XP_016433763.1} PE=4	KOG0301@1|root,KOG0301@2759|Eukaryota,37J8K@33090|Viridiplantae,3GATD@35493|Streptophyta,44GVN@71274|asterids	Phospholipase A-2-activating protein	I	XP_019251249.1	PREDICTED: phospholipase A-2-activating protein [Nicotiana attenuata]	PFU,PUL,WD40	-
Nbe01g02340	33.3452	21.8625	19.1404	24.7827	107.654	75.6927	76.7357	86.6941	1.80042	4.39461e-07	1.25607e-06	-	-	-	-	-	sp|Q9XIA4|CCS1_ARATH	Cytochrome c biogenesis protein CCS1, chloroplastic C-type cytochrome synthesis protein 1 Precursor OS=Arabidopsis thaliana (Mouse-ear cress) Name=CCS1 OrderedLocusNames=At1g49380 ORFNames=F13F21.19 PE=1	tr|A0A1U7YL12|A0A1U7YL12_NICSY	cytochrome c biogenesis protein CCS1, chloroplastic-like {ECO:0000313|RefSeq:XP_009802676.1} OS=Nicotiana sylvestris (Wood tobacco) (South American tobacco) Name=LOC104248171 {ECO:0000313|RefSeq:XP_009802676.1} PE=4	COG1333@1|root,2QRFF@2759|Eukaryota,37NAZ@33090|Viridiplantae,3GF4W@35493|Streptophyta,44RHY@71274|asterids	ResB-like family	O	XP_009802676.1	PREDICTED: cytochrome c biogenesis protein CCS1, chloroplastic-like [Nicotiana sylvestris]	ResB	-
Nbe01g02360	25.9352	68.0168	48.9144	47.6221	639.875	466.051	420.175	508.7	3.41156	4.01384e-22	4.69262e-21	-	-	-	-	GO:0003674|molecular_function|MF;GO:0005215|transporter activity|MF;GO:0015291|secondary active transmembrane transporter activity|MF;GO:0015297|antiporter activity|MF;GO:0022804|active transmembrane transporter activity|MF;GO:0022857|transmembrane transporter activity|MF;GO:0042910|xenobiotic transmembrane transporter activity|MF	sp|Q9SX83|DTX33_ARATH	Protein DET	tr|A0A1S3X246|A0A1S3X246_TOBAC	Protein DET	COG0534@1|root,KOG1347@2759|Eukaryota,37KS2@33090|Viridiplantae,3GGGP@35493|Streptophyta,44RGS@71274|asterids	Belongs to the multi antimicrobial extrusion (MATE) (TC 2.A.66.1) family	V	XP_009802671.1	PREDICTED: protein TRANSPARENT TESTA 12-like [Nicotiana sylvestris]	MatE	ERF
Nbe01g02380	99.1094	68.0168	99.9555	89.0272	37.4974	36.765	37.432	37.2315	-1.25366	4.81321e-05	0.000108279	-	-	-	-	GO:0003674|molecular_function|MF;GO:0003824|catalytic activity|MF;GO:0008150|biological_process|BP;GO:0008152|metabolic process|BP;GO:0008168|methyltransferase activity|MF;GO:0016740|transferase activity|MF;GO:0016741|transferase activity, transferring one-carbon groups|MF;GO:0032259|methylation|BP	-	-	tr|A0A1U7VVI0|A0A1U7VVI0_NICSY	methyltransferase-like protein 13 {ECO:0000313|RefSeq:XP_009771817.1} OS=Nicotiana sylvestris (Wood tobacco) (South American tobacco) Name=LOC104222290 {ECO:0000313|RefSeq:XP_009771817.1} PE=4	KOG2352@1|root,KOG2352@2759|Eukaryota,37MDN@33090|Viridiplantae,3GAUM@35493|Streptophyta,44CZS@71274|asterids	ubiE/COQ5 methyltransferase family	E	XP_009771817.1	PREDICTED: methyltransferase-like protein 13 [Nicotiana sylvestris]	Methyltransf_11,Methyltransf_31	-
Nbe01g02390	75.953	165.184	82.9418	108.026	25.4015	27.0331	29.9456	27.4601	-1.97699	1.22073e-06	3.3207e-06	-	-	-	-	-	-	-	tr|A0A1S3YTT9|A0A1S3YTT9_TOBAC	uncharacterized protein LOC107779471 isoform X1 {ECO:0000313|RefSeq:XP_016455400.1} OS=Nicotiana tabacum (Common tobacco) Name=LOC107779471 {ECO:0000313|RefSeq:XP_016455400.1} PE=4	28IMD@1|root,2QQYA@2759|Eukaryota,37I22@33090|Viridiplantae,3GGHY@35493|Streptophyta,44MUU@71274|asterids	Protein of unknown function, DUF547	S	XP_009771811.1	PREDICTED: uncharacterized protein LOC104222287 isoform X1 [Nicotiana sylvestris]	DUF547,Lzipper-MIP1	-
Nbe01g02410	28.714	71.2556	41.4709	47.1468	9.67675	10.8132	7.48641	9.32547	-2.34993	1.14155e-05	2.77434e-05	-	-	-	-	-	-	-	tr|A0A1U7W3L8|A0A1U7W3L8_NICSY	uncharacterized protein LOC104222284 {ECO:0000313|RefSeq:XP_009771806.1} OS=Nicotiana sylvestris (Wood tobacco) (South American tobacco) Name=LOC104222284 {ECO:0000313|RefSeq:XP_009771806.1} PE=4	2CYDB@1|root,2S3NS@2759|Eukaryota,37W6M@33090|Viridiplantae,3GK8E@35493|Streptophyta,44T81@71274|asterids	Domain of unknown function (DUF4228)	S	XP_009771806.1	PREDICTED: uncharacterized protein LOC104222284 [Nicotiana sylvestris]	DUF4228	-
Nbe01g02420	29.6402	52.632	25.5206	35.9309	13.3055	15.1385	10.2938	12.9126	-1.491	0.00279334	0.00492242	-	-	-	-	GO:0003674|molecular_function|MF;GO:0005488|binding|MF;GO:0007154|cell communication|BP;GO:0007165|signal transduction|BP;GO:0008150|biological_process|BP;GO:0008270|zinc ion binding|MF;GO:0009987|cellular process|BP;GO:0023052|signaling|BP;GO:0035556|intracellular signal transduction|BP;GO:0043167|ion binding|MF;GO:0043169|cation binding|MF;GO:0046872|metal ion binding|MF;GO:0046914|transition m…	-	-	tr|A0A1J6HWT4|A0A1J6HWT4_NICAT	Uncharacterized protein {ECO:0000313|EMBL:OIS96779.1} OS=Nicotiana attenuata (Coyote tobacco) ORFNames=A4A49_33526 {ECO:0000313|EMBL:OIS96779.1} PE=4	2CN75@1|root,2QUAU@2759|Eukaryota,37KX6@33090|Viridiplantae,3G9S7@35493|Streptophyta,44DH6@71274|asterids	C1 domain	S	XP_019256555.1	PREDICTED: uncharacterized protein LOC109234982 [Nicotiana attenuata]	C1_2	LBD
Nbe01g02430	13.8938	10.5264	8.50685	10.9757	3.62878	1.08132	4.67901	3.1297	-1.79901	0.0291193	0.0431338	-	-	-	-	GO:0005575|cellular_component|CC;GO:0005886|plasma membrane|CC;GO:0016020|membrane|CC;GO:0071944|cell periphery|CC;GO:0110165|cellular anatomical entity|CC	sp|Q10EJ2|CSPLU_ORYSJ	CASP-like protein 5C1 Short=OsCASPL5C1 OS=Oryza sativa subsp. japonica (Rice) OrderedLocusNames=Os03g0767900, LOC_Os03g55870 ORFNames=OsJ_12722 PE=2	tr|A0A1S3YT28|A0A1S3YT28_TOBAC	CASP-like protein {ECO:0000256|RuleBase:RU361233} OS=Nicotiana tabacum (Common tobacco) Name=LOC107779467 {ECO:0000313|RefSeq:XP_016455396.1} PE=3	2A68W@1|root,2RYBF@2759|Eukaryota,37TQ8@33090|Viridiplantae,3GHVJ@35493|Streptophyta,44UTG@71274|asterids	Domain of unknown function (DUF588)	S	XP_009798302.1	PREDICTED: CASP-like protein 5C1 [Nicotiana sylvestris]	DUF588	-
Nbe01g02440	103.741	103.645	126.539	111.308	18.1439	23.7891	18.716	20.2164	-2.45855	1.21839e-14	7.66614e-14	-	-	-	-	GO:0006807|nitrogen compound metabolic process|BP;GO:0008150|biological_process|BP;GO:0008152|metabolic process|BP;GO:0016567|protein ubiquitination|BP;GO:0019538|protein metabolic process|BP;GO:0032446|protein modification by small protein conjugation|BP;GO:0036211|protein modification process|BP;GO:0043170|macromolecule metabolic process|BP;GO:0043412|macromolecule modification|BP;GO:0043687|po…	sp|Q67YI6|ATL65_ARATH	RING-H2 finger protein ATL65 EC=2.3.2.27 {ECO:0000305} RING-type E3 ubiquitin transferase ATL65 {ECO:0000305} OS=Arabidopsis thaliana (Mouse-ear cress) Name=ATL65 OrderedLocusNames=At3g18930 ORFNames=K13E13.2 PE=2	tr|A0A1S3YU86|A0A1S3YU86_TOBAC	RING-H2 finger protein ATL65-like {ECO:0000313|RefSeq:XP_016455532.1} OS=Nicotiana tabacum (Common tobacco) Name=LOC107779594 {ECO:0000313|RefSeq:XP_016455532.1} PE=4	KOG0800@1|root,KOG0800@2759|Eukaryota,37QVU@33090|Viridiplantae,3GFZ6@35493|Streptophyta,44B4M@71274|asterids	finger protein	O	XP_009618632.1	RING-H2 finger protein ATL65 [Nicotiana tomentosiformis]	zf-RING_2	-
Nbe01g02450	2059.99	2366.01	2445.72	2290.58	377.393	732.057	348.118	485.856	-2.23728	2.13771e-13	1.18302e-12	-	-	-	-	-	sp|Q9SVL6|CRPM2_ARATH	Cold-regulated 413 plasma membrane protein 2 Short=AtCOR413-PM2 OS=Arabidopsis thaliana (Mouse-ear cress) Name=COR413PM2 OrderedLocusNames=At3g50830 ORFNames=F18B3.110 PE=2	tr|A0A1S3YT60|A0A1S3YT60_TOBAC	cold-regulated 413 plasma membrane protein 1-like {ECO:0000313|RefSeq:XP_016455394.1} OS=Nicotiana tabacum (Common tobacco) Name=LOC107779465 {ECO:0000313|RefSeq:XP_016455394.1} PE=4	28IM8@1|root,2QQY4@2759|Eukaryota,37KFK@33090|Viridiplantae,3GD5C@35493|Streptophyta,44P4G@71274|asterids	Cold acclimation protein WCOR413	S	XP_009803021.1	PREDICTED: cold-regulated 413 plasma membrane protein 1-like [Nicotiana sylvestris]	WCOR413	-
Nbe01g02460	219.523	165.993	150.997	178.838	62.8988	84.3433	64.5703	70.6041	-1.34146	6.43422e-07	1.8036e-06	-	-	K01945	ko00230|Purine metabolism;ko01110|Biosynthesis of secondary metabolites;ko01100|Metabolic pathways	GO:0000166|nucleotide binding|MF;GO:0003674|molecular_function|MF;GO:0003824|catalytic activity|MF;GO:0004637|phosphoribosylamine-glycine ligase activity|MF;GO:0005488|binding|MF;GO:0005524|ATP binding|MF;GO:0006139|nucleobase-containing compound metabolic process|BP;GO:0006144|purine nucleobase metabolic process|BP;GO:0006725|cellular aromatic compound metabolic process|BP;GO:0006807|nitrogen co…	sp|P52420|PUR2_ARATH	Phosphoribosylamine--glycine ligase, chloroplastic EC=6.3.4.13 Glycinamide ribonucleotide synthetase Short=GARS Phosphoribosylglycinamide synthetase Precursor OS=Arabidopsis thaliana (Mouse-ear cress) Name=PUR2 OrderedLocusNames=At1g09830 ORFNames=F21M12.22 PE=2	tr|A0A1J6IRH2|A0A1J6IRH2_NICAT	Phosphoribosylamine--glycine ligase, chloroplastic {ECO:0000313|EMBL:OIT07314.1} OS=Nicotiana attenuata (Coyote tobacco) ORFNames=A4A49_28469 {ECO:0000313|EMBL:OIT07314.1} PE=3	COG0151@1|root,KOG0237@2759|Eukaryota,37II8@33090|Viridiplantae,3GA1M@35493|Streptophyta,44HI4@71274|asterids	Phosphoribosylamine--glycine ligase-like	F	XP_019262875.1	PREDICTED: phosphoribosylamine--glycine ligase-like [Nicotiana attenuata]	GARS_A,GARS_C,GARS_N	-
Nbe01g02490	9.26257	27.5306	5.31678	14.0366	4.83837	3.24397	1.8716	3.31798	-2.11918	0.0214155	0.032504	-	-	K01723	ko01110|Biosynthesis of secondary metabolites;ko00592|alpha-Linolenic acid metabolism;ko01100|Metabolic pathways	GO:0003674|molecular_function|MF;GO:0003824|catalytic activity|MF;GO:0004497|monooxygenase activity|MF;GO:0005488|binding|MF;GO:0005506|iron ion binding|MF;GO:0016491|oxidoreductase activity|MF;GO:0016705|oxidoreductase activity, acting on paired donors, with incorporation or reduction of molecular oxygen|MF;GO:0020037|heme binding|MF;GO:0043167|ion binding|MF;GO:0043169|cation binding|MF;GO:0046…	sp|Q8GZP5|AOS3_SOLLC	Allene oxide synthase 3 {ECO:0000303|PubMed:12351632} Short=LeAOS3 {ECO:0000303|PubMed:12351632} EC=4.2.1.92 {ECO:0000269|PubMed:12351632} Allene oxide cyclase {ECO:0000303|PubMed:12351632} EC=5.3.99.6 {ECO:0000269|PubMed:12351632} Cytochrome P450 CYP74C3 {ECO:0000303|PubMed:12351632} Cytochrome P450 CYP74D1 {ECO:0000303|PubMed:17073790} OS=Solanum lycopersicum (Tomato) (Lycopersicon esculentum) …	tr|A0A1S4D2V5|A0A1S4D2V5_TOBAC	9-divinyl ether synthase-like {ECO:0000313|RefSeq:XP_016507599.1} OS=Nicotiana tabacum (Common tobacco) Name=LOC107825278 {ECO:0000313|RefSeq:XP_016507599.1} PE=3	28NJC@1|root,2QV50@2759|Eukaryota,37IK6@33090|Viridiplantae,3GCJV@35493|Streptophyta,44CNK@71274|asterids	Cytochrome p450	Q	XP_009804872.1	PREDICTED: 9-divinyl ether synthase-like [Nicotiana sylvestris]	p450	-
Nbe01g02500	21.3039	107.693	23.3938	50.797	1319.67	969.948	781.394	1023.67	4.32412	2.75845e-15	1.84034e-14	-	-	-	-	GO:0003674|molecular_function|MF;GO:0003824|catalytic activity|MF;GO:0004497|monooxygenase activity|MF;GO:0005488|binding|MF;GO:0005506|iron ion binding|MF;GO:0005575|cellular_component|CC;GO:0005622|intracellular anatomical structure|CC;GO:0005737|cytoplasm|CC;GO:0005829|cytosol|CC;GO:0006629|lipid metabolic process|BP;GO:0008150|biological_process|BP;GO:0008152|metabolic process|BP;GO:0008202|s…	sp|Q8W2N5|DES_TOBAC	9-divinyl ether synthase Short=NtDES1 EC=4.2.1.121 Colneleate synthase Cytochrome P450 74D3 OS=Nicotiana tabacum (Common tobacco) Name=DES1 Synonyms=CYP74D3 PE=1	tr|A0A1S4ANT9|A0A1S4ANT9_TOBAC	9-divinyl ether synthase {ECO:0000313|RefSeq:XP_016478324.1} OS=Nicotiana tabacum (Common tobacco) Name=LOC107799697 {ECO:0000313|RefSeq:XP_016478324.1} PE=3	28NJC@1|root,2QV50@2759|Eukaryota,37IK6@33090|Viridiplantae,3GCJV@35493|Streptophyta,44MFJ@71274|asterids	9-divinyl ether synthase	Q	NP_001312606.1	9-divinyl ether synthase [Nicotiana tabacum]	p450	-
Nbe01g02520	297.328	286.642	278.599	287.523	671.324	716.918	847.836	745.359	1.37501	1.05414e-15	7.30247e-15	-	-	-	-	GO:0000502|proteasome complex|CC;GO:0005575|cellular_component|CC;GO:0032991|protein-containing complex|CC;GO:0140535|intracellular protein-containing complex|CC;GO:1902494|catalytic complex|CC;GO:1905368|peptidase complex|CC;GO:1905369|endopeptidase complex|CC	-	-	tr|A0A1J6IPT2|A0A1J6IPT2_NICAT	Proteasome assembly chaperone 2 {ECO:0000256|PIRNR:PIRNR010044} OS=Nicotiana attenuata (Coyote tobacco) ORFNames=A4A49_08098 {ECO:0000313|EMBL:OIT07189.1} PE=3	KOG3112@1|root,KOG3112@2759|Eukaryota,37MIJ@33090|Viridiplantae,3GEVZ@35493|Streptophyta,44CC3@71274|asterids	Chaperone protein which promotes assembly of the 20S proteasome as part of a heterodimer with PSMG1	O	XP_019253093.1	PREDICTED: proteasome assembly chaperone 2 [Nicotiana attenuata]	PAC2	-
Nbe01g02540	285.287	298.788	312.627	298.901	10223.5	6140.84	6538.44	7634.26	4.67488	1.22733e-83	2.35281e-81	-	-	-	-	GO:0003674|molecular_function|MF;GO:0003824|catalytic activity|MF;GO:0016301|kinase activity|MF;GO:0016740|transferase activity|MF;GO:0016772|transferase activity, transferring phosphorus-containing groups|MF	sp|O48716|JGB_ARATH	Protein JINGUBANG {ECO:0000303|PubMed:27468890} OS=Arabidopsis thaliana (Mouse-ear cress) ORFNames=T9J22.16 {ECO:0000312|EMBL:AAC14498.1} PE=1	tr|A0A1J6ISF7|A0A1J6ISF7_NICAT	Guanine nucleotide-binding protein subunit beta-like protein {ECO:0000313|EMBL:OIT07188.1} OS=Nicotiana attenuata (Coyote tobacco) ORFNames=A4A49_08097 {ECO:0000313|EMBL:OIT07188.1} PE=4	KOG4155@1|root,KOG4155@2759|Eukaryota,37KCJ@33090|Viridiplantae,3GBYR@35493|Streptophyta,44RA9@71274|asterids	WD domain, G-beta repeat	S	XP_019253015.1	PREDICTED: uncharacterized protein LOC109231814 [Nicotiana attenuata]	WD40	-
Nbe01g02550	487.211	600.005	541.248	542.821	4993.2	3203.96	4037.98	4078.38	2.90901	4.7094e-41	1.55304e-39	-	-	-	-	GO:0000166|nucleotide binding|MF;GO:0003674|molecular_function|MF;GO:0003824|catalytic activity|MF;GO:0003924|GTPase activity|MF;GO:0005488|binding|MF;GO:0005525|GTP binding|MF;GO:0007154|cell communication|BP;GO:0007165|signal transduction|BP;GO:0007186|G protein-coupled receptor signaling pathway|BP;GO:0008150|biological_process|BP;GO:0009987|cellular process|BP;GO:0016462|pyrophosphatase activ…	sp|O80462|XLG1_ARATH	Extra-large guanine nucleotide-binding protein 1 Extra-large GTP-binding protein 1 Short=Extra-large G-protein 1 OS=Arabidopsis thaliana (Mouse-ear cress) ORFNames=F26B6.11 PE=1	tr|A0A1U7XV65|A0A1U7XV65_NICSY	extra-large guanine nucleotide-binding protein 1-like {ECO:0000313|RefSeq:XP_009793536.1} OS=Nicotiana sylvestris (Wood tobacco) (South American tobacco) Name=LOC104240391 {ECO:0000313|RefSeq:XP_009793536.1} PE=4	KOG0082@1|root,KOG0082@2759|Eukaryota,37PSI@33090|Viridiplantae,3GGHP@35493|Streptophyta,44IWI@71274|asterids	G protein alpha subunit	DT	XP_009793536.1	PREDICTED: extra-large guanine nucleotide-binding protein 1-like [Nicotiana sylvestris]	G-alpha	-
Nbe01g02610	23.1564	39.6764	37.2175	33.3501	9.67675	10.8132	10.2938	10.2613	-1.69964	0.000468594	0.000923235	-	-	-	-	-	-	-	-	-	KOG4197@1|root,KOG4197@2759|Eukaryota,37KPJ@33090|Viridiplantae,3G8T3@35493|Streptophyta,4JG6D@91835|fabids	Pentatricopeptide repeat-containing protein	J	KAF3435657.1	hypothetical protein FNV43_RR22748 [Rhamnella rubrinervis]	PPR,PPR_1,PPR_2,PPR_3,PPR_long	-
Nbe01g02620	2907.52	1217.82	1978.91	2034.75	284.254	454.156	218.977	319.129	-2.673	9.33602e-13	4.82856e-12	-	-	-	-	GO:0003674|molecular_function|MF;GO:0003824|catalytic activity|MF;GO:0004553|hydrolase activity, hydrolyzing O-glycosyl compounds|MF;GO:0005975|carbohydrate metabolic process|BP;GO:0008150|biological_process|BP;GO:0008152|metabolic process|BP;GO:0016787|hydrolase activity|MF;GO:0016798|hydrolase activity, acting on glycosyl bonds|MF;GO:0044238|primary metabolic process|BP;GO:0071704|organic subst…	sp|P80883|PETM_SPIOL	Cytochrome b6-f complex subunit 7 Cytochrome b6-f complex subunit PetM Cytochrome b6-f complex subunit VII Fragment OS=Spinacia oleracea (Spinach) Name=petM {ECO:0000303|Ref.1} PE=1	tr|A0A1S4CJK7|A0A1S4CJK7_TOBAC	uncharacterized protein LOC107819585 {ECO:0000313|RefSeq:XP_016501191.1} OS=Nicotiana tabacum (Common tobacco) Name=LOC107819585 {ECO:0000313|RefSeq:XP_016501191.1} PE=3	28PEG@1|root,2QW2A@2759|Eukaryota,37I12@33090|Viridiplantae,3G7NH@35493|Streptophyta,44S9T@71274|asterids	Glycosyl hydrolases family 43	G	XP_016501191.1	PREDICTED: uncharacterized protein LOC107819585 [Nicotiana tabacum]	Glyco_hydro_43	-
Nbe01g02640	335.305	353.849	314.754	334.636	1654.72	1407.88	1547.81	1536.81	2.19792	1.06017e-46	4.71718e-45	-	-	-	-	GO:0003674|molecular_function|MF;GO:0005488|binding|MF;GO:0005543|phospholipid binding|MF;GO:0008289|lipid binding|MF;GO:0035091|phosphatidylinositol binding|MF	-	-	tr|A0A1S4CJT3|A0A1S4CJT3_TOBAC	uncharacterized protein LOC107819579 isoform X1 {ECO:0000313|RefSeq:XP_016501184.1} OS=Nicotiana tabacum (Common tobacco) Name=LOC107819579 {ECO:0000313|RefSeq:XP_016501184.1} PE=4	KOG2101@1|root,KOG2101@2759|Eukaryota,37Q8N@33090|Viridiplantae,3G9MP@35493|Streptophyta,44HZI@71274|asterids	Sorting nexin C terminal	DUZ	XP_016501184.1	PREDICTED: uncharacterized protein LOC107819579 isoform X1 [Nicotiana tabacum]	Nexin_C,PX,PXA	-
Nbe01g02680	212.113	223.484	204.164	213.254	919.291	851.002	1179.11	983.134	2.20464	4.44502e-29	7.89746e-28	-	-	-	-	-	-	-	tr|A0A1S4CIM0|A0A1S4CIM0_TOBAC	uncharacterized protein LOC107819470 {ECO:0000313|RefSeq:XP_016501057.1} OS=Nicotiana tabacum (Common tobacco) Name=LOC107819470 {ECO:0000313|RefSeq:XP_016501057.1} PE=4	28IE9@1|root,2QQQZ@2759|Eukaryota,37QP3@33090|Viridiplantae,3GAI5@35493|Streptophyta,44DUC@71274|asterids	-	-	XP_019224102.1	PREDICTED: uncharacterized protein LOC109205803 [Nicotiana attenuata]	DUF719	-
Nbe01g02700	78.7318	136.034	73.3716	96.0456	3.62878	15.1385	0.935801	6.56771	-3.88614	6.52001e-09	2.26675e-08	-	-	-	-	GO:0003674|molecular_function|MF;GO:0003824|catalytic activity|MF;GO:0005488|binding|MF;GO:0016491|oxidoreductase activity|MF;GO:0043167|ion binding|MF;GO:0043169|cation binding|MF;GO:0046872|metal ion binding|MF;GO:0051213|dioxygenase activity|MF	sp|Q9FFF6|DIOX5_ARATH	Probable 2-oxoglutarate-dependent dioxygenase At5g05600 {ECO:0000305} EC=1.14.11.- {ECO:0000305} OS=Arabidopsis thaliana (Mouse-ear cress) ORFNames=MOP10.14 {ECO:0000312|EMBL:BAB11549.1} PE=2	tr|A0A1S3ZSP5|A0A1S3ZSP5_TOBAC	probable 2-oxoglutarate/Fe(II)-dependent dioxygenase {ECO:0000313|RefSeq:XP_016467431.1} OS=Nicotiana tabacum (Common tobacco) Name=LOC107790047 {ECO:0000313|RefSeq:XP_016467431.1} PE=3	COG3491@1|root,KOG0143@2759|Eukaryota,37JYU@33090|Viridiplantae,3G8XN@35493|Streptophyta,44N8G@71274|asterids	Belongs to the iron ascorbate-dependent oxidoreductase family	Q	XP_009771608.1	PREDICTED: probable 2-oxoglutarate/Fe(II)-dependent dioxygenase [Nicotiana sylvestris]	2OG-FeII_Oxy,DIOX_N	D
Nbe01g02720	1.85251	0	1.06336	0.971957	122.169	173.012	160.022	151.734	7.35994	7.07928e-17	5.44368e-16	-	-	-	-	GO:0003674|molecular_function|MF;GO:0003676|nucleic acid binding|MF;GO:0005488|binding|MF;GO:0006139|nucleobase-containing compound metabolic process|BP;GO:0006259|DNA metabolic process|BP;GO:0006725|cellular aromatic compound metabolic process|BP;GO:0006807|nitrogen compound metabolic process|BP;GO:0008150|biological_process|BP;GO:0008152|metabolic process|BP;GO:0008270|zinc ion binding|MF;GO:00…	-	-	tr|Q6I5H9|Q6I5H9_ORYSJ	Putative polyprotein {ECO:0000313|EMBL:AAT47077.1} OS=Oryza sativa subsp. japonica (Rice) Name=OSJNBa0053E05.7 {ECO:0000313|EMBL:AAT47077.1} PE=4	COG2801@1|root,KOG0017@2759|Eukaryota,37V5K@33090|Viridiplantae,3GI9D@35493|Streptophyta	gag-polypeptide of LTR copia-type	J	XP_026441786.1	uncharacterized protein LOC113340955 [Papaver somniferum]	DUF4219,Retrotran_gag_2,zf-CCHC	-
Nbe01g02730	2.77877	0.809723	0	1.19616	164.505	161.117	210.555	178.726	7.18773	1.36727e-20	1.41465e-19	-	-	-	-	GO:0001676|long-chain fatty acid metabolic process|BP;GO:0003674|molecular_function|MF;GO:0003824|catalytic activity|MF;GO:0006082|organic acid metabolic process|BP;GO:0006629|lipid metabolic process|BP;GO:0006631|fatty acid metabolic process|BP;GO:0006725|cellular aromatic compound metabolic process|BP;GO:0008150|biological_process|BP;GO:0008152|metabolic process|BP;GO:0009694|jasmonic acid meta…	sp|Q6RYA0|SABP2_TOBAC	Salicylic acid-binding protein 2 Short=NtSABP2 EC=3.1.1.- Methyl salicylate esterase OS=Nicotiana tabacum (Common tobacco) Name=SABP2 PE=1	tr|A0A1U7XIP4|A0A1U7XIP4_NICSY	uncharacterized protein LOC104239099 {ECO:0000313|RefSeq:XP_009791932.1} OS=Nicotiana sylvestris (Wood tobacco) (South American tobacco) Name=LOC104239099 {ECO:0000313|RefSeq:XP_009791932.1} PE=4	2CMH9@1|root,2QQCC@2759|Eukaryota,37QC6@33090|Viridiplantae,3GF3Y@35493|Streptophyta,44NQM@71274|asterids	Methylketone synthase	S	XP_019224097.1	PREDICTED: salicylic acid-binding protein 2-like isoform X1 [Nicotiana attenuata]	Abhydrolase_1,Abhydrolase_6	-
Nbe01g02740	0.926257	0.809723	0	0.57866	24.1919	25.9518	44.9184	31.6874	5.70341	7.07716e-07	1.97452e-06	-	-	-	-	GO:0001676|long-chain fatty acid metabolic process|BP;GO:0003674|molecular_function|MF;GO:0003824|catalytic activity|MF;GO:0006082|organic acid metabolic process|BP;GO:0006629|lipid metabolic process|BP;GO:0006631|fatty acid metabolic process|BP;GO:0006725|cellular aromatic compound metabolic process|BP;GO:0008150|biological_process|BP;GO:0008152|metabolic process|BP;GO:0009694|jasmonic acid meta…	sp|Q6RYA0|SABP2_TOBAC	Salicylic acid-binding protein 2 Short=NtSABP2 EC=3.1.1.- Methyl salicylate esterase OS=Nicotiana tabacum (Common tobacco) Name=SABP2 PE=1	tr|A0A1S3YAJ4|A0A1S3YAJ4_TOBAC	salicylic acid-binding protein 2-like {ECO:0000313|RefSeq:XP_016449124.1} OS=Nicotiana tabacum (Common tobacco) Name=LOC107774158 {ECO:0000313|RefSeq:XP_016449124.1} PE=4	2CMH9@1|root,2QQCC@2759|Eukaryota,37QC6@33090|Viridiplantae,3GF3Y@35493|Streptophyta	salicylic acid-binding protein 2-like	S	XP_019224096.1	PREDICTED: salicylic acid-binding protein 2-like [Nicotiana attenuata]	Abhydrolase_1,Abhydrolase_6	-
Nbe01g02750	95.4044	193.524	82.9418	123.957	32.659	36.765	14.9728	28.1323	-2.1514	4.75808e-06	1.20812e-05	-	-	-	-	GO:0000166|nucleotide binding|MF;GO:0003674|molecular_function|MF;GO:0003774|cytoskeletal motor activity|MF;GO:0003777|microtubule motor activity|MF;GO:0005488|binding|MF;GO:0005515|protein binding|MF;GO:0005524|ATP binding|MF;GO:0007017|microtubule-based process|BP;GO:0007018|microtubule-based movement|BP;GO:0008017|microtubule binding|MF;GO:0008092|cytoskeletal protein binding|MF;GO:0008150|bio…	sp|Q27IK6|KN12D_ARATH	Kinesin-like protein KIN-12D {ECO:0000305} Phragmoplast orienting kinesin 2 {ECO:0000303|PubMed:16682350} OS=Arabidopsis thaliana (Mouse-ear cress) ORFNames=K13E13.17 {ECO:0000312|EMBL:BAB01702.1} PE=2	tr|A0A1S3Z482|A0A1S3Z482_TOBAC	phragmoplast orienting kinesin 2-like {ECO:0000313|RefSeq:XP_016459002.1} OS=Nicotiana tabacum (Common tobacco) Name=LOC107782620 {ECO:0000313|RefSeq:XP_016459002.1} PE=3	COG5059@1|root,KOG4280@2759|Eukaryota,37ZC3@33090|Viridiplantae,3GDHG@35493|Streptophyta,44CH2@71274|asterids	Phragmoplast orienting kinesin	Z	XP_009785936.1	PREDICTED: phragmoplast orienting kinesin 2 [Nicotiana sylvestris]	Kinesin	B3
Nbe01g02760	717.849	701.22	668.851	695.973	5440.75	4592.39	4795.98	4943.04	2.8279	2.57846e-87	5.56731e-85	-	-	K00145	ko01110|Biosynthesis of secondary metabolites;ko01100|Metabolic pathways;ko01230|Biosynthesis of amino acids;ko01210|2-Oxocarboxylic acid metabolism;ko00220|Arginine biosynthesis	GO:0000166|nucleotide binding|MF;GO:0003674|molecular_function|MF;GO:0003824|catalytic activity|MF;GO:0003942|N-acetyl-gamma-glutamyl-phosphate reductase activity|MF;GO:0005488|binding|MF;GO:0005515|protein binding|MF;GO:0006082|organic acid metabolic process|BP;GO:0006520|amino acid metabolic process|BP;GO:0006525|arginine metabolic process|BP;GO:0006526|arginine biosynthetic process|BP;GO:00068…	sp|Q93Z70|ARGC_ARATH	Probable N-acetyl-gamma-glutamyl-phosphate reductase, chloroplastic Short=AGPR EC=1.2.1.38 N-acetyl-glutamate semialdehyde dehydrogenase Short=NAGSA dehydrogenase Precursor OS=Arabidopsis thaliana (Mouse-ear cress) OrderedLocusNames=At2g19940 ORFNames=F6F22.3 PE=1	tr|A0A1S3Z3R3|A0A1S3Z3R3_TOBAC	probable N-acetyl-gamma-glutamyl-phosphate reductase, chloroplastic {ECO:0000313|RefSeq:XP_016459003.1} OS=Nicotiana tabacum (Common tobacco) Name=LOC107782621 {ECO:0000313|RefSeq:XP_016459003.1} PE=3	COG0002@1|root,KOG4354@2759|Eukaryota,37R6A@33090|Viridiplantae,3G7HC@35493|Streptophyta,44GG6@71274|asterids	N-acetyl-gamma-glutamyl-phosphate reductase	E	XP_009785937.1	PREDICTED: probable N-acetyl-gamma-glutamyl-phosphate reductase, chloroplastic [Nicotiana sylvestris]	Semialdhyde_dh,Semialdhyde_dhC	-
Nbe01g02770	579.837	341.703	472.13	464.557	209.26	237.891	180.61	209.254	-1.1508	8.05074e-06	1.9902e-05	-	-	-	-	-	-	-	tr|A0A1U7XJJ9|A0A1U7XJJ9_NICSY	uncharacterized protein LOC104239327 {ECO:0000313|RefSeq:XP_009792237.1} OS=Nicotiana sylvestris (Wood tobacco) (South American tobacco) Name=LOC104239327 {ECO:0000313|RefSeq:XP_009792237.1} PE=4	29YCF@1|root,2RXTS@2759|Eukaryota,37UCF@33090|Viridiplantae,3GHAY@35493|Streptophyta,44FDF@71274|asterids	-	-	XP_009792237.1	PREDICTED: uncharacterized protein LOC104239327 [Nicotiana sylvestris]	-	-
Nbe01g02780	55.5754	30.7695	35.0908	40.4785	8156.29	5839.15	6560.9	6852.11	7.40542	4.05981e-165	6.40576e-162	-	-	-	-	GO:0003674|molecular_function|MF;GO:0003824|catalytic activity|MF;GO:0016787|hydrolase activity|MF;GO:0016788|hydrolase activity, acting on ester bonds|MF	sp|Q3E7I6|GDL11_ARATH	GDSL esterase/lipase At1g28650 EC=3.1.1.- Extracellular lipase At1g28650 Precursor OS=Arabidopsis thaliana (Mouse-ear cress) OrderedLocusNames=At1g28650 ORFNames=F1K23.13 PE=2	tr|A0A1S3Y8A1|A0A1S3Y8A1_TOBAC	GDSL esterase/lipase At5g03980-like {ECO:0000313|RefSeq:XP_016448536.1} OS=Nicotiana tabacum (Common tobacco) Name=LOC107773645 {ECO:0000313|RefSeq:XP_016448536.1} PE=4	28K72@1|root,2QQUR@2759|Eukaryota,37SIE@33090|Viridiplantae,3GCNY@35493|Streptophyta,44PZX@71274|asterids	GDSL esterase lipase	S	XP_009792239.1	PREDICTED: GDSL esterase/lipase At5g03980-like [Nicotiana sylvestris]	Lipase_GDSL	B3
Nbe01g02800	320.485	226.723	349.844	299.017	106.444	105.97	102.938	105.117	-1.50657	6.32038e-10	2.44012e-09	-	-	-	-	-	-	-	tr|A0A1S3XVK0|A0A1S3XVK0_TOBAC	upstream activation factor subunit spp27-like isoform X4 {ECO:0000313|RefSeq:XP_016443904.1} OS=Nicotiana tabacum (Common tobacco) Name=LOC107769217 {ECO:0000313|RefSeq:XP_016443904.1} PE=4	COG5531@1|root,KOG1946@2759|Eukaryota,37Q9W@33090|Viridiplantae,3GDB0@35493|Streptophyta,44MZB@71274|asterids	Upstream activation factor subunit	K	XP_016443904.1	PREDICTED: upstream activation factor subunit spp27-like isoform X4 [Nicotiana tabacum]	DEK_C,SWIB	bHLH
Nbe01g02830	632.633	68.0168	1608.86	769.836	3.62878	4.3253	5.61481	4.52296	-7.40518	2.97414e-10	1.1885e-09	-	-	-	-	GO:0003674|molecular_function|MF;GO:0003676|nucleic acid binding|MF;GO:0003723|RNA binding|MF;GO:0005488|binding|MF;GO:0097159|organic cyclic compound binding|MF;GO:1901363|heterocyclic compound binding|MF	sp|Q9LHL3|LRP6C_ARATH	La-related protein 6C Short=AtLARP6c OS=Arabidopsis thaliana (Mouse-ear cress) Name=LARP6C OrderedLocusNames=At3g19090 ORFNames=MHP21.1 PE=3	tr|A0A1J6IPU7|A0A1J6IPU7_NICAT	La-related protein 6c {ECO:0000313|EMBL:OIT07205.1} OS=Nicotiana attenuata (Coyote tobacco) ORFNames=A4A49_24933 {ECO:0000313|EMBL:OIT07205.1} PE=4	COG5193@1|root,KOG1855@2759|Eukaryota,37PKR@33090|Viridiplantae,3GDPI@35493|Streptophyta,44IMS@71274|asterids	Domain in the RNA-binding Lupus La protein; unknown function	A	XP_019262124.1	PREDICTED: la-related protein 6C [Nicotiana attenuata]	La,PAM2,RRM_1	-
Nbe01g02860	12.0413	17.8139	15.9503	15.2685	2.41919	8.6506	3.7432	4.93766	-1.62494	0.0208941	0.0317832	-	-	-	-	-	-	-	tr|A0A1J6JBW9|A0A1J6JBW9_NICAT	Uncharacterized protein {ECO:0000313|EMBL:OIT07207.1} OS=Nicotiana attenuata (Coyote tobacco) ORFNames=A4A49_24931 {ECO:0000313|EMBL:OIT07207.1} PE=4	2D0B0@1|root,2S3MK@2759|Eukaryota,37VZN@33090|Viridiplantae,3GKA6@35493|Streptophyta,44KT6@71274|asterids	-	-	XP_019254959.1	PREDICTED: uncharacterized protein LOC109233497 [Nicotiana attenuata]	-	-
Nbe01g02930	188.03	392.716	502.968	361.238	1170.89	882.361	1245.55	1099.6	1.60666	4.61795e-06	1.17443e-05	-	-	-	-	GO:0003674|molecular_function|MF;GO:0003824|catalytic activity|MF;GO:0009055|electron transfer activity|MF;GO:0016491|oxidoreductase activity|MF	-	-	tr|A0A1S3YWM4|A0A1S3YWM4_TOBAC	uncharacterized protein LOC107780506 {ECO:0000313|RefSeq:XP_016456543.1} OS=Nicotiana tabacum (Common tobacco) Name=LOC107780506 {ECO:0000313|RefSeq:XP_016456543.1} PE=4	2BF86@1|root,2S16H@2759|Eukaryota,37VP1@33090|Viridiplantae,3GJTN@35493|Streptophyta,44JK3@71274|asterids	-	-	XP_009799413.1	PREDICTED: uncharacterized protein LOC104245496 [Nicotiana sylvestris]	Cu_bind_like	-
Nbe01g02940	46.3128	55.0612	53.1678	51.5139	7.25756	16.2199	9.35801	10.9451	-2.23074	3.84986e-07	1.10662e-06	-	-	-	-	GO:0003674|molecular_function|MF;GO:0004857|enzyme inhibitor activity|MF;GO:0004866|endopeptidase inhibitor activity|MF;GO:0004867|serine-type endopeptidase inhibitor activity|MF;GO:0006950|response to stress|BP;GO:0008150|biological_process|BP;GO:0009611|response to wounding|BP;GO:0030234|enzyme regulator activity|MF;GO:0030414|peptidase inhibitor activity|MF;GO:0050896|response to stimulus|BP;G…	sp|P82381|ICI_LINUS	Proteinase inhibitor LUTI OS=Linum usitatissimum (Flax) (Linum humile) PE=1	tr|A0A0R4WFE3|A0A0R4WFE3_TOBAC	Proteinase inhibitor {ECO:0000313|EMBL:AFM78317.1} OS=Nicotiana tabacum (Common tobacco) Name=PI-4 {ECO:0000313|EMBL:AFM78317.1} PE=2	2ETSE@1|root,2SW1Y@2759|Eukaryota,382F0@33090|Viridiplantae,3GRTZ@35493|Streptophyta,44UEK@71274|asterids	Potato inhibitor I family	S	OIT31657.1	hypothetical protein A4A49_31411 [Nicotiana attenuata]	potato_inhibit	-
Nbe01g02990	157.464	131.175	138.236	142.292	54.4317	60.5542	80.4789	65.1549	-1.11889	1.7292e-05	4.1205e-05	-	-	-	-	GO:0005575|cellular_component|CC;GO:0005622|intracellular anatomical structure|CC;GO:0005737|cytoplasm|CC;GO:0005739|mitochondrion|CC;GO:0043226|organelle|CC;GO:0043227|membrane-bounded organelle|CC;GO:0043229|intracellular organelle|CC;GO:0043231|intracellular membrane-bounded organelle|CC;GO:0110165|cellular anatomical entity|CC	sp|Q9FIX3|PP407_ARATH	Pentatricopeptide repeat-containing protein At5g39710 Protein EMBRYO DEFECTIVE 2745 OS=Arabidopsis thaliana (Mouse-ear cress) Name=EMB2745 OrderedLocusNames=At5g39710 ORFNames=MIJ24.190 PE=2	tr|A0A1J6IPV4|A0A1J6IPV4_NICAT	Pentatricopeptide repeat-containing protein {ECO:0000313|EMBL:OIT07213.1} OS=Nicotiana attenuata (Coyote tobacco) ORFNames=A4A49_01728 {ECO:0000313|EMBL:OIT07213.1} PE=4	KOG4197@1|root,KOG4197@2759|Eukaryota,37NTC@33090|Viridiplantae,3GGQ2@35493|Streptophyta,44FBQ@71274|asterids	Pentacotripeptide-repeat region of PRORP	S	XP_019255186.1	PREDICTED: pentatricopeptide repeat-containing protein At5g39710 [Nicotiana attenuata]	PPR,PPR_1,PPR_2,PPR_3,PPR_long	-
Nbe01g03030	1654.29	1097.18	994.238	1248.57	197.164	448.75	196.518	280.811	-2.15276	6.76016e-09	2.34607e-08	-	-	-	-	GO:0003674|molecular_function|MF;GO:0003824|catalytic activity|MF;GO:0004180|carboxypeptidase activity|MF;GO:0004185|serine-type carboxypeptidase activity|MF;GO:0005575|cellular_component|CC;GO:0005622|intracellular anatomical structure|CC;GO:0005737|cytoplasm|CC;GO:0005773|vacuole|CC;GO:0006508|proteolysis|BP;GO:0006807|nitrogen compound metabolic process|BP;GO:0008150|biological_process|BP;GO:0…	sp|P52711|CBP23_HORVU	Serine carboxypeptidase II-3 EC=3.4.16.6 CP-MII.3 Serine carboxypeptidase II-3 chain A Serine carboxypeptidase II-3 chain B Precursor OS=Hordeum vulgare (Barley) Name=CXP2-3 PE=2	tr|A0A1S4B5K5|A0A1S4B5K5_TOBAC	Carboxypeptidase {ECO:0000256|RuleBase:RU361156} EC=3.4.16.- {ECO:0000256|RuleBase:RU361156} OS=Nicotiana tabacum (Common tobacco) Name=LOC107804809 {ECO:0000313|RefSeq:XP_016484230.1} PE=3	COG2939@1|root,KOG1282@2759|Eukaryota,37T6V@33090|Viridiplantae,3GHQM@35493|Streptophyta,44QMD@71274|asterids	Serine carboxypeptidase	EO	XP_016484230.1	PREDICTED: serine carboxypeptidase-like 26 [Nicotiana tabacum]	Peptidase_S10	MYB_related
Nbe01g03070	139.865	202.431	149.933	164.076	991.866	620.68	611.078	741.208	2.17267	4.52414e-15	2.96341e-14	-	-	-	-	GO:0003674|molecular_function|MF;GO:0003824|catalytic activity|MF;GO:0016787|hydrolase activity|MF	sp|Q9SX78|CXE2_ARATH	Probable carboxylesterase 2 AtCXE2 EC=3.1.1.1 OS=Arabidopsis thaliana (Mouse-ear cress) Name=CXE2 OrderedLocusNames=At1g47480 ORFNames=F16N3.25 PE=2	tr|A0A1J6J663|A0A1J6J663_NICAT	Putative carboxylesterase 2 {ECO:0000313|EMBL:OIT05319.1} OS=Nicotiana attenuata (Coyote tobacco) ORFNames=A4A49_21290 {ECO:0000313|EMBL:OIT05319.1} PE=4	COG0657@1|root,KOG1515@2759|Eukaryota,37SJ1@33090|Viridiplantae,3GCSX@35493|Streptophyta,44BIJ@71274|asterids	Carboxylesterase family	V	XP_019244141.1	PREDICTED: probable carboxylesterase 2 [Nicotiana attenuata]	Abhydrolase_3	-
Nbe01g03100	206.555	211.338	238.192	218.695	14.5151	35.6837	18.716	22.9716	-3.24716	3.91107e-22	4.57899e-21	-	-	-	-	GO:0003674|molecular_function|MF;GO:0003824|catalytic activity|MF;GO:0008150|biological_process|BP;GO:0008152|metabolic process|BP;GO:0009056|catabolic process|BP;GO:0016787|hydrolase activity|MF	sp|Q9LMA7|CXE1_ARATH	Probable carboxylesterase 1 AtCXE1 EC=3.1.1.1 OS=Arabidopsis thaliana (Mouse-ear cress) Name=CXE1 OrderedLocusNames=At1g19190 ORFNames=T29M8.6 PE=2	tr|A0A1U7VXF8|A0A1U7VXF8_NICSY	2-hydroxyisoflavanone dehydratase-like {ECO:0000313|RefSeq:XP_009772467.1} OS=Nicotiana sylvestris (Wood tobacco) (South American tobacco) Name=LOC104222845 {ECO:0000313|RefSeq:XP_009772467.1} PE=4	COG0657@1|root,KOG1515@2759|Eukaryota,37MUA@33090|Viridiplantae,3G99W@35493|Streptophyta,44QRZ@71274|asterids	alpha/beta hydrolase fold	V	XP_019266608.1	PREDICTED: probable carboxylesterase 1 [Nicotiana attenuata]	Abhydrolase_3	NAC
Nbe01g03110	330.674	302.837	304.12	312.543	49.5933	100.563	76.7357	75.6307	-2.04232	1.5308e-13	8.59091e-13	-	-	-	-	GO:0003674|molecular_function|MF;GO:0003824|catalytic activity|MF;GO:0016787|hydrolase activity|MF	sp|Q5NUF4|HIDM_GLYEC	2-hydroxyisoflavanone dehydratase EC=3.1.1.1 EC=4.2.1.105 Carboxylesterase HIDM OS=Glycyrrhiza echinata (Licorice) Name=HIDM PE=1	tr|A0A1J6JJV5|A0A1J6JJV5_NICAT	Putative carboxylesterase 2 {ECO:0000313|EMBL:OIT07225.1} OS=Nicotiana attenuata (Coyote tobacco) ORFNames=A4A49_08286 {ECO:0000313|EMBL:OIT07225.1} PE=4	COG0657@1|root,KOG1515@2759|Eukaryota,37MUA@33090|Viridiplantae,3G99W@35493|Streptophyta,44QRZ@71274|asterids	alpha/beta hydrolase fold	V	OIT07225.1	putative carboxylesterase 2 [Nicotiana attenuata]	Abhydrolase_3	NAC
Nbe01g03130	135.233	157.896	196.721	163.283	50.8029	49.7409	50.5333	50.359	-1.69498	1.72393e-10	7.04197e-10	-	-	-	-	GO:0003674|molecular_function|MF;GO:0003824|catalytic activity|MF;GO:0016787|hydrolase activity|MF	sp|Q5NUF4|HIDM_GLYEC	2-hydroxyisoflavanone dehydratase EC=3.1.1.1 EC=4.2.1.105 Carboxylesterase HIDM OS=Glycyrrhiza echinata (Licorice) Name=HIDM PE=1	tr|A0A1J6ISJ7|A0A1J6ISJ7_NICAT	Putative carboxylesterase 7 {ECO:0000313|EMBL:OIT07228.1} OS=Nicotiana attenuata (Coyote tobacco) ORFNames=A4A49_08289 {ECO:0000313|EMBL:OIT07228.1} PE=4	COG0657@1|root,KOG1515@2759|Eukaryota,37R02@33090|Viridiplantae,3G9R7@35493|Streptophyta,44IZS@71274|asterids	Carboxylesterase family	V	XP_019256561.1	PREDICTED: 2-hydroxyisoflavanone dehydratase-like [Nicotiana attenuata]	Abhydrolase_3	NAC
Nbe01g03140	8617.89	5062.39	6315.27	6665.18	2593.37	3684.07	3179.85	3152.43	-1.08007	1.72401e-05	4.10935e-05	-	-	-	-	GO:0003674|molecular_function|MF;GO:0003824|catalytic activity|MF;GO:0004175|endopeptidase activity|MF;GO:0004222|metalloendopeptidase activity|MF;GO:0005488|binding|MF;GO:0005575|cellular_component|CC;GO:0005622|intracellular anatomical structure|CC;GO:0005737|cytoplasm|CC;GO:0005739|mitochondrion|CC;GO:0008233|peptidase activity|MF;GO:0008237|metallopeptidase activity|MF;GO:0009507|chloroplast|…	sp|Q9LJL3|PREP1_ARATH	Presequence protease 1, chloroplastic/mitochondrial Short=AtPreP1 Short=PreP 1 EC=3.4.24.- Zinc metalloprotease 1 Short=AtZnMP1 Precursor OS=Arabidopsis thaliana (Mouse-ear cress) ORFNames=MVI11.6, MVI11.7, MVI11_8 PE=1	tr|A0A1S4CNI5|A0A1S4CNI5_TOBAC	presequence protease 1, chloroplastic/mitochondrial-like {ECO:0000313|RefSeq:XP_016502803.1} OS=Nicotiana tabacum (Common tobacco) Name=LOC107820951 {ECO:0000313|RefSeq:XP_016502803.1} PE=4	COG1026@1|root,KOG2019@2759|Eukaryota,37R6J@33090|Viridiplantae,3GEU9@35493|Streptophyta,44HTT@71274|asterids	Peptidase M16C associated	O	XP_019256631.1	PREDICTED: presequence protease 1, chloroplastic/mitochondrial-like [Nicotiana attenuata]	M16C_assoc,Peptidase_M16,Peptidase_M16_C	-
Nbe01g03170	102.814	106.074	135.046	114.645	360.459	309.259	295.713	321.81	1.49161	2.71138e-12	1.33708e-11	-	-	-	-	-	-	-	tr|A0A1S3YAL4|A0A1S3YAL4_TOBAC	uncharacterized protein LOC107774304 isoform X2 {ECO:0000313|RefSeq:XP_016449296.1} OS=Nicotiana tabacum (Common tobacco) Name=LOC107774304 {ECO:0000313|RefSeq:XP_016449296.1} PE=4	COG4043@1|root,2QW79@2759|Eukaryota,37NC4@33090|Viridiplantae,3GDWG@35493|Streptophyta,44DVB@71274|asterids	isoform X1	S	XP_009786150.1	PREDICTED: uncharacterized protein LOC104234308 isoform X1 [Nicotiana sylvestris]	ASCH	-
Nbe01g03180	250.089	128.746	286.043	221.626	36.2878	62.7168	22.4592	40.4879	-2.45525	2.731e-08	8.89815e-08	-	-	-	-	GO:0003674|molecular_function|MF;GO:0003824|catalytic activity|MF;GO:0004857|enzyme inhibitor activity|MF;GO:0004860|protein kinase inhibitor activity|MF;GO:0004861|cyclin-dependent protein serine/threonine kinase inhibitor activity|MF;GO:0005575|cellular_component|CC;GO:0005622|intracellular anatomical structure|CC;GO:0005634|nucleus|CC;GO:0016301|kinase activity|MF;GO:0016538|cyclin-dependent p…	sp|Q94CL9|KRP7_ARATH	Cyclin-dependent kinase inhibitor 7 Inhibitor/interactor of CDK protein 5 KIP-related protein 7 OS=Arabidopsis thaliana (Mouse-ear cress) ORFNames=F14J22.14 PE=1	tr|A0A1J6J8U1|A0A1J6J8U1_NICAT	Cyclin-dependent kinase inhibitor 7 {ECO:0000313|EMBL:OIT07235.1} OS=Nicotiana attenuata (Coyote tobacco) ORFNames=A4A49_08297 {ECO:0000313|EMBL:OIT07235.1} PE=4	2CCPF@1|root,2S5ZH@2759|Eukaryota,37W8F@33090|Viridiplantae,3GKQ3@35493|Streptophyta,44M3Z@71274|asterids	Cyclin-dependent kinase inhibitor 7	G	XP_019256965.1	PREDICTED: cyclin-dependent kinase inhibitor 7-like isoform X2 [Nicotiana attenuata]	CDI	-
Nbe01g03200	3509.59	2004.87	2922.1	2812.19	212.888	450.912	313.493	325.765	-3.10895	5.61818e-22	6.47963e-21	-	-	K00366	ko01100|Metabolic pathways;ko00910|Nitrogen metabolism	GO:0003674|molecular_function|MF;GO:0003824|catalytic activity|MF;GO:0005488|binding|MF;GO:0016491|oxidoreductase activity|MF;GO:0016661|oxidoreductase activity, acting on other nitrogenous compounds as donors|MF;GO:0016664|oxidoreductase activity, acting on other nitrogenous compounds as donors, iron-sulfur protein as acceptor|MF;GO:0020037|heme binding|MF;GO:0043167|ion binding|MF;GO:0043169|ca…	sp|Q39161|NIR_ARATH	Ferredoxin--nitrite reductase, chloroplastic Short=NiR EC=1.7.7.1 Precursor OS=Arabidopsis thaliana (Mouse-ear cress) ORFNames=F9O13.17 PE=1	tr|Q76KB0|Q76KB0_TOBAC	Nitrite reductase {ECO:0000313|EMBL:BAD15363.1} EC=1.7.7.1 {ECO:0000313|EMBL:BAD15363.1} OS=Nicotiana tabacum (Common tobacco) Name=nii3 {ECO:0000313|EMBL:BAD15363.1} PE=1	COG0155@1|root,KOG0560@2759|Eukaryota,37KV0@33090|Viridiplantae,3G8EW@35493|Streptophyta,44NCI@71274|asterids	Ferredoxin--nitrite reductase, chloroplastic-like	P	XP_009628648.1	ferredoxin--nitrite reductase, chloroplastic-like [Nicotiana tomentosiformis]	NIR_SIR,NIR_SIR_ferr	-
Nbe01g03210	66.6905	61.539	126.539	84.923	459.645	314.665	326.595	366.968	2.11728	2.14993e-10	8.70068e-10	-	-	-	-	GO:0003674|molecular_function|MF;GO:0003824|catalytic activity|MF;GO:0016787|hydrolase activity|MF;GO:0016788|hydrolase activity, acting on ester bonds|MF	sp|Q3E7I6|GDL11_ARATH	GDSL esterase/lipase At1g28650 EC=3.1.1.- Extracellular lipase At1g28650 Precursor OS=Arabidopsis thaliana (Mouse-ear cress) OrderedLocusNames=At1g28650 ORFNames=F1K23.13 PE=2	tr|A0A1S3Y8A1|A0A1S3Y8A1_TOBAC	GDSL esterase/lipase At5g03980-like {ECO:0000313|RefSeq:XP_016448536.1} OS=Nicotiana tabacum (Common tobacco) Name=LOC107773645 {ECO:0000313|RefSeq:XP_016448536.1} PE=4	28K72@1|root,2QQUR@2759|Eukaryota,37SIE@33090|Viridiplantae,3GCNY@35493|Streptophyta,44PZX@71274|asterids	GDSL esterase lipase	S	XP_009792239.1	PREDICTED: GDSL esterase/lipase At5g03980-like [Nicotiana sylvestris]	Lipase_GDSL	B3
Nbe01g03220	224.154	170.042	255.206	216.467	64.1084	61.6355	33.6888	53.1443	-2.03341	2.55844e-10	1.02919e-09	-	-	K09843	ko00906|Carotenoid biosynthesis	GO:0003674|molecular_function|MF;GO:0003824|catalytic activity|MF;GO:0004497|monooxygenase activity|MF;GO:0005488|binding|MF;GO:0005506|iron ion binding|MF;GO:0016491|oxidoreductase activity|MF;GO:0016705|oxidoreductase activity, acting on paired donors, with incorporation or reduction of molecular oxygen|MF;GO:0020037|heme binding|MF;GO:0043167|ion binding|MF;GO:0043169|cation binding|MF;GO:0046…	sp|Q9LJK2|ABAH4_ARATH	Abscisic acid 8&apos;-hydroxylase 4 Short=ABA 8&apos;-hydroxylase 4 EC=1.14.13.93 Cytochrome P450 707A4 OS=Arabidopsis thaliana (Mouse-ear cress) Name=CYP707A4 OrderedLocusNames=At3g19270 ORFNames=MVI11.19 PE=2	tr|A0A1U7XSA2|A0A1U7XSA2_NICSY	abscisic acid 8&apos;-hydroxylase 4-like {ECO:0000313|RefSeq:XP_009789794.1} OS=Nicotiana sylvestris (Wood tobacco) (South American tobacco) Name=LOC104237354 {ECO:0000313|RefSeq:XP_009789794.1} PE=3	COG2124@1|root,KOG0157@2759|Eukaryota,37JW0@33090|Viridiplantae,3GFFA@35493|Streptophyta,44FUQ@71274|asterids	Cytochrome p450	Q	XP_009789794.1	PREDICTED: abscisic acid 8&apos;-hydroxylase 4-like [Nicotiana sylvestris]	p450	G2-lik
Nbe01g03250	371.429	378.95	392.379	380.919	6816.06	5668.3	7739.07	6741.15	4.14575	4.77926e-122	2.51365e-119	-	-	-	-	GO:0005575|cellular_component|CC;GO:0005622|intracellular anatomical structure|CC;GO:0005634|nucleus|CC;GO:0005737|cytoplasm|CC;GO:0043226|organelle|CC;GO:0043227|membrane-bounded organelle|CC;GO:0043229|intracellular organelle|CC;GO:0043231|intracellular membrane-bounded organelle|CC;GO:0110165|cellular anatomical entity|CC	sp|P40781|CYPR4_CYNCA	Protein CYPRO4 OS=Cynara cardunculus (Cardoon) Name=CYPRO4 PE=2	tr|A0A1U7VXM5|A0A1U7VXM5_NICSY	protein CYPRO4 {ECO:0000313|RefSeq:XP_009772532.1} OS=Nicotiana sylvestris (Wood tobacco) (South American tobacco) Name=LOC104222906 {ECO:0000313|RefSeq:XP_009772532.1} PE=4	COG5167@1|root,KOG2395@2759|Eukaryota,37P07@33090|Viridiplantae,3G939@35493|Streptophyta,44FH4@71274|asterids	VID27 cytoplasmic protein	U	XP_009772532.1	PREDICTED: protein CYPRO4 [Nicotiana sylvestris]	VID27	-
Nbe01g03280	206.555	225.103	182.897	204.852	67.7372	107.051	50.5333	75.1072	-1.45158	3.71551e-06	9.55584e-06	-	-	K13448	ko04626|Plant-pathogen interaction	GO:0003674|molecular_function|MF;GO:0005488|binding|MF;GO:0005509|calcium ion binding|MF;GO:0043167|ion binding|MF;GO:0043169|cation binding|MF;GO:0046872|metal ion binding|MF	sp|Q9ZQE6|CML1_ARATH	Calmodulin-like protein 1 OS=Arabidopsis thaliana (Mouse-ear cress) Name=CML1 OrderedLocusNames=At2g15680 ORFNames=F9O13.23 PE=2	tr|A0A1S3ZVV4|A0A1S3ZVV4_TOBAC	calmodulin-like protein 1 {ECO:0000313|RefSeq:XP_016468454.1} OS=Nicotiana tabacum (Common tobacco) Name=LOC107790990 {ECO:0000313|RefSeq:XP_016468454.1} PE=4	COG5126@1|root,KOG0027@2759|Eukaryota,37MUP@33090|Viridiplantae,3GHBP@35493|Streptophyta,44PF6@71274|asterids	Calmodulin-like protein 1	T	XP_016468454.1	PREDICTED: calmodulin-like protein 1 [Nicotiana tabacum]	EF-hand_1,EF-hand_5,EF-hand_6,EF-hand_8	-
Nbe01g03310	314.927	374.092	388.125	359.048	2345.4	1846.9	2084.03	2092.11	2.54288	3.30098e-46	1.42397e-44	-	-	K17906	ko04136|Autophagy - other	GO:0006914|autophagy|BP;GO:0008150|biological_process|BP;GO:0008152|metabolic process|BP;GO:0009056|catabolic process|BP;GO:0009987|cellular process|BP;GO:0030242|autophagy of peroxisome|BP;GO:0044237|cellular metabolic process|BP;GO:0044248|cellular catabolic process|BP;GO:0061919|process utilizing autophagic mechanism|BP	sp|F8S296|ATG2_ARATH	Autophagy-related protein 2 {ECO:0000303|PubMed:21645148} Short=AtAPG2 {ECO:0000303|PubMed:12114572} Protein PER	tr|A0A1U7VXN4|A0A1U7VXN4_NICSY	uncharacterized protein LOC104222912 isoform X2 {ECO:0000313|RefSeq:XP_009772542.1} OS=Nicotiana sylvestris (Wood tobacco) (South American tobacco) Name=LOC104222912 {ECO:0000313|RefSeq:XP_009772542.1} PE=4	KOG2993@1|root,KOG2993@2759|Eukaryota,37I1Z@33090|Viridiplantae,3G7ZV@35493|Streptophyta,44C3K@71274|asterids	atatg2,atg2	U	XP_009772542.1	PREDICTED: uncharacterized protein LOC104222912 isoform X2 [Nicotiana sylvestris]	ATG2_CAD,ATG_C,Chorein_N	NAC
Nbe01g03330	85.2156	97.9765	52.1045	78.4322	26.6111	37.8464	27.1382	30.5319	-1.36637	0.000261858	0.000534105	-	-	-	-	GO:0003674|molecular_function|MF;GO:0003676|nucleic acid binding|MF;GO:0003677|DNA binding|MF;GO:0005488|binding|MF;GO:0005575|cellular_component|CC;GO:0005622|intracellular anatomical structure|CC;GO:0005634|nucleus|CC;GO:0043226|organelle|CC;GO:0043227|membrane-bounded organelle|CC;GO:0043229|intracellular organelle|CC;GO:0043231|intracellular membrane-bounded organelle|CC;GO:0097159|organic cy…	sp|Q1G3M3|Y3918_ARATH	B3 domain-containing protein At3g19184 OS=Arabidopsis thaliana (Mouse-ear cress) OrderedLocusNames=At3g19184 ORFNames=MVI11 PE=2	tr|A0A1S4DHZ2|A0A1S4DHZ2_TOBAC	B3 domain-containing protein At3g19184-like {ECO:0000313|RefSeq:XP_016513011.1} OS=Nicotiana tabacum (Common tobacco) Name=LOC107830044 {ECO:0000313|RefSeq:XP_016513011.1} PE=4	KOG1216@1|root,KOG1216@2759|Eukaryota,37T4B@33090|Viridiplantae,3GDE9@35493|Streptophyta,44J9A@71274|asterids	B3 DNA binding domain	K	XP_009772546.1	PREDICTED: B3 domain-containing protein At3g19184-like [Nicotiana sylvestris]	B3	B3
Nbe01g03380	73.1743	94.7376	76.5617	81.4912	302.398	243.298	375.256	306.984	1.91154	9.65543e-14	5.54457e-13	-	-	K00753	ko01100|Metabolic pathways	GO:0003674|molecular_function|MF;GO:0003824|catalytic activity|MF;GO:0005575|cellular_component|CC;GO:0005622|intracellular anatomical structure|CC;GO:0005737|cytoplasm|CC;GO:0005794|Golgi apparatus|CC;GO:0005795|Golgi stack|CC;GO:0006486|protein glycosylation|BP;GO:0006807|nitrogen compound metabolic process|BP;GO:0008150|biological_process|BP;GO:0008152|metabolic process|BP;GO:0008417|fucosyltr…	sp|Q9FX97|FUT12_ARATH	Putative fucosyltransferase-like protein FucT2 FucTB Fucosyltransferase 12 Short=AtFUT12 OS=Arabidopsis thaliana (Mouse-ear cress) Name=FUT12 OrderedLocusNames=At1g49710 ORFNames=F14J22.8, F14J22_18 PE=2	tr|A9XMH2|A9XMH2_NICBE	Fucosyltransferase 1 {ECO:0000313|EMBL:ABU48860.1} OS=Nicotiana benthamiana PE=2	KOG2619@1|root,KOG2619@2759|Eukaryota,37QW4@33090|Viridiplantae,3GBS0@35493|Streptophyta,44QCG@71274|asterids	Glycosyltransferase family 10 (fucosyltransferase) C-term	EG	ABU48860.1	fucosyltransferase 1 [Nicotiana benthamiana]	Glyco_transf_10	-
Nbe01g03410	215.818	183.807	206.291	201.972	62.8988	98.4005	66.4419	75.9138	-1.41068	4.22086e-08	1.34857e-07	-	-	-	-	GO:0003674|molecular_function|MF;GO:0003824|catalytic activity|MF;GO:0005575|cellular_component|CC;GO:0005622|intracellular anatomical structure|CC;GO:0005634|nucleus|CC;GO:0005737|cytoplasm|CC;GO:0005829|cytosol|CC;GO:0006066|alcohol metabolic process|BP;GO:0006081|cellular aldehyde metabolic process|BP;GO:0006082|organic acid metabolic process|BP;GO:0006139|nucleobase-containing compound metabo…	sp|Q8VY09|DJ1C_ARATH	Protein DJ-1 homolog C Short=AtDJ1C Precursor OS=Arabidopsis thaliana (Mouse-ear cress) Name=DJ1C OrderedLocusNames=At4g34020 ORFNames=F17I5.210 PE=2	tr|A0A1U7W208|A0A1U7W208_NICSY	protein DJ-1 homolog C {ECO:0000313|RefSeq:XP_009774082.1} OS=Nicotiana sylvestris (Wood tobacco) (South American tobacco) Name=LOC104224192 {ECO:0000313|RefSeq:XP_009774082.1} PE=4	COG0693@1|root,KOG2764@2759|Eukaryota,37JAT@33090|Viridiplantae,3G8PR@35493|Streptophyta,44CQJ@71274|asterids	DJ-1/PfpI family	V	XP_009774082.1	PREDICTED: protein DJ-1 homolog C [Nicotiana sylvestris]	DJ-1_PfpI	bHLH
Nbe01g03430	66.6905	71.2556	64.8647	67.6036	157.247	154.629	120.718	144.198	1.08795	6.64053e-06	1.65737e-05	-	-	K01969	ko01100|Metabolic pathways;ko00280|Valine, leucine and isoleucine degradation	GO:0003674|molecular_function|MF;GO:0003824|catalytic activity|MF;GO:0016874|ligase activity|MF	sp|Q9LDD8|MCCB_ARATH	Methylcrotonoyl-CoA carboxylase beta chain, mitochondrial Short=MCCase subunit beta EC=6.4.1.4 3-methylcrotonyl-CoA carboxylase 2 3-methylcrotonyl-CoA:carbon dioxide ligase subunit beta Precursor OS=Arabidopsis thaliana (Mouse-ear cress) ORFNames=F17I5.220, F28A23.210 PE=2	tr|A0A1U7WHG7|A0A1U7WHG7_NICSY	methylcrotonoyl-CoA carboxylase beta chain, mitochondrial isoform X2 {ECO:0000313|RefSeq:XP_009774084.1} OS=Nicotiana sylvestris (Wood tobacco) (South American tobacco) Name=LOC104224193 {ECO:0000313|RefSeq:XP_009774084.1} PE=4	COG4799@1|root,KOG0540@2759|Eukaryota,37QYE@33090|Viridiplantae,3GATC@35493|Streptophyta,44HYZ@71274|asterids	methylcrotonoyl-CoA carboxylase beta chain, mitochondrial	EI	XP_009774084.1	PREDICTED: methylcrotonoyl-CoA carboxylase beta chain, mitochondrial isoform X2 [Nicotiana sylvestris]	Carboxyl_trans	-
Nbe01g03510	28.714	11.3361	20.2038	20.0846	54.4317	38.9277	38.3678	43.9091	1.13268	0.0121321	0.0192835	-	-	-	-	GO:0003674|molecular_function|MF;GO:0003824|catalytic activity|MF;GO:0006629|lipid metabolic process|BP;GO:0008081|phosphoric diester hydrolase activity|MF;GO:0008150|biological_process|BP;GO:0008152|metabolic process|BP;GO:0016787|hydrolase activity|MF;GO:0016788|hydrolase activity, acting on ester bonds|MF;GO:0042578|phosphoric ester hydrolase activity|MF;GO:0044238|primary metabolic process|BP…	sp|Q93XX5|Y5713_ARATH	PI-PLC X domain-containing protein At5g67130 Precursor OS=Arabidopsis thaliana (Mouse-ear cress) OrderedLocusNames=At5g67130 ORFNames=K21H1.9 PE=1	tr|A0A1S3YH80|A0A1S3YH80_TOBAC	PI-PLC X domain-containing protein At5g67130-like isoform X2 {ECO:0000313|RefSeq:XP_016451393.1} OS=Nicotiana tabacum (Common tobacco) Name=LOC107776087 {ECO:0000313|RefSeq:XP_016451393.1} PE=4	2CMFU@1|root,2QQ8F@2759|Eukaryota,37RRU@33090|Viridiplantae,3GN1P@35493|Streptophyta,44B9Y@71274|asterids	PI-PLC X domain-containing protein	S	XP_019229257.1	PREDICTED: PI-PLC X domain-containing protein At5g67130-like isoform X2 [Nicotiana attenuata]	-	-
Nbe01g03520	599.288	442.109	301.993	447.797	120.959	161.117	154.407	145.495	-1.62112	4.88874e-08	1.55061e-07	-	-	-	-	GO:0003674|molecular_function|MF;GO:0003824|catalytic activity|MF;GO:0004842|ubiquitin-protein transferase activity|MF;GO:0016740|transferase activity|MF;GO:0016746|acyltransferase activity|MF;GO:0016755|aminoacyltransferase activity|MF;GO:0019787|ubiquitin-like protein transferase activity|MF;GO:0140096|catalytic activity, acting on a protein|MF	sp|Q9FXA4|PUB26_ARATH	U-box domain-containing protein 26 EC=2.3.2.27 Plant U-box protein 26 RING-type E3 ubiquitin transferase PUB26 {ECO:0000305} OS=Arabidopsis thaliana (Mouse-ear cress) Name=PUB26 OrderedLocusNames=At1g49780 ORFNames=F14J22.1 PE=2	tr|A0A1S3XVR4|A0A1S3XVR4_TOBAC	RING-type E3 ubiquitin transferase {ECO:0000256|SAAS:SAAS00702733} EC=2.3.2.27 {ECO:0000256|SAAS:SAAS00702733} OS=Nicotiana tabacum (Common tobacco) Name=LOC107769337 {ECO:0000313|RefSeq:XP_016444028.1} PE=4	2CMTZ@1|root,2QRXY@2759|Eukaryota,37I8C@33090|Viridiplantae,3G9T2@35493|Streptophyta,44HIG@71274|asterids	Modified RING finger domain	H	XP_019229259.1	PREDICTED: U-box domain-containing protein 26-like [Nicotiana attenuata]	U-box	-
Nbe01g03550	1071.68	2085.85	1178.2	1445.24	8798.58	6099.75	8741.32	7879.88	2.44647	4.2192e-16	3.03297e-15	-	-	K00588	ko01100|Metabolic pathways;ko00999|Biosynthesis of secondary metabolites - unclassified;ko00940|Phenylpropanoid biosynthesis;ko01110|Biosynthesis of secondary metabolites;ko00945|Stilbenoid, diarylheptanoid and gingerol biosynthesis;ko00941|Flavonoid biosynthesis	GO:0003674|molecular_function|MF;GO:0003824|catalytic activity|MF;GO:0008150|biological_process|BP;GO:0008152|metabolic process|BP;GO:0008168|methyltransferase activity|MF;GO:0008171|O-methyltransferase activity|MF;GO:0016740|transferase activity|MF;GO:0016741|transferase activity, transferring one-carbon groups|MF;GO:0032259|methylation|BP	sp|Q42945|CAMT6_TOBAC	Caffeoyl-CoA O-methyltransferase 6 EC=2.1.1.104 Trans-caffeoyl-CoA 3-O-methyltransferase 6 Short=CCoAMT-6 Short=CCoAOMT-6 OS=Nicotiana tabacum (Common tobacco) Name=CCOAOMT6 PE=2	tr|A0A1S4C5U9|A0A1S4C5U9_TOBAC	caffeoyl-CoA O-methyltransferase 6-like {ECO:0000313|RefSeq:XP_016496560.1} OS=Nicotiana tabacum (Common tobacco) Name=LOC107815492 {ECO:0000313|RefSeq:XP_016496560.1} PE=4	COG4122@1|root,KOG1663@2759|Eukaryota,37KXD@33090|Viridiplantae,3G827@35493|Streptophyta,44Q7I@71274|asterids	caffeoyl-CoA O-methyltransferase	Q	XP_019258141.1	PREDICTED: caffeoyl-CoA O-methyltransferase 6 [Nicotiana attenuata]	Methyltransf_3	-
Nbe01g03570	248.237	391.096	367.921	335.751	726.966	805.587	819.762	784.105	1.22368	3.77221e-08	1.21088e-07	-	-	-	-	GO:0003674|molecular_function|MF;GO:0003824|catalytic activity|MF;GO:0004144|diacylglycerol O-acyltransferase activity|MF;GO:0005575|cellular_component|CC;GO:0005886|plasma membrane|CC;GO:0006629|lipid metabolic process|BP;GO:0006638|neutral lipid metabolic process|BP;GO:0006639|acylglycerol metabolic process|BP;GO:0006641|triglyceride metabolic process|BP;GO:0008150|biological_process|BP;GO:0008…	sp|Q93ZR6|WSD1_ARATH	O-acyltransferase WSD1 Diacylglycerol O-acyltransferase Short=DGAT EC=2.3.1.20 Long-chain-alcohol O-fatty-acyltransferase EC=2.3.1.75 Wax synthase Short=WS OS=Arabidopsis thaliana (Mouse-ear cress) Name=WSD1 OrderedLocusNames=At5g37300 ORFNames=MNJ8.9 PE=2	tr|A0A1S4D3K9|A0A1S4D3K9_TOBAC	O-acyltransferase WSD1-like {ECO:0000313|RefSeq:XP_016507956.1} OS=Nicotiana tabacum (Common tobacco) Name=LOC107825596 {ECO:0000313|RefSeq:XP_016507956.1} PE=4	28MFN@1|root,2QTZ2@2759|Eukaryota,37QR0@33090|Viridiplantae,3GDFZ@35493|Streptophyta,44EWW@71274|asterids	Wax ester synthase-like Acyl-CoA acyltransferase domain	S	XP_016507956.1	PREDICTED: O-acyltransferase WSD1-like [Nicotiana tabacum]	DUF1298,WES_acyltransf	-
Nbe01g03580	45.3866	98.7862	27.6473	57.2734	8.46715	18.3825	6.55061	11.1334	-2.37275	0.000146653	0.000309608	-	-	-	-	GO:0000226|microtubule cytoskeleton organization|BP;GO:0000902|cell morphogenesis|BP;GO:0003674|molecular_function|MF;GO:0005488|binding|MF;GO:0005515|protein binding|MF;GO:0005575|cellular_component|CC;GO:0005886|plasma membrane|CC;GO:0006996|organelle organization|BP;GO:0007010|cytoskeleton organization|BP;GO:0007017|microtubule-based process|BP;GO:0008017|microtubule binding|MF;GO:0008092|cyto…	sp|Q9SLN1|FPP7_ARATH	Filament-like plant protein 7 Short=AtFPP7 OS=Arabidopsis thaliana (Mouse-ear cress) Name=FPP7 OrderedLocusNames=At2g23360 ORFNames=F26B6.1 PE=3	tr|A0A1S4D3W0|A0A1S4D3W0_TOBAC	filament-like plant protein 7 isoform X1 {ECO:0000313|RefSeq:XP_016507957.1, ECO:0000313|RefSeq:XP_016507958.1, ECO:0000313|RefSeq:XP_016507959.1} OS=Nicotiana tabacum (Common tobacco) ECO:0000313|RefSeq:XP_016507958.1, ECO:0000313|RefSeq:XP_016507959.1} PE=4	28I8T@1|root,2QRCS@2759|Eukaryota,37PJ3@33090|Viridiplantae,3GFMJ@35493|Streptophyta,44HI7@71274|asterids	Filament-like plant protein, long coiled-coil	S	XP_016507957.1	PREDICTED: filament-like plant protein 7 isoform X1 [Nicotiana tabacum]	FPP	-
Nbe01g03590	1091.13	1030.78	1010.19	1044.03	2707.07	2577.88	3177.98	2820.98	1.43419	4.53781e-21	4.89004e-20	-	-	K10661	ko04141|Protein processing in endoplasmic reticulum	GO:0003674|molecular_function|MF;GO:0003824|catalytic activity|MF;GO:0005488|binding|MF;GO:0006508|proteolysis|BP;GO:0006511|ubiquitin-dependent protein catabolic process|BP;GO:0006807|nitrogen compound metabolic process|BP;GO:0006950|response to stress|BP;GO:0008150|biological_process|BP;GO:0008152|metabolic process|BP;GO:0008270|zinc ion binding|MF;GO:0009056|catabolic process|BP;GO:0009057|mac…	sp|F4JKK0|SUD1_ARATH	Probable E3 ubiquitin ligase SUD1 EC=2.3.2.27 Protein ECERIFERUM 9 Protein SUPPRESSOR OF DRY2 DEFFECTS 1 Short=AtSUD1 RING-type E3 ubiquitin transferase SUD1 {ECO:0000305} RING/U-box domain-containing protein OS=Arabidopsis thaliana (Mouse-ear cress) ORFNames=F28A23.140 PE=1	tr|A0A1S4DIF1|A0A1S4DIF1_TOBAC	probable E3 ubiquitin ligase SUD1 isoform X1 {ECO:0000313|RefSeq:XP_016513176.1} OS=Nicotiana tabacum (Common tobacco) Name=LOC107830203 {ECO:0000313|RefSeq:XP_016513176.1} PE=4	COG5183@1|root,KOG1609@2759|Eukaryota,37KYQ@33090|Viridiplantae,3GAA8@35493|Streptophyta,44BZZ@71274|asterids	E3 ubiquitin ligase SUD1 isoform X1	A	XP_019263509.1	PREDICTED: probable E3 ubiquitin ligase SUD1 isoform X1 [Nicotiana attenuata]	RINGv	-
Nbe01g03610	594.657	612.961	621	609.539	1600.29	1486.82	1660.11	1582.41	1.37658	5.91275e-25	8.30132e-24	-	-	-	-	GO:0005575|cellular_component|CC;GO:0005622|intracellular anatomical structure|CC;GO:0005737|cytoplasm|CC;GO:0008150|biological_process|BP;GO:0009507|chloroplast|CC;GO:0009532|plastid stroma|CC;GO:0009536|plastid|CC;GO:0009570|chloroplast stroma|CC;GO:0019725|cellular homeostasis|BP;GO:0042592|homeostatic process|BP;GO:0043226|organelle|CC;GO:0043227|membrane-bounded organelle|CC;GO:0043229|intra…	sp|Q9C5D0|CBSX2_ARATH	CBS domain-containing protein CBSX2, chloroplastic CBS domain-containing protein 1 Short=AtCDCP1 Protein LOSS OF THE TIMING OF ET AND JA BIOSYNTHESIS 1 Short=AtLEJ1 Precursor OS=Arabidopsis thaliana (Mouse-ear cress) ORFNames=F28A23.120 PE=1	tr|A0A1S4B1Q8|A0A1S4B1Q8_TOBAC	CBS domain-containing protein CBSX1, chloroplastic-like {ECO:0000313|RefSeq:XP_016482723.1} OS=Nicotiana tabacum (Common tobacco) Name=LOC107803496 {ECO:0000313|RefSeq:XP_016482723.1} PE=4	COG0517@1|root,2QTH1@2759|Eukaryota,37IGQ@33090|Viridiplantae,3G7AG@35493|Streptophyta,44RKJ@71274|asterids	Domain in cystathionine beta-synthase and other proteins.	S	XP_009768211.1	PREDICTED: CBS domain-containing protein CBSX1, chloroplastic-like [Nicotiana sylvestris]	CBS	-
Nbe01g03650	237.122	242.917	358.351	279.463	77.414	84.3433	103.874	88.5437	-1.65225	7.29304e-10	2.79408e-09	-	-	K23260	ko01110|Biosynthesis of secondary metabolites;ko00940|Phenylpropanoid biosynthesis	GO:0003674|molecular_function|MF;GO:0003824|catalytic activity|MF;GO:0008194|UDP-glycosyltransferase activity|MF;GO:0016740|transferase activity|MF;GO:0016757|glycosyltransferase activity|MF	sp|Q9AT54|SCGT_TOBAC	Scopoletin glucosyltransferase EC=2.4.1.128 Phenylpropanoid:glucosyltransferase 1 OS=Nicotiana tabacum (Common tobacco) Name=TOGT1 PE=1	tr|A0A1U7XMK2|A0A1U7XMK2_NICSY	Glycosyltransferase {ECO:0000256|RuleBase:RU362057} EC=2.4.1.- {ECO:0000256|RuleBase:RU362057} OS=Nicotiana sylvestris (Wood tobacco) (South American tobacco) Name=LOC104235615 {ECO:0000313|RefSeq:XP_009787720.1} PE=3	KOG1192@1|root,KOG1192@2759|Eukaryota,37J9T@33090|Viridiplantae,3GE9Z@35493|Streptophyta	Belongs to the UDP-glycosyltransferase family	CG	XP_009787720.1	PREDICTED: scopoletin glucosyltransferase-like [Nicotiana sylvestris]	UDPGT	WRKY
Nbe01g03670	149.127	382.189	130.793	220.703	5255.68	3499.17	4218.59	4324.48	4.2897	7.67681e-27	1.20479e-25	-	-	-	-	GO:0003674|molecular_function|MF;GO:0003824|catalytic activity|MF;GO:0008194|UDP-glycosyltransferase activity|MF;GO:0016740|transferase activity|MF;GO:0016757|glycosyltransferase activity|MF	sp|Q9AT54|SCGT_TOBAC	Scopoletin glucosyltransferase EC=2.4.1.128 Phenylpropanoid:glucosyltransferase 1 OS=Nicotiana tabacum (Common tobacco) Name=TOGT1 PE=1	tr|A0A1J6JYJ8|A0A1J6JYJ8_NICAT	Glycosyltransferase {ECO:0000256|RuleBase:RU362057} EC=2.4.1.- {ECO:0000256|RuleBase:RU362057} OS=Nicotiana attenuata (Coyote tobacco) ORFNames=A4A49_34877 {ECO:0000313|EMBL:OIT21524.1} PE=3	KOG1192@1|root,KOG1192@2759|Eukaryota,37J9T@33090|Viridiplantae,3GE9Z@35493|Streptophyta,44DP7@71274|asterids	Belongs to the UDP-glycosyltransferase family	CG	XP_019238745.1	PREDICTED: scopoletin glucosyltransferase-like isoform X1 [Nicotiana attenuata]	UDPGT	WRKY
Nbe01g03690	174.136	236.439	126.539	179.038	3481.21	4579.41	8534.51	5531.71	4.94745	1.03408e-40	3.34033e-39	-	-	-	-	GO:0003674|molecular_function|MF;GO:0003676|nucleic acid binding|MF;GO:0003723|RNA binding|MF;GO:0005488|binding|MF;GO:0006950|response to stress|BP;GO:0006952|defense response|BP;GO:0008150|biological_process|BP;GO:0043167|ion binding|MF;GO:0043169|cation binding|MF;GO:0046872|metal ion binding|MF;GO:0050896|response to stimulus|BP;GO:0097159|organic cyclic compound binding|MF;GO:1901363|heteroc…	sp|Q9C8S6|Y1322_ARATH	C2 domain-containing protein At1g63220 OS=Arabidopsis thaliana (Mouse-ear cress) OrderedLocusNames=At1g63220 ORFNames=F9N12.16 PE=1	tr|C4TPD9|C4TPD9_NICBE	Putative uncharacterized protein NbSS52 {ECO:0000313|EMBL:BAH78126.1} OS=Nicotiana benthamiana Name=NbSS52 {ECO:0000313|EMBL:BAH78126.1} PE=2	KOG1030@1|root,KOG1030@2759|Eukaryota,37K2A@33090|Viridiplantae,3G850@35493|Streptophyta	C2 domain-containing protein	S	BAH78126.1	hypothetical protein [Nicotiana benthamiana]	C2	-
Nbe01g03700	176.915	201.621	150.997	176.511	58.0605	56.2289	22.4592	45.5829	-1.9651	1.19808e-07	3.64425e-07	-	-	K14505	ko04075|Plant hormone signal transduction	GO:0000079|regulation of cyclin-dependent protein serine/threonine kinase activity|BP;GO:0000278|mitotic cell cycle|BP;GO:0000307|cyclin-dependent protein kinase holoenzyme complex|CC;GO:0001932|regulation of protein phosphorylation|BP;GO:0003674|molecular_function|MF;GO:0005575|cellular_component|CC;GO:0005622|intracellular anatomical structure|CC;GO:0005634|nucleus|CC;GO:0005737|cytoplasm|CC;GO…	sp|Q9FGQ7|CCD32_ARATH	Cyclin-D3-2 G1/S-specific cyclin-D3-2 Short=CycD3 OS=Arabidopsis thaliana (Mouse-ear cress) Name=CYCD3-2 OrderedLocusNames=At5g67260 ORFNames=K3G17.2 PE=1	tr|Q1XGF1|Q1XGF1_TOBAC	Cyclin {ECO:0000313|EMBL:BAE93057.1} cyclin-D3-1-like {ECO:0000313|RefSeq:XP_016470855.1} OS=Nicotiana tabacum (Common tobacco) Synonyms=LOC107793085 {ECO:0000313|RefSeq:XP_016470855.1} PE=2	KOG0656@1|root,KOG0656@2759|Eukaryota,37KH9@33090|Viridiplantae,3GE0I@35493|Streptophyta,44CBE@71274|asterids	Belongs to the cyclin family	D	NP_001312487.1	cyclin-D3-1-like [Nicotiana tabacum]	Cyclin_C,Cyclin_N	-
Nbe01g03730	258.426	400.003	247.762	302.064	151.199	131.922	134.755	139.292	-1.1199	1.85929e-05	4.41384e-05	-	-	-	-	GO:0003674|molecular_function|MF;GO:0003824|catalytic activity|MF;GO:0016301|kinase activity|MF;GO:0016740|transferase activity|MF;GO:0016772|transferase activity, transferring phosphorus-containing groups|MF	sp|Q9FK63|CARLK_ARATH	Calmodulin-binding receptor kinase CaMRLK {ECO:0000305} EC=2.7.11.1 {ECO:0000269|PubMed:14720124} Calmodulin-binding receptor-like kinase {ECO:0000303|PubMed:14720124} Short=AtCaMRLK {ECO:0000303|PubMed:14720124} Protein MATERNAL EFFECT EMBRYO ARREST 62 {ECO:0000303|PubMed:15634699} Precursor OS=Arabidopsis thaliana (Mouse-ear cress) ORFNames=MRA19.24 {ECO:0000312|EMBL:BAB09223.1} PE=1	tr|A0A1S4C2D3|A0A1S4C2D3_TOBAC	LRR receptor-like serine/threonine-protein kinase FLS2 {ECO:0000313|RefSeq:XP_016495243.1} OS=Nicotiana tabacum (Common tobacco) Name=LOC107814347 {ECO:0000313|RefSeq:XP_016495243.1} PE=4	COG4886@1|root,KOG0619@2759|Eukaryota,37STP@33090|Viridiplantae,3GHBK@35493|Streptophyta,44EPQ@71274|asterids	Leucine Rich Repeat	S	XP_009770154.1	PREDICTED: LRR receptor-like serine/threonine-protein kinase FLS2 [Nicotiana sylvestris]	LRRNT_2,LRR_1,LRR_6,LRR_8	-
Nbe01g03740	3539.23	2068.03	2616.92	2741.39	338.686	653.12	374.32	455.376	-2.58963	2.93532e-16	2.13963e-15	-	-	-	-	GO:0005575|cellular_component|CC;GO:0005622|intracellular anatomical structure|CC;GO:0005737|cytoplasm|CC;GO:0009507|chloroplast|CC;GO:0009526|plastid envelope|CC;GO:0009534|chloroplast thylakoid|CC;GO:0009535|chloroplast thylakoid membrane|CC;GO:0009536|plastid|CC;GO:0009579|thylakoid|CC;GO:0016020|membrane|CC;GO:0019867|outer membrane|CC;GO:0031090|organelle membrane|CC;GO:0031967|organelle env…	sp|Q9M7I9|STEP1_ARATH	Stress enhanced protein 1, chloroplastic {ECO:0000305} Precursor OS=Arabidopsis thaliana (Mouse-ear cress) ORFNames=F28A23.50 PE=2	tr|A0A1S4C2E4|A0A1S4C2E4_TOBAC	stress enhanced protein 1, chloroplastic-like {ECO:0000313|RefSeq:XP_016495253.1} OS=Nicotiana tabacum (Common tobacco) Name=LOC107814358 {ECO:0000313|RefSeq:XP_016495253.1} PE=4	2D2NW@1|root,2S4YQ@2759|Eukaryota,37W96@33090|Viridiplantae,3GJHJ@35493|Streptophyta,44KPF@71274|asterids	Stress enhanced protein 1	S	XP_009770155.1	PREDICTED: stress enhanced protein 1, chloroplastic [Nicotiana sylvestris]	-	-
Nbe01g03770	484.432	319.841	416.836	407.036	189.906	230.322	187.16	202.463	-1.00679	1.37556e-05	3.31324e-05	-	-	-	-	-	sp|Q9SHU7|TIC21_ARATH	Protein TIC 21, chloroplastic Protein CHLOROPLAST IMPORT APPARATUS 5 Short=AtCIA5 Protein PERMEASE IN CHLOROPLASTS 1 Short=AtPIC1 Translocon at the inner envelope membrane of chloroplasts 21 Short=AtTIC21 Precursor OS=Arabidopsis thaliana (Mouse-ear cress) ORFNames=F27O10.6 PE=1	tr|A0A1J6IV97|A0A1J6IV97_NICAT	Protein tic 21, chloroplastic {ECO:0000313|EMBL:OIT02723.1} OS=Nicotiana attenuata (Coyote tobacco) ORFNames=A4A49_23403 {ECO:0000313|EMBL:OIT02723.1} PE=4	28KUA@1|root,2QTAI@2759|Eukaryota,37QW7@33090|Viridiplantae,3G9IK@35493|Streptophyta,44GMU@71274|asterids	Protein of unknown function (DUF3611)	S	XP_019248045.1	PREDICTED: protein TIC 21, chloroplastic [Nicotiana attenuata]	DUF3611	-
Nbe01g03780	126.897	163.564	155.25	148.57	449.969	327.641	407.073	394.894	1.4093	1.28345e-10	5.30502e-10	-	-	-	-	GO:0005575|cellular_component|CC;GO:0005622|intracellular anatomical structure|CC;GO:0005737|cytoplasm|CC;GO:0005783|endoplasmic reticulum|CC;GO:0005789|endoplasmic reticulum membrane|CC;GO:0012505|endomembrane system|CC;GO:0016020|membrane|CC;GO:0031090|organelle membrane|CC;GO:0031984|organelle subcompartment|CC;GO:0042175|nuclear outer membrane-endoplasmic reticulum membrane network|CC;GO:0043…	sp|Q9LT71|RTNLK_ARATH	Reticulon-like protein B11 Short=AtRTNLB11 OS=Arabidopsis thaliana (Mouse-ear cress) Name=RTNLB11 OrderedLocusNames=At3g19460 ORFNames=MLD14.20 PE=2	tr|A0A1S4CA24|A0A1S4CA24_TOBAC	Reticulon-like protein {ECO:0000256|RuleBase:RU363132} OS=Nicotiana tabacum (Common tobacco) Name=LOC107816758 {ECO:0000313|RefSeq:XP_016497983.1} PE=4	KOG1792@1|root,KOG1792@2759|Eukaryota,37Q84@33090|Viridiplantae,3GCCV@35493|Streptophyta,44F9H@71274|asterids	Reticulon-like protein	U	XP_009801484.1	PREDICTED: reticulon-like protein B11 [Nicotiana sylvestris]	Reticulon	-
Nbe01g03790	47.2391	31.5792	37.2175	38.6786	67.7372	86.506	86.0937	80.1123	1.05632	0.000607476	0.00117724	-	-	-	-	GO:0001932|regulation of protein phosphorylation|BP;GO:0001933|negative regulation of protein phosphorylation|BP;GO:0003674|molecular_function|MF;GO:0003676|nucleic acid binding|MF;GO:0003723|RNA binding|MF;GO:0003725|double-stranded RNA binding|MF;GO:0004857|enzyme inhibitor activity|MF;GO:0004860|protein kinase inhibitor activity|MF;GO:0005488|binding|MF;GO:0005515|protein binding|MF;GO:0005575…	-	-	tr|A0A1S4CAK2|A0A1S4CAK2_TOBAC	PRKR-interacting protein 1-like {ECO:0000313|RefSeq:XP_016497984.1} OS=Nicotiana tabacum (Common tobacco) Name=LOC107816759 {ECO:0000313|RefSeq:XP_016497984.1} PE=4	KOG4055@1|root,KOG4055@2759|Eukaryota,37US5@33090|Viridiplantae,3GJ6G@35493|Streptophyta,44JW3@71274|asterids	Protein of unknown function (DUF1168)	S	XP_009801485.1	PREDICTED: PRKR-interacting protein 1 [Nicotiana sylvestris]	DUF1168	-
Nbe01g03860	19.4514	34.0084	4.25343	19.2377	217.727	329.804	189.968	245.833	3.65399	4.74641e-12	2.28139e-11	-	-	-	-	GO:0003674|molecular_function|MF;GO:0003824|catalytic activity|MF;GO:0008194|UDP-glycosyltransferase activity|MF;GO:0016740|transferase activity|MF;GO:0016757|glycosyltransferase activity|MF	sp|V5LLZ9|GGT_QUERO	Gallate 1-beta-glucosyltransferase {ECO:0000303|PubMed:24412325} EC=2.4.1.136 {ECO:0000269|PubMed:24412325} UDP-glucose:gallate glucosyltransferase {ECO:0000303|PubMed:24412325} Vanillate 1-beta-glucosyltransferase {ECO:0000305} OS=Quercus robur (English oak) Name=UGT84A13 {ECO:0000303|PubMed:24412325} PE=1	tr|A0A1J6L7K6|A0A1J6L7K6_NICAT	Glycosyltransferase {ECO:0000256|RuleBase:RU362057} EC=2.4.1.- {ECO:0000256|RuleBase:RU362057} OS=Nicotiana attenuata (Coyote tobacco) ORFNames=A4A49_28331 {ECO:0000313|EMBL:OIT27089.1} PE=3	KOG1192@1|root,KOG1192@2759|Eukaryota,37T4R@33090|Viridiplantae,3GGD7@35493|Streptophyta,44NBJ@71274|asterids	Belongs to the UDP-glycosyltransferase family	CG	XP_019233895.1	PREDICTED: cinnamate beta-D-glucosyltransferase-like [Nicotiana attenuata]	UDPGT	-
Nbe01g03880	0	0.809723	0	0.269908	13.3055	6.48795	7.48641	9.09329	4.76697	0.00110184	0.00206025	-	-	-	-	GO:0003674|molecular_function|MF;GO:0003824|catalytic activity|MF;GO:0005488|binding|MF;GO:0008233|peptidase activity|MF;GO:0008237|metallopeptidase activity|MF;GO:0016787|hydrolase activity|MF;GO:0043167|ion binding|MF;GO:0043169|cation binding|MF;GO:0046872|metal ion binding|MF;GO:0140096|catalytic activity, acting on a protein|MF	sp|C0HJG8|BSP_BOSSE	Basic secretory protease {ECO:0000303|PubMed:22773449} EC=3.4.24.- {ECO:0000269|PubMed:22773449} Boswellia basic secretory protease {ECO:0000303|PubMed:22773449} Short=BBSP {ECO:0000303|PubMed:22773449} Fragments OS=Boswellia serrata (Indian frankincense) PE=1	tr|A0A1S4D6G5|A0A1S4D6G5_TOBAC	uncharacterized protein LOC107826489 {ECO:0000313|RefSeq:XP_016508961.1} OS=Nicotiana tabacum (Common tobacco) Name=LOC107826489 {ECO:0000313|RefSeq:XP_016508961.1} PE=4	28N64@1|root,2QURC@2759|Eukaryota,37NKR@33090|Viridiplantae,3GDPZ@35493|Streptophyta,44NSI@71274|asterids	Peptidase of plants and bacteria	S	XP_016508961.1	PREDICTED: uncharacterized protein LOC107826489 [Nicotiana tabacum]	BSP	-
Nbe01g03920	238.048	119.029	197.784	184.954	22.9823	103.807	61.7629	62.8508	-1.55315	0.00174565	0.00316945	-	-	-	-	-	-	-	tr|A0A1S3ZX11|A0A1S3ZX11_TOBAC	uncharacterized protein LOC107791352 {ECO:0000313|RefSeq:XP_016468883.1} OS=Nicotiana tabacum (Common tobacco) Name=LOC107791352 {ECO:0000313|RefSeq:XP_016468883.1} PE=4	2CAG8@1|root,2QQJR@2759|Eukaryota,37PV9@33090|Viridiplantae,3GB7Z@35493|Streptophyta,44CES@71274|asterids	-	-	XP_016468883.1	PREDICTED: uncharacterized protein LOC107791352 [Nicotiana tabacum]	-	-
Nbe01g03940	182.473	196.763	206.291	195.175	545.527	511.466	530.599	529.197	1.43967	1.83183e-19	1.74928e-18	-	-	-	-	GO:0006470|protein dephosphorylation|BP;GO:0006793|phosphorus metabolic process|BP;GO:0006796|phosphate-containing compound metabolic process|BP;GO:0006807|nitrogen compound metabolic process|BP;GO:0008150|biological_process|BP;GO:0008152|metabolic process|BP;GO:0009987|cellular process|BP;GO:0010921|regulation of phosphatase activity|BP;GO:0016311|dephosphorylation|BP;GO:0019220|regulation of ph…	sp|Q8VXY4|TIPRL_ARATH	TIP41-like protein {ECO:0000312|EMBL:AEE86352.1} OS=Arabidopsis thaliana (Mouse-ear cress) ORFNames=F10M10.40 {ECO:0000312|EMBL:CAB36704.1} PE=2	tr|A0A1U7WLY9|A0A1U7WLY9_NICSY	TIP41-like protein {ECO:0000313|RefSeq:XP_009775280.1} OS=Nicotiana sylvestris (Wood tobacco) (South American tobacco) Name=LOC104225213 {ECO:0000313|RefSeq:XP_009775280.1} PE=4	KOG3224@1|root,KOG3224@2759|Eukaryota,37P16@33090|Viridiplantae,3GE91@35493|Streptophyta,44GEN@71274|asterids	TIP41-like family	S	XP_009775280.1	PREDICTED: TIP41-like protein [Nicotiana sylvestris]	TIP41	-
Nbe01g04020	20.3776	18.6236	6.38014	15.1271	733.014	451.994	287.291	490.766	5.00103	1.77549e-27	2.89729e-26	-	-	K14487	ko04075|Plant hormone signal transduction	GO:0003674|molecular_function|MF;GO:0003824|catalytic activity|MF;GO:0005575|cellular_component|CC;GO:0005622|intracellular anatomical structure|CC;GO:0005737|cytoplasm|CC;GO:0016874|ligase activity|MF;GO:0016879|ligase activity, forming carbon-nitrogen bonds|MF;GO:0016881|acid-amino acid ligase activity|MF;GO:0110165|cellular anatomical entity|CC	sp|O82333|GH31_ARATH	Probable indole-3-acetic acid-amido synthetase GH3.1 EC=6.3.2.- Auxin-responsive GH3-like protein 1 Short=AtGH3-1 OS=Arabidopsis thaliana (Mouse-ear cress) Name=GH3.1 OrderedLocusNames=At2g14960 ORFNames=T26I20.12 PE=2	tr|Q9XEY0|Q9XEY0_TOBAC	Nt-gh3 deduced protein {ECO:0000313|EMBL:AAD32141.1} probable indole-3-acetic acid-amido synthetase GH3.1 {ECO:0000313|RefSeq:XP_016499409.1} OS=Nicotiana tabacum (Common tobacco) Name=LOC107818015 {ECO:0000313|RefSeq:XP_016499409.1} PE=2	2CMPM@1|root,2QR80@2759|Eukaryota,37PYK@33090|Viridiplantae,3G8VB@35493|Streptophyta,44E49@71274|asterids	GH3 auxin-responsive promoter	S	NP_001312941.1	probable indole-3-acetic acid-amido synthetase GH3.1 [Nicotiana tabacum]	GH3	ERF
Nbe01g04070	524.261	453.445	574.213	517.306	90.7195	126.515	69.2493	95.4946	-2.44011	2.93397e-20	2.96973e-19	-	-	-	-	-	-	-	tr|A0A1S3YX61|A0A1S3YX61_TOBAC	uncharacterized protein LOC107780803 {ECO:0000313|RefSeq:XP_016456906.1} OS=Nicotiana tabacum (Common tobacco) Name=LOC107780803 {ECO:0000313|RefSeq:XP_016456906.1} PE=4	2CDMM@1|root,2QQ84@2759|Eukaryota,37MHN@33090|Viridiplantae,3GAZ1@35493|Streptophyta,44GDD@71274|asterids	Protein of unknown function (DUF620)	S	XP_009758366.1	PREDICTED: uncharacterized protein LOC104211066 [Nicotiana sylvestris]	DUF620	-
Nbe01g04080	151.906	362.756	126.539	213.734	74.9948	65.9608	86.0937	75.6831	-1.49924	0.000387647	0.000772844	-	-	-	-	-	-	-	tr|A0A1S3Y2Y5|A0A1S3Y2Y5_TOBAC	classical arabinogalactan protein 9-like {ECO:0000313|RefSeq:XP_016446486.1} OS=Nicotiana tabacum (Common tobacco) Name=LOC107771591 {ECO:0000313|RefSeq:XP_016446486.1} PE=4	2ARY4@1|root,2RZNG@2759|Eukaryota,37TVB@33090|Viridiplantae,3GFZJ@35493|Streptophyta,44TCE@71274|asterids	Classical arabinogalactan protein	S	XP_016446486.1	PREDICTED: classical arabinogalactan protein 9-like [Nicotiana tabacum]	-	-
Nbe01g04100	416.815	208.099	336.021	320.312	49.5933	134.084	88.9011	90.8596	-1.81472	5.71161e-06	1.43706e-05	-	-	-	-	GO:0003674|molecular_function|MF;GO:0003676|nucleic acid binding|MF;GO:0003723|RNA binding|MF;GO:0003729|mRNA binding|MF;GO:0005488|binding|MF;GO:0005575|cellular_component|CC;GO:0005622|intracellular anatomical structure|CC;GO:0005737|cytoplasm|CC;GO:0009507|chloroplast|CC;GO:0009536|plastid|CC;GO:0043226|organelle|CC;GO:0043227|membrane-bounded organelle|CC;GO:0043229|intracellular organelle|CC…	sp|Q9LYZ9|PP362_ARATH	Pentatricopeptide repeat-containing protein At5g02860 OS=Arabidopsis thaliana (Mouse-ear cress) OrderedLocusNames=At5g02860 ORFNames=F9G14_170 PE=2	tr|A0A1S3Y2X3|A0A1S3Y2X3_TOBAC	pentatricopeptide repeat-containing protein At5g02860-like {ECO:0000313|RefSeq:XP_016446484.1} OS=Nicotiana tabacum (Common tobacco) Name=LOC107771589 {ECO:0000313|RefSeq:XP_016446484.1} PE=4	KOG4197@1|root,KOG4197@2759|Eukaryota,37KBK@33090|Viridiplantae,3GF1K@35493|Streptophyta,44IQ9@71274|asterids	Pentacotripeptide-repeat region of PRORP	S	XP_009804464.1	PREDICTED: pentatricopeptide repeat-containing protein At5g02860 [Nicotiana sylvestris]	PPR,PPR_2,PPR_3	-
Nbe01g04120	239.9	271.257	217.988	243.049	1369.26	1533.32	2040.98	1647.85	2.76026	1.60327e-36	4.192e-35	-	-	-	-	GO:0003674|molecular_function|MF;GO:0003824|catalytic activity|MF;GO:0004842|ubiquitin-protein transferase activity|MF;GO:0006508|proteolysis|BP;GO:0006511|ubiquitin-dependent protein catabolic process|BP;GO:0006807|nitrogen compound metabolic process|BP;GO:0008150|biological_process|BP;GO:0008152|metabolic process|BP;GO:0009056|catabolic process|BP;GO:0009057|macromolecule catabolic process|BP;G…	sp|Q852U6|RHY1A_ARATH	Probable E3 ubiquitin-protein ligase RHY1A {ECO:0000305} EC=2.3.2.27 RING-H2 finger Y1a {ECO:0000303|PubMed:9781696} RING-H2 zinc finger protein RHY1a {ECO:0000305} RING-type E3 ubiquitin transferase RHY1A {ECO:0000305} OS=Arabidopsis thaliana (Mouse-ear cress) ORFNames=F10F5.8 {ECO:0000312|EMBL:AAG51778.1} PE=2	tr|A0A1U7WUB7|A0A1U7WUB7_NICSY	E3 ubiquitin-protein ligase RLIM {ECO:0000313|RefSeq:XP_009783500.1, ECO:0000313|RefSeq:XP_009783502.1} OS=Nicotiana sylvestris (Wood tobacco) (South American tobacco) ECO:0000313|RefSeq:XP_009783502.1} PE=4	KOG0800@1|root,KOG0800@2759|Eukaryota,37UD3@33090|Viridiplantae,3GH90@35493|Streptophyta,44J8R@71274|asterids	RING-like zinc finger	O	XP_019229281.1	PREDICTED: probable E3 ubiquitin-protein ligase RHY1A [Nicotiana attenuata]	zf-RING_2	-
Nbe01g04160	30.5665	44.5348	28.7106	34.604	203.212	99.4819	117.911	140.201	2.00852	1.07345e-07	3.28269e-07	-	-	K13348	ko04146|Peroxisome	GO:0005575|cellular_component|CC;GO:0005622|intracellular anatomical structure|CC;GO:0005737|cytoplasm|CC;GO:0110165|cellular anatomical entity|CC	-	-	tr|A0A1S4A0U9|A0A1S4A0U9_TOBAC	PXMP2/4 family protein 4-like {ECO:0000313|RefSeq:XP_016470263.1} OS=Nicotiana tabacum (Common tobacco) Name=LOC107792554 {ECO:0000313|RefSeq:XP_016470263.1} PE=3	KOG1944@1|root,KOG1944@2759|Eukaryota,37MM8@33090|Viridiplantae,3GCA3@35493|Streptophyta,44DJV@71274|asterids	Mpv17 / PMP22 family	S	XP_016470263.1	PREDICTED: PXMP2/4 family protein 4-like [Nicotiana tabacum]	Mpv17_PMP22	-
Nbe01g04210	1368.08	1025.11	1752.41	1381.87	252.805	336.292	303.2	297.432	-2.2147	1.11766e-18	1.00002e-17	-	-	-	-	GO:0008150|biological_process|BP;GO:0008152|metabolic process|BP;GO:0009058|biosynthetic process|BP;GO:0009059|macromolecule biosynthetic process|BP;GO:0009889|regulation of biosynthetic process|BP;GO:0009987|cellular process|BP;GO:0010467|gene expression|BP;GO:0010468|regulation of gene expression|BP;GO:0010556|regulation of macromolecule biosynthetic process|BP;GO:0019222|regulation of metaboli…	sp|Q9FN11|LBD37_ARATH	LOB domain-containing protein 37 ASYMMETRIC LEAVES 2-like protein 39 Short=AS2-like protein 39 OS=Arabidopsis thaliana (Mouse-ear cress) ORFNames=K8K14.16 PE=2	tr|A0A1J6KXX9|A0A1J6KXX9_NICAT	Lob domain-containing protein 37 {ECO:0000313|EMBL:OIT27539.1} OS=Nicotiana attenuata (Coyote tobacco) ORFNames=A4A49_28915 {ECO:0000313|EMBL:OIT27539.1} PE=4	28MQU@1|root,2SMY6@2759|Eukaryota,37ZIP@33090|Viridiplantae,3GPNV@35493|Streptophyta,44JIR@71274|asterids	LOB domain-containing protein	S	XP_019233192.1	PREDICTED: LOB domain-containing protein 37-like [Nicotiana attenuata]	LOB	LBD
Nbe01g04250	125.045	256.682	109.526	163.751	6444.71	4422.62	6381.23	5749.52	5.13012	9.29195e-51	4.90596e-49	-	-	-	-	GO:0001101|response to acid chemical|BP;GO:0001666|response to hypoxia|BP;GO:0003674|molecular_function|MF;GO:0003676|nucleic acid binding|MF;GO:0003677|DNA binding|MF;GO:0003700|DNA-binding transcription factor activity|MF;GO:0005488|binding|MF;GO:0005575|cellular_component|CC;GO:0005622|intracellular anatomical structure|CC;GO:0005634|nucleus|CC;GO:0006139|nucleobase-containing compound metabol…	sp|Q96289|ZAT10_ARATH	Zinc finger protein ZAT10 Salt-tolerance zinc finger OS=Arabidopsis thaliana (Mouse-ear cress) ORFNames=T22C5.18 PE=2	tr|A0A1U7W479|A0A1U7W479_NICSY	zinc finger protein ZAT10-like {ECO:0000313|RefSeq:XP_009772006.1} OS=Nicotiana sylvestris (Wood tobacco) (South American tobacco) Name=LOC104222475 {ECO:0000313|RefSeq:XP_009772006.1} PE=4	KOG1721@1|root,KOG1721@2759|Eukaryota,37TRK@33090|Viridiplantae,3GGRF@35493|Streptophyta,44PCB@71274|asterids	Zinc finger protein	S	XP_009625229.1	zinc finger protein ZAT10-like [Nicotiana tomentosiformis]	zf-C2H2_6	C2H2
Nbe01g04270	121.34	169.232	156.313	148.962	59.2701	69.2048	70.1851	66.22	-1.16728	5.0553e-06	1.28034e-05	-	-	-	-	GO:0000070|mitotic sister chromatid segregation|BP;GO:0000075|cell cycle checkpoint signaling|BP;GO:0000278|mitotic cell cycle|BP;GO:0000280|nuclear division|BP;GO:0000775|chromosome, centromeric region|CC;GO:0000776|kinetochore|CC;GO:0000779|condensed chromosome, centromeric region|CC;GO:0000793|condensed chromosome|CC;GO:0000819|sister chromatid segregation|BP;GO:0003674|molecular_function|MF;G…	sp|Q9LJN8|BUB31_ARATH	Mitotic checkpoint protein BUB3.1 Protein BUDDING UNINHIBITED BY BENZYMIDAZOL 3.1 OS=Arabidopsis thaliana (Mouse-ear cress) Name=BUB3.1 OrderedLocusNames=At3g19590 ORFNames=MMB12.5 PE=1	tr|A0A1J6IUV3|A0A1J6IUV3_NICAT	Mitotic checkpoint protein bub3.1 {ECO:0000313|EMBL:OIT08590.1} OS=Nicotiana attenuata (Coyote tobacco) ORFNames=A4A49_18406 {ECO:0000313|EMBL:OIT08590.1} PE=4	KOG1036@1|root,KOG1036@2759|Eukaryota,37I3C@33090|Viridiplantae,3GF97@35493|Streptophyta,44F20@71274|asterids	WD40 repeats	D	XP_019251829.1	PREDICTED: mitotic checkpoint protein BUB3.1 isoform X2 [Nicotiana attenuata]	WD40	-
Nbe01g04350	35.1977	68.0168	36.1541	46.4562	1008.8	581.753	534.342	708.299	3.92138	5.4694e-27	8.64984e-26	-	-	-	-	-	-	-	tr|A0A1J6IWE5|A0A1J6IWE5_NICAT	Uncharacterized protein {ECO:0000313|EMBL:OIT08596.1} OS=Nicotiana attenuata (Coyote tobacco) ORFNames=A4A49_18399 {ECO:0000313|EMBL:OIT08596.1} PE=4	2CCMJ@1|root,2S7R3@2759|Eukaryota,37WZS@33090|Viridiplantae,3GKVR@35493|Streptophyta,44M62@71274|asterids	-	-	XP_019251875.1	PREDICTED: uncharacterized protein LOC109230867 [Nicotiana attenuata]	-	-
Nbe01g04360	66.6905	71.2556	55.2945	64.4136	1053.56	679.072	771.1	834.576	3.6905	2.76161e-48	1.32359e-46	-	-	-	-	-	-	-	tr|A0A1J6IWE5|A0A1J6IWE5_NICAT	Uncharacterized protein {ECO:0000313|EMBL:OIT08596.1} OS=Nicotiana attenuata (Coyote tobacco) ORFNames=A4A49_18399 {ECO:0000313|EMBL:OIT08596.1} PE=4	2CCMJ@1|root,2S7R3@2759|Eukaryota,37WZS@33090|Viridiplantae,3GKVR@35493|Streptophyta,44M62@71274|asterids	-	-	XP_009598409.1	uncharacterized protein LOC104094238 [Nicotiana tomentosiformis]	-	-
Nbe01g04380	303.812	171.661	252.015	242.496	16.9343	52.9849	24.3308	31.4167	-2.94521	4.42315e-12	2.13326e-11	-	-	-	-	-	-	-	tr|A0A1U7VCW7|A0A1U7VCW7_NICSY	uncharacterized protein LOC104212544 {ECO:0000313|RefSeq:XP_009760144.1} OS=Nicotiana sylvestris (Wood tobacco) (South American tobacco) Name=LOC104212544 {ECO:0000313|RefSeq:XP_009760144.1} PE=4	COG0389@1|root,KOG2094@2759|Eukaryota,37Q6C@33090|Viridiplantae,3GBZF@35493|Streptophyta,44JIU@71274|asterids	DNA-directed DNA polymerase activity	L	XP_009760144.1	PREDICTED: uncharacterized protein LOC104212544 [Nicotiana sylvestris]	-	-
Nbe01g04390	187.104	190.285	200.974	192.788	506.82	395.765	435.147	445.911	1.20947	4.59511e-11	1.99102e-10	-	-	-	-	GO:0003674|molecular_function|MF;GO:0003676|nucleic acid binding|MF;GO:0003677|DNA binding|MF;GO:0003684|damaged DNA binding|MF;GO:0003824|catalytic activity|MF;GO:0003887|DNA-directed DNA polymerase activity|MF;GO:0005488|binding|MF;GO:0006139|nucleobase-containing compound metabolic process|BP;GO:0006259|DNA metabolic process|BP;GO:0006281|DNA repair|BP;GO:0006725|cellular aromatic compound met…	sp|A3EWL3|REV1_ARATH	DNA repair protein REV1 Short=AtREV1 EC=2.7.7.- Rev1-like terminal deoxycytidyl transferase OS=Arabidopsis thaliana (Mouse-ear cress) Name=REV1 OrderedLocusNames=At5g44750 ORFNames=K23L20.9, T19K24.14 PE=2	tr|A0A1U7VE84|A0A1U7VE84_NICSY	DNA polymerase kappa isoform X1 {ECO:0000313|RefSeq:XP_009760130.1} OS=Nicotiana sylvestris (Wood tobacco) (South American tobacco) Name=LOC104212531 {ECO:0000313|RefSeq:XP_009760130.1} PE=3	COG0389@1|root,KOG2094@2759|Eukaryota,37M2G@33090|Viridiplantae,3GGRW@35493|Streptophyta,44C4J@71274|asterids	impB/mucB/samB family	L	XP_009760130.1	PREDICTED: DNA polymerase kappa isoform X1 [Nicotiana sylvestris]	IMS,IMS_C,IMS_HHH	-
Nbe01g04450	130.602	73.6848	94.6387	99.6419	22.9823	23.7891	13.1012	19.9575	-2.33132	3.89082e-09	1.38364e-08	-	-	-	-	GO:0003674|molecular_function|MF;GO:0003824|catalytic activity|MF;GO:0006139|nucleobase-containing compound metabolic process|BP;GO:0006364|rRNA processing|BP;GO:0006396|RNA processing|BP;GO:0006725|cellular aromatic compound metabolic process|BP;GO:0006807|nitrogen compound metabolic process|BP;GO:0008150|biological_process|BP;GO:0008152|metabolic process|BP;GO:0008168|methyltransferase activity…	-	-	tr|A0A1U7X380|A0A1U7X380_NICSY	uncharacterized protein LOC104230256 {ECO:0000313|RefSeq:XP_009781321.1, ECO:0000313|RefSeq:XP_009781322.1, ECO:0000313|RefSeq:XP_009781324.1} OS=Nicotiana sylvestris (Wood tobacco) (South American tobacco) ECO:0000313|RefSeq:XP_009781322.1, ECO:0000313|RefSeq:XP_009781324.1} PE=4	COG1385@1|root,2QPPV@2759|Eukaryota,37PHM@33090|Viridiplantae,3G8B1@35493|Streptophyta,44DAK@71274|asterids	RNA methyltransferase	J	XP_009781321.1	PREDICTED: uncharacterized protein LOC104230256 [Nicotiana sylvestris]	Methyltrans_RNA	-
Nbe01g04470	19.4514	19.4334	20.2038	19.6962	239.499	149.223	176.866	188.53	3.25804	7.58404e-24	9.93066e-23	-	-	-	-	GO:0003674|molecular_function|MF;GO:0005102|signaling receptor binding|MF;GO:0005488|binding|MF;GO:0005515|protein binding|MF;GO:0005575|cellular_component|CC;GO:0005576|extracellular region|CC;GO:0008083|growth factor activity|MF;GO:0008150|biological_process|BP;GO:0008283|cell population proliferation|BP;GO:0009987|cellular process|BP;GO:0030545|signaling receptor regulator activity|MF;GO:00305…	sp|Q9FS10|PSK_ASPOF	Phytosulfokines Phytosulfokine-alpha Short=PSK-alpha Short=Phytosulfokine-a Phytosulfokine-beta Short=PSK-beta Short=Phytosulfokine-b Precursor OS=Asparagus officinalis (Garden asparagus) Name=PSK PE=1	tr|A0A1U7YUJ9|A0A1U7YUJ9_NICSY	phytosulfokines-like {ECO:0000313|RefSeq:XP_009802460.1} OS=Nicotiana sylvestris (Wood tobacco) (South American tobacco) Name=LOC104247986 {ECO:0000313|RefSeq:XP_009802460.1} PE=4	2CJ27@1|root,2SC6Q@2759|Eukaryota,37XTE@33090|Viridiplantae,3GMQB@35493|Streptophyta,44U16@71274|asterids	Phytosulfokine precursor protein (PSK)	S	XP_009802460.1	PREDICTED: phytosulfokines-like [Nicotiana sylvestris]	PSK	-
Nbe01g04480	73.1743	123.078	76.5617	90.938	194.745	227.078	276.061	232.628	1.35157	3.49946e-06	9.02904e-06	-	-	-	-	GO:0007154|cell communication|BP;GO:0007165|signal transduction|BP;GO:0007275|multicellular organism development|BP;GO:0008150|biological_process|BP;GO:0009314|response to radiation|BP;GO:0009416|response to light stimulus|BP;GO:0009628|response to abiotic stimulus|BP;GO:0009639|response to red or far red light|BP;GO:0009640|photomorphogenesis|BP;GO:0009719|response to endogenous stimulus|BP;GO:0…	sp|F4I3V6|SHW1_ARATH	Protein SHORT HYPOCOTYL IN WHITE LIGHT 1 {ECO:0000303|PubMed:18375596} OS=Arabidopsis thaliana (Mouse-ear cress) ORFNames=T17F3 {ECO:0000305} PE=1	tr|A0A1S4A4Y1|A0A1S4A4Y1_TOBAC	uncharacterized protein LOC107793754 {ECO:0000313|RefSeq:XP_016471665.1} OS=Nicotiana tabacum (Common tobacco) Name=LOC107793754 {ECO:0000313|RefSeq:XP_016471665.1} PE=4	2APC8@1|root,2RZGH@2759|Eukaryota,37UEZ@33090|Viridiplantae,3GITG@35493|Streptophyta,44KKG@71274|asterids	-	-	XP_009792206.1	PREDICTED: uncharacterized protein LOC104239300 [Nicotiana sylvestris]	-	-
Nbe01g04490	7.41005	10.5264	6.38014	8.10553	105.235	62.7168	39.3036	69.085	3.07047	6.63903e-09	2.30637e-08	-	-	-	-	-	sp|P92934|AAP6_ARATH	Amino acid permease 6 Amino acid transporter AAP6 OS=Arabidopsis thaliana (Mouse-ear cress) Name=AAP6 OrderedLocusNames=At5g49630 ORFNames=MNI5.1 PE=1	tr|A0A1U7XZ06|A0A1U7XZ06_NICSY	amino acid permease 6-like {ECO:0000313|RefSeq:XP_009792204.1} OS=Nicotiana sylvestris (Wood tobacco) (South American tobacco) Name=LOC104239298 {ECO:0000313|RefSeq:XP_009792204.1} PE=4	COG0814@1|root,KOG1303@2759|Eukaryota,37ZER@33090|Viridiplantae,3GP1U@35493|Streptophyta,44EN7@71274|asterids	amino acid	E	XP_019259189.1	PREDICTED: amino acid permease 6-like [Nicotiana attenuata]	Aa_trans	MYB_related
Nbe01g04500	1071.68	815.391	984.668	957.246	272.158	434.692	307.879	338.243	-1.50017	2.97528e-10	1.18884e-09	-	-	-	-	-	-	-	tr|A0A1S3YJK8|A0A1S3YJK8_TOBAC	uncharacterized protein LOC107776739 {ECO:0000313|RefSeq:XP_016452137.1} OS=Nicotiana tabacum (Common tobacco) Name=LOC107776739 {ECO:0000313|RefSeq:XP_016452137.1} PE=4	2C919@1|root,2RXQI@2759|Eukaryota,37U7P@33090|Viridiplantae,3GJ2V@35493|Streptophyta,44JDM@71274|asterids	-	-	XP_009627463.1	uncharacterized protein LOC104118006 [Nicotiana tomentosiformis]	-	-
Nbe01g04540	276.951	142.511	206.291	208.584	64.1084	72.4487	54.2765	63.6112	-1.71423	7.36741e-08	2.29231e-07	-	-	-	-	GO:0000228|nuclear chromosome|CC;GO:0003674|molecular_function|MF;GO:0003676|nucleic acid binding|MF;GO:0003677|DNA binding|MF;GO:0003688|DNA replication origin binding|MF;GO:0003690|double-stranded DNA binding|MF;GO:0003697|single-stranded DNA binding|MF;GO:0005488|binding|MF;GO:0005575|cellular_component|CC;GO:0005622|intracellular anatomical structure|CC;GO:0005634|nucleus|CC;GO:0005657|replic…	-	-	tr|A0A1S4BK77|A0A1S4BK77_TOBAC	protein MCM10 homolog {ECO:0000313|RefSeq:XP_016489259.1} OS=Nicotiana tabacum (Common tobacco) Name=LOC107809180 {ECO:0000313|RefSeq:XP_016489259.1} PE=4	KOG3056@1|root,KOG3056@2759|Eukaryota,37JJ5@33090|Viridiplantae,3GCGR@35493|Streptophyta,44BS6@71274|asterids	Primase zinc finger	D	XP_016489259.1	PREDICTED: protein MCM10 homolog [Nicotiana tabacum]	zf-primase	-
Nbe01g04570	860.492	1595.15	747.54	1067.73	223.775	429.286	197.454	283.505	-1.91378	8.64501e-07	2.39146e-06	-	-	-	-	GO:0000166|nucleotide binding|MF;GO:0003674|molecular_function|MF;GO:0003824|catalytic activity|MF;GO:0004672|protein kinase activity|MF;GO:0004674|protein serine/threonine kinase activity|MF;GO:0004675|transmembrane receptor protein serine/threonine kinase activity|MF;GO:0004888|transmembrane signaling receptor activity|MF;GO:0005488|binding|MF;GO:0005524|ATP binding|MF;GO:0005575|cellular_compo…	sp|Q9ZUE0|PEK12_ARATH	Proline-rich receptor-like protein kinase PERK12 EC=2.7.11.1 Proline-rich extensin-like receptor kinase 12 Short=AtPERK12 Protein INFLORESCENCE GROWTH INHIBITOR 1 OS=Arabidopsis thaliana (Mouse-ear cress) ORFNames=F28C11.17, F5O8.10 PE=2	tr|A0A1S4DI94|A0A1S4DI94_TOBAC	probable serine/threonine-protein kinase RLCKVII {ECO:0000313|RefSeq:XP_016513108.1} OS=Nicotiana tabacum (Common tobacco) Name=LOC107830140 {ECO:0000313|RefSeq:XP_016513108.1} PE=4	COG0515@1|root,2QVZI@2759|Eukaryota,37JQG@33090|Viridiplantae,3GDJB@35493|Streptophyta,44GFW@71274|asterids	serine threonine-protein kinase	T	XP_019225091.1	PREDICTED: probable receptor-like serine/threonine-protein kinase At5g57670 isoform X1 [Nicotiana attenuata]	Pkinase,Pkinase_Tyr,Usp	Trihelix
Nbe01g04600	753.973	676.119	879.396	769.829	165.714	214.102	129.141	169.652	-2.18348	2.16249e-19	2.04882e-18	-	-	-	-	GO:0003674|molecular_function|MF;GO:0005488|binding|MF;GO:0006810|transport|BP;GO:0006811|monoatomic ion transport|BP;GO:0006812|monoatomic cation transport|BP;GO:0008150|biological_process|BP;GO:0030001|metal ion transport|BP;GO:0043167|ion binding|MF;GO:0043169|cation binding|MF;GO:0046872|metal ion binding|MF;GO:0051179|localization|BP;GO:0051234|establishment of localization|BP	sp|Q9SZN7|HIP26_ARATH	Heavy metal-associated isoprenylated plant protein 26 {ECO:0000303|PubMed:21072340, ECO:0000303|PubMed:23368984} Short=AtHIP26 {ECO:0000303|PubMed:23368984} Short=AtHIPP26 {ECO:0000303|PubMed:21072340, ECO:0000303|PubMed:23368984} Farnesylated protein 6 {ECO:0000303|PubMed:8837031} Short=AtFP6 {ECO:0000303|PubMed:8837031} Precursor OS=Arabidopsis thaliana (Mouse-ear cress) ORFNames=F20M13.140 {EC…	tr|A0A1S4B476|A0A1S4B476_TOBAC	heavy metal-associated isoprenylated plant protein 26-like {ECO:0000313|RefSeq:XP_016483732.1} OS=Nicotiana tabacum (Common tobacco) Name=LOC107804356 {ECO:0000313|RefSeq:XP_016483732.1} PE=4	KOG1603@1|root,KOG1603@2759|Eukaryota,37TVA@33090|Viridiplantae,3GI80@35493|Streptophyta,44J9Q@71274|asterids	Heavy-metal-associated domain	P	XP_009605894.1	heavy metal-associated isoprenylated plant protein 26-like [Nicotiana tomentosiformis]	HMA	-
Nbe01g04640	200.071	232.391	175.454	202.639	788.655	628.25	725.246	714.05	1.81396	2.18329e-20	2.22971e-19	-	-	-	-	-	-	-	tr|A0A1S4B7S9|A0A1S4B7S9_TOBAC	uncharacterized protein LOC107805334 {ECO:0000313|RefSeq:XP_016484853.1} OS=Nicotiana tabacum (Common tobacco) Name=LOC107805334 {ECO:0000313|RefSeq:XP_016484853.1} PE=4	28N5Y@1|root,2QUR7@2759|Eukaryota,37QNB@33090|Viridiplantae,3GB5I@35493|Streptophyta,44GFA@71274|asterids	High-affinity nickel-transport family protein	S	XP_009608396.1	uncharacterized protein LOC104102402 [Nicotiana tomentosiformis]	DsbD_2	-
Nbe01g04660	5774.28	3920.68	5340.18	5011.71	905.985	1674.97	932.058	1171	-2.09751	1.09512e-12	5.62211e-12	-	-	K15893	ko01100|Metabolic pathways;ko00260|Glycine, serine and threonine metabolism;ko00630|Glyoxylate and dicarboxylate metabolism;ko01200|Carbon metabolism;ko01110|Biosynthesis of secondary metabolites	GO:0000166|nucleotide binding|MF;GO:0003674|molecular_function|MF;GO:0003824|catalytic activity|MF;GO:0005488|binding|MF;GO:0005575|cellular_component|CC;GO:0005622|intracellular anatomical structure|CC;GO:0005737|cytoplasm|CC;GO:0005829|cytosol|CC;GO:0008465|glycerate dehydrogenase activity|MF;GO:0016491|oxidoreductase activity|MF;GO:0016614|oxidoreductase activity, acting on CH-OH group of dono…	sp|Q9C9W5|HPR1_ARATH	Glycerate dehydrogenase HPR, peroxisomal Short=GDH EC=1.1.1.29 NADH-dependent hydroxypyruvate reductase 1 Short=AtHPR1 Short=HPR 1 OS=Arabidopsis thaliana (Mouse-ear cress) Name=HPR OrderedLocusNames=At1g68010 ORFNames=T23K23.14 PE=1	tr|A0A1U7X7A4|A0A1U7X7A4_NICSY	glycerate dehydrogenase {ECO:0000313|RefSeq:XP_009782769.1} OS=Nicotiana sylvestris (Wood tobacco) (South American tobacco) Name=LOC104231464 {ECO:0000313|RefSeq:XP_009782769.1} PE=3	COG1052@1|root,KOG0069@2759|Eukaryota,37ISZ@33090|Viridiplantae,3GC69@35493|Streptophyta,44BQ4@71274|asterids	Belongs to the D-isomer specific 2-hydroxyacid dehydrogenase family	E	XP_009782769.1	PREDICTED: glycerate dehydrogenase [Nicotiana sylvestris]	2-Hacid_dh,2-Hacid_dh_C	-
Nbe01g04710	638.191	692.313	670.978	667.161	2796.58	2432.98	3248.17	2825.91	2.08268	2.16888e-34	5.09891e-33	-	-	K03094	ko04141|Protein processing in endoplasmic reticulum;ko04120|Ubiquitin mediated proteolysis	GO:0006508|proteolysis|BP;GO:0006511|ubiquitin-dependent protein catabolic process|BP;GO:0006807|nitrogen compound metabolic process|BP;GO:0008150|biological_process|BP;GO:0008152|metabolic process|BP;GO:0009056|catabolic process|BP;GO:0009057|macromolecule catabolic process|BP;GO:0019538|protein metabolic process|BP;GO:0019941|modification-dependent protein catabolic process|BP;GO:0030163|protei…	sp|Q39255|SKP1A_ARATH	SKP1-like protein 1A Short=SKP1-like 1 UFO-binding protein 1 OS=Arabidopsis thaliana (Mouse-ear cress) ORFNames=T4O12.17 PE=1	tr|A0A1S3ZSR1|A0A1S3ZSR1_TOBAC	SKP1-like protein 1A {ECO:0000313|RefSeq:XP_016467343.1} OS=Nicotiana tabacum (Common tobacco) Name=LOC107789974 {ECO:0000313|RefSeq:XP_016467343.1} PE=3	COG5201@1|root,KOG1724@2759|Eukaryota,37TUD@33090|Viridiplantae,3GI73@35493|Streptophyta,44QHX@71274|asterids	Belongs to the SKP1 family	O	XP_009591491.1	SKP1-like protein 1A [Nicotiana tomentosiformis]	Skp1,Skp1_POZ	NAC
Nbe01g04720	225.08	146.56	258.396	210.012	18.1439	58.3915	57.0839	44.5398	-2.2274	2.32221e-07	6.83346e-07	-	-	K10532	ko01100|Metabolic pathways;ko00531|Glycosaminoglycan degradation	-	-	-	tr|A0A1J6L030|A0A1J6L030_NICAT	Uncharacterized protein {ECO:0000313|EMBL:OIT28275.1} OS=Nicotiana attenuata (Coyote tobacco) ORFNames=A4A49_32725 {ECO:0000313|EMBL:OIT28275.1} PE=4	COG4299@1|root,KOG4683@2759|Eukaryota,3873W@33090|Viridiplantae,3GV2W@35493|Streptophyta,44MDE@71274|asterids	Heparan-alpha-glucosaminide N-acetyltransferase-like	S	XP_019232096.1	PREDICTED: heparan-alpha-glucosaminide N-acetyltransferase-like [Nicotiana attenuata]	-	-
Nbe01g04740	95.4044	124.697	118.033	112.711	549.155	457.4	516.562	507.706	2.17019	2.04568e-27	3.32101e-26	-	-	-	-	GO:0005575|cellular_component|CC;GO:0005622|intracellular anatomical structure|CC;GO:0005737|cytoplasm|CC;GO:0005739|mitochondrion|CC;GO:0009536|plastid|CC;GO:0043226|organelle|CC;GO:0043227|membrane-bounded organelle|CC;GO:0043229|intracellular organelle|CC;GO:0043231|intracellular membrane-bounded organelle|CC;GO:0110165|cellular anatomical entity|CC	-	-	tr|M1A6N0|M1A6N0_SOLTU	Uncharacterized protein {ECO:0000313|EnsemblPlants:PGSC0003DMT400015822} OS=Solanum tuberosum (Potato) PE=4	KOG4526@1|root,KOG4526@2759|Eukaryota,37VGA@33090|Viridiplantae,3GJN4@35493|Streptophyta,44KBP@71274|asterids	Protein of unknown function (DUF1279)	S	XP_009782763.1	PREDICTED: uncharacterized protein LOC104231460 [Nicotiana sylvestris]	DUF1279	-
Nbe01g04750	387.175	360.327	346.654	364.719	1691.01	1309.48	1487.92	1496.14	2.03579	7.23952e-33	1.57724e-31	-	-	K10581	ko04120|Ubiquitin mediated proteolysis	GO:0003674|molecular_function|MF;GO:0003824|catalytic activity|MF;GO:0004842|ubiquitin-protein transferase activity|MF;GO:0016740|transferase activity|MF;GO:0016746|acyltransferase activity|MF;GO:0016755|aminoacyltransferase activity|MF;GO:0019787|ubiquitin-like protein transferase activity|MF;GO:0061631|ubiquitin conjugating enzyme activity|MF;GO:0061650|ubiquitin-like protein conjugating enzyme…	sp|Q9ZVX1|UBC23_ARATH	Probable ubiquitin-conjugating enzyme E2 23 EC=2.3.2.23 E2 ubiquitin-conjugating enzyme 23 Ubiquitin carrier protein 23 OS=Arabidopsis thaliana (Mouse-ear cress) Name=UBC23 OrderedLocusNames=At2g16920 ORFNames=F12A24.10 PE=1	tr|A0A1U7X8I5|A0A1U7X8I5_NICSY	probable ubiquitin-conjugating enzyme E2 23 {ECO:0000313|RefSeq:XP_009782760.1, ECO:0000313|RefSeq:XP_009782761.1, ECO:0000313|RefSeq:XP_009782762.1} OS=Nicotiana sylvestris (Wood tobacco) (South American tobacco) ECO:0000313|RefSeq:XP_009782761.1, ECO:0000313|RefSeq:XP_009782762.1} PE=3	COG5078@1|root,KOG0895@2759|Eukaryota,37MBA@33090|Viridiplantae,3GDBW@35493|Streptophyta,44GA6@71274|asterids	Belongs to the ubiquitin-conjugating enzyme family	O	XP_019230772.1	PREDICTED: probable ubiquitin-conjugating enzyme E2 23 [Nicotiana attenuata]	UQ_con	-
Nbe01g04810	712.291	774.905	690.118	725.772	2831.66	2250.24	2603.4	2561.76	1.81892	5.66163e-30	1.05049e-28	-	-	K03033	ko03050|Proteasome	GO:0000502|proteasome complex|CC;GO:0003674|molecular_function|MF;GO:0005575|cellular_component|CC;GO:0005622|intracellular anatomical structure|CC;GO:0005838|proteasome regulatory particle|CC;GO:0006508|proteolysis|BP;GO:0006511|ubiquitin-dependent protein catabolic process|BP;GO:0006807|nitrogen compound metabolic process|BP;GO:0008150|biological_process|BP;GO:0008152|metabolic process|BP;GO:00…	sp|P93768|PSMD3_TOBAC	Probable 26S proteasome non-ATPase regulatory subunit 3 Short=26S proteasome subunit S3 26S proteasome regulatory subunit RPN3 Nuclear antigen 21D7 OS=Nicotiana tabacum (Common tobacco) Name=21D7 PE=2	tr|A0A1S3XPF3|A0A1S3XPF3_TOBAC	probable 26S proteasome non-ATPase regulatory subunit 3 {ECO:0000313|RefSeq:XP_016441825.1} OS=Nicotiana tabacum (Common tobacco) Name=LOC107767363 {ECO:0000313|RefSeq:XP_016441825.1} PE=4	KOG2581@1|root,KOG2581@2759|Eukaryota,37JS8@33090|Viridiplantae,3G9WJ@35493|Streptophyta,44BTK@71274|asterids	26S proteasome non-ATPase regulatory subunit 3	O	XP_016441825.1	PREDICTED: probable 26S proteasome non-ATPase regulatory subunit 3 [Nicotiana tabacum]	PCI,Rpn3_C	-
Nbe01g04920	42.6078	32.3889	26.5839	33.8602	8.46715	12.9759	6.55061	9.33122	-1.86973	0.00022627	0.000465686	-	-	-	-	-	-	-	tr|A0A1J6K4Y1|A0A1J6K4Y1_NICAT	Uncharacterized protein {ECO:0000313|EMBL:OIT24390.1} OS=Nicotiana attenuata (Coyote tobacco) ORFNames=A4A49_29306 {ECO:0000313|EMBL:OIT24390.1} PE=4	28IE1@1|root,2QQQT@2759|Eukaryota,37I8D@33090|Viridiplantae,3GB7N@35493|Streptophyta,44HVM@71274|asterids	Protein of unknown function (DUF630)	S	XP_019235988.1	PREDICTED: uncharacterized protein LOC109216300 [Nicotiana attenuata]	DUF630,DUF632	-
Nbe01g04950	125.045	129.556	135.046	129.882	314.494	304.934	362.155	327.194	1.33502	8.18326e-13	4.26515e-12	-	-	-	-	-	-	-	tr|A0A1S4B912|A0A1S4B912_TOBAC	uncharacterized protein LOC107805729 {ECO:0000313|RefSeq:XP_016485283.1, ECO:0000313|RefSeq:XP_016485285.1} OS=Nicotiana tabacum (Common tobacco) ECO:0000313|RefSeq:XP_016485285.1} PE=4	28NJM@1|root,2QUAS@2759|Eukaryota,37SPG@33090|Viridiplantae,3G8CT@35493|Streptophyta,44ERW@71274|asterids	Protein of unknown function (DUF616)	S	XP_016485283.1	PREDICTED: uncharacterized protein LOC107805729 [Nicotiana tabacum]	DUF616	-
Nbe01g05000	29.6402	35.6278	21.2671	28.8451	7.25756	9.73192	0.935801	5.97509	-2.30681	0.000715804	0.00137336	-	-	-	-	-	-	-	tr|A0A1J6IKE0|A0A1J6IKE0_NICAT	Uncharacterized protein {ECO:0000313|EMBL:OIS98182.1} OS=Nicotiana attenuata (Coyote tobacco) ORFNames=A4A49_26718 {ECO:0000313|EMBL:OIS98182.1} PE=4	2E05P@1|root,2S7M6@2759|Eukaryota,37WXE@33090|Viridiplantae,3GKH0@35493|Streptophyta,44UMT@71274|asterids	-	-	OIS98182.1	hypothetical protein A4A49_26718 [Nicotiana attenuata]	-	-
Nbe01g05020	1414.39	1042.11	1083.56	1180.02	331.429	433.611	218.042	327.694	-1.84962	7.81183e-11	3.29976e-10	-	-	K08242	ko00100|Steroid biosynthesis;ko01110|Biosynthesis of secondary metabolites	GO:0003674|molecular_function|MF;GO:0003824|catalytic activity|MF;GO:0006629|lipid metabolic process|BP;GO:0006694|steroid biosynthetic process|BP;GO:0008150|biological_process|BP;GO:0008152|metabolic process|BP;GO:0008168|methyltransferase activity|MF;GO:0008202|steroid metabolic process|BP;GO:0008610|lipid biosynthetic process|BP;GO:0009058|biosynthetic process|BP;GO:0016740|transferase activit…	sp|Q39227|SMT2_ARATH	24-methylenesterol C-methyltransferase 2 Short=24-sterol C-methyltransferase 2 Short=Sterol-C-methyltransferase 2 EC=2.1.1.143 Protein COTYLEDON VASCULAR PATTERN 1 OS=Arabidopsis thaliana (Mouse-ear cress) ORFNames=F14O10.7 PE=1	tr|A0A1S4AQF6|A0A1S4AQF6_TOBAC	Methyltransferase {ECO:0000256|RuleBase:RU362025} EC=2.1.1.- {ECO:0000256|RuleBase:RU362025} OS=Nicotiana tabacum (Common tobacco) Name=LOC107800100 {ECO:0000313|RefSeq:XP_016478733.1} PE=3	COG0500@1|root,KOG1269@2759|Eukaryota,37NT4@33090|Viridiplantae,3G89N@35493|Streptophyta,44R4J@71274|asterids	Belongs to the class I-like SAM-binding methyltransferase superfamily. Erg6 SMT family	I	XP_009588091.1	24-methylenesterol C-methyltransferase 2-like [Nicotiana tomentosiformis]	Methyltransf_11,Sterol_MT_C	-
Nbe01g05030	248.237	303.646	238.192	263.358	1940.19	1441.41	1657.3	1679.63	2.67092	2.56575e-41	8.57842e-40	-	-	-	-	GO:0000151|ubiquitin ligase complex|CC;GO:0005575|cellular_component|CC;GO:0005622|intracellular anatomical structure|CC;GO:0005737|cytoplasm|CC;GO:0031461|cullin-RING ubiquitin ligase complex|CC;GO:0032991|protein-containing complex|CC;GO:0080008|Cul4-RING E3 ubiquitin ligase complex|CC;GO:0110165|cellular anatomical entity|CC;GO:0140535|intracellular protein-containing complex|CC;GO:1902494|cat…	-	-	tr|A0A1U7YKY7|A0A1U7YKY7_NICSY	DDB1- and CUL4-associated factor 8 isoform X1 {ECO:0000313|RefSeq:XP_009802646.1} OS=Nicotiana sylvestris (Wood tobacco) (South American tobacco) Name=LOC104248142 {ECO:0000313|RefSeq:XP_009802646.1} PE=4	KOG1334@1|root,KOG1334@2759|Eukaryota,37KS6@33090|Viridiplantae,3GB52@35493|Streptophyta,44H9S@71274|asterids	DDB1- and CUL4-associated factor	S	XP_009802646.1	PREDICTED: DDB1- and CUL4-associated factor 8 isoform X1 [Nicotiana sylvestris]	WD40	-
Nbe01g05070	66.6905	66.3973	15.9503	49.6794	9.67675	19.4638	2.8074	10.6493	-2.23582	0.00253317	0.00448999	-	-	-	-	GO:0003674|molecular_function|MF;GO:0003824|catalytic activity|MF;GO:0005488|binding|MF;GO:0005515|protein binding|MF;GO:0006725|cellular aromatic compound metabolic process|BP;GO:0008150|biological_process|BP;GO:0008152|metabolic process|BP;GO:0008168|methyltransferase activity|MF;GO:0008171|O-methyltransferase activity|MF;GO:0008757|S-adenosylmethionine-dependent methyltransferase activity|MF;G…	sp|Q7XB10|4OMT2_PAPSO	3&apos;-hydroxy-N-methyl-(S)-coclaurine 4&apos;-O-methyltransferase 2 {ECO:0000303|PubMed:12946416} Short=4&apos;-OMT2 {ECO:0000305} Short=Ps4&apos;OMT2 {ECO:0000303|PubMed:12946416} EC=2.1.1.116 {ECO:0000269|PubMed:16034588} S-adenosyl-L-methionine:3&apos;-hydroxy-N-methylcoclaurine 4&apos;-O-methyltransferase {ECO:0000305} OS=Papaver somniferum (Opium poppy) Name=4&apos;OMT2 {ECO:0000303|PubMed…	tr|A0A1S3ZY18|A0A1S3ZY18_TOBAC	3&apos;-hydroxy-N-methyl-(S)-coclaurine 4&apos;-O-methyltransferase 2-like {ECO:0000313|RefSeq:XP_016469243.1} OS=Nicotiana tabacum (Common tobacco) Name=LOC107791659 {ECO:0000313|RefSeq:XP_016469243.1} PE=3	KOG3178@1|root,KOG3178@2759|Eukaryota,37RI7@33090|Viridiplantae,3GCVB@35493|Streptophyta,44MT9@71274|asterids	Belongs to the class I-like SAM-binding methyltransferase superfamily. Cation-independent O- methyltransferase family	S	XP_009602880.1	acetylserotonin O-methyltransferase-like [Nicotiana tomentosiformis]	Dimerisation,Methyltransf_2	-
Nbe01g05090	169.505	184.617	168.01	174.044	339.896	378.464	517.498	411.952	1.24411	5.18317e-08	1.63956e-07	-	-	-	-	GO:0005575|cellular_component|CC;GO:0005622|intracellular anatomical structure|CC;GO:0005634|nucleus|CC;GO:0006807|nitrogen compound metabolic process|BP;GO:0008150|biological_process|BP;GO:0008152|metabolic process|BP;GO:0016567|protein ubiquitination|BP;GO:0019538|protein metabolic process|BP;GO:0032446|protein modification by small protein conjugation|BP;GO:0036211|protein modification process…	sp|Q3EBZ2|SKI23_ARATH	F-box protein SKIP23 SKP1-interacting partner 23 OS=Arabidopsis thaliana (Mouse-ear cress) Name=SKIP23 OrderedLocusNames=At2g17030 ORFNames=F6P23.19 PE=1	tr|A0A1U7YKX3|A0A1U7YKX3_NICSY	F-box protein SKIP23 isoform X2 {ECO:0000313|RefSeq:XP_009802631.1} OS=Nicotiana sylvestris (Wood tobacco) (South American tobacco) Name=LOC104248134 {ECO:0000313|RefSeq:XP_009802631.1} PE=4	2CNGR@1|root,2QW71@2759|Eukaryota,37TK0@33090|Viridiplantae,3GG0I@35493|Streptophyta,44GVZ@71274|asterids	Protein of unknown function (DUF295)	S	XP_019267471.1	PREDICTED: F-box protein SKIP23 isoform X2 [Nicotiana attenuata]	DUF295,F-box	-
Nbe01g05110	339.936	229.961	274.346	281.415	54.4317	80.018	42.111	58.8536	-2.26061	1.68197e-13	9.39813e-13	-	-	-	-	-	sp|Q93ZY2|ROGF1_ARATH	Rop guanine nucleotide exchange factor 1 Short=AtRopGEF1 Kinase partner protein-like Short=KPP-like Rho of plants guanine nucleotide exchange factor 1 OS=Arabidopsis thaliana (Mouse-ear cress) Name=ROPGEF1 OrderedLocusNames=At4g38430 ORFNames=F22I13.200 PE=1	tr|A0A1S3Y0X2|A0A1S3Y0X2_TOBAC	rop guanine nucleotide exchange factor 1-like {ECO:0000313|RefSeq:XP_016445632.1} OS=Nicotiana tabacum (Common tobacco) Name=LOC107770816 {ECO:0000313|RefSeq:XP_016445632.1} PE=4	28H63@1|root,2QPIY@2759|Eukaryota,37J2F@33090|Viridiplantae,3G9HS@35493|Streptophyta,44C2Q@71274|asterids	rop guanine nucleotide exchange factor	G	XP_019267472.1	PREDICTED: rop guanine nucleotide exchange factor 1 [Nicotiana attenuata]	PRONE	-
Nbe01g05130	217.67	221.054	269.029	235.918	984.609	886.686	1137.93	1003.08	2.09047	2.90913e-28	4.96233e-27	-	-	-	-	-	-	-	tr|A0A1U7VAR4|A0A1U7VAR4_NICSY	coiled-coil domain-containing protein 124-like {ECO:0000313|RefSeq:XP_009758930.1} OS=Nicotiana sylvestris (Wood tobacco) (South American tobacco) Name=LOC104211553 {ECO:0000313|RefSeq:XP_009758930.1} PE=4	KOG3223@1|root,KOG3223@2759|Eukaryota,37NW9@33090|Viridiplantae,3GBWS@35493|Streptophyta,44PMP@71274|asterids	Coiled-coil domain-containing protein 124	S	XP_009758930.1	PREDICTED: coiled-coil domain-containing protein 124-like [Nicotiana sylvestris]	Ccdc124	-
Nbe01g05150	71.3218	102.025	66.9915	80.1128	13.3055	27.0331	10.2938	16.8775	-2.25558	3.21031e-07	9.32057e-07	-	-	-	-	GO:0000166|nucleotide binding|MF;GO:0003674|molecular_function|MF;GO:0003824|catalytic activity|MF;GO:0004672|protein kinase activity|MF;GO:0005488|binding|MF;GO:0005524|ATP binding|MF;GO:0016301|kinase activity|MF;GO:0016740|transferase activity|MF;GO:0016772|transferase activity, transferring phosphorus-containing groups|MF;GO:0016773|phosphotransferase activity, alcohol group as acceptor|MF;GO…	sp|Q8RWW0|ALE2_ARATH	Receptor-like serine/threonine-protein kinase ALE2 EC=2.7.11.1 Protein ABNORMAL LEAF SHAPE 2 Precursor OS=Arabidopsis thaliana (Mouse-ear cress) Name=ALE2 OrderedLocusNames=At2g20300 ORFNames=F11A3.15 PE=1	tr|A0A1S4BVT7|A0A1S4BVT7_TOBAC	PTI1-like tyrosine-protein kinase 2 isoform X3 {ECO:0000313|RefSeq:XP_016492985.1} OS=Nicotiana tabacum (Common tobacco) Name=LOC107812404 {ECO:0000313|RefSeq:XP_016492985.1} PE=4	COG0515@1|root,2RFP5@2759|Eukaryota,37SR6@33090|Viridiplantae,3G868@35493|Streptophyta,44GE9@71274|asterids	Protein kinase domain	T	XP_016492985.1	PREDICTED: PTI1-like tyrosine-protein kinase 2 isoform X3 [Nicotiana tabacum]	Pkinase	Trihelix
Nbe01g05180	0.926257	0.809723	1.06336	0.933112	9.67675	4.3253	5.61481	6.53895	2.81157	0.0193643	0.0296296	-	-	-	-	GO:0001101|response to acid chemical|BP;GO:0005575|cellular_component|CC;GO:0005622|intracellular anatomical structure|CC;GO:0005737|cytoplasm|CC;GO:0005829|cytosol|CC;GO:0006950|response to stress|BP;GO:0008150|biological_process|BP;GO:0009266|response to temperature stimulus|BP;GO:0009409|response to cold|BP;GO:0009414|response to water deprivation|BP;GO:0009415|response to water|BP;GO:0009628|…	-	-	tr|A0A1S4CMT1|A0A1S4CMT1_TOBAC	dehydrin COR47-like {ECO:0000313|RefSeq:XP_016502582.1} OS=Nicotiana tabacum (Common tobacco) Name=LOC107820757 {ECO:0000313|RefSeq:XP_016502582.1} PE=3	2AIFD@1|root,2RZ4N@2759|Eukaryota,37V0I@33090|Viridiplantae,3GJ2C@35493|Streptophyta	Belongs to the plant dehydrin family	S	XP_016502582.1	PREDICTED: dehydrin COR47-like [Nicotiana tabacum]	Dehydrin	-
Nbe01g05190	2126.68	1119.04	1700.31	1648.68	361.668	513.629	323.787	399.695	-2.04443	5.34223e-12	2.5561e-11	-	-	K01872	ko00970|Aminoacyl-tRNA biosynthesis	GO:0000049|tRNA binding|MF;GO:0000166|nucleotide binding|MF;GO:0003674|molecular_function|MF;GO:0003676|nucleic acid binding|MF;GO:0003723|RNA binding|MF;GO:0003824|catalytic activity|MF;GO:0004812|aminoacyl-tRNA ligase activity|MF;GO:0004813|alanine-tRNA ligase activity|MF;GO:0005488|binding|MF;GO:0005524|ATP binding|MF;GO:0005575|cellular_component|CC;GO:0005622|intracellular anatomical structu…	sp|B9HQZ6|SYAP_POPTR	Alanine--tRNA ligase, chloroplastic/mitochondrial {ECO:0000255|HAMAP-Rule:MF_03134} EC=6.1.1.7 {ECO:0000255|HAMAP-Rule:MF_03134} Alanyl-tRNA synthetase {ECO:0000255|HAMAP-Rule:MF_03134} Short=AlaRS {ECO:0000255|HAMAP-Rule:MF_03134} Precursor OS=subsp. trichocarpa) ORFNames=POPTRDRAFT_821063 PE=3	tr|A0A1J6IKA1|A0A1J6IKA1_NICAT	Probable alanine--tRNA ligase, chloroplastic {ECO:0000256|HAMAP-Rule:MF_03134} EC=6.1.1.7 {ECO:0000256|HAMAP-Rule:MF_03134} Alanyl-tRNA synthetase {ECO:0000256|HAMAP-Rule:MF_03134} Short=AlaRS {ECO:0000256|HAMAP-Rule:MF_03134} OS=Nicotiana attenuata (Coyote tobacco) ORFNames=A4A49_29777 {ECO:0000313|EMBL:OIT05278.1} PE=3	COG0013@1|root,KOG0188@2759|Eukaryota,37PCW@33090|Viridiplantae,3G7MA@35493|Streptophyta,44C14@71274|asterids	Catalyzes the attachment of alanine to tRNA(Ala) in a two-step reaction alanine is first activated by ATP to form Ala- AMP and then transferred to the acceptor end of tRNA(Ala). Also edits incorrectly charged tRNA(Ala) via its editing domain	J	XP_019244103.1	PREDICTED: alanine--tRNA ligase, chloroplastic/mitochondrial [Nicotiana attenuata]	DHHA1,tRNA-synt_2c,tRNA_SAD	-
Nbe01g05200	33.3452	29.15	31.9007	31.4653	13.3055	18.3825	12.1654	14.6178	-1.10776	0.010056	0.0162059	-	-	-	-	GO:0000003|reproduction|BP;GO:0005575|cellular_component|CC;GO:0005576|extracellular region|CC;GO:0008150|biological_process|BP;GO:0019953|sexual reproduction|BP;GO:0110165|cellular anatomical entity|CC	sp|Q9LZT4|EXLA1_ARATH	Expansin-like A1 Short=At-EXPL1 Short=AtEXLA1 Short=AtEXPL1 Ath-ExpBeta-2.1 Precursor OS=Arabidopsis thaliana (Mouse-ear cress) ORFNames=F16L2_180 PE=2	tr|A0A1J6JE00|A0A1J6JE00_NICAT	Expansin-like a2 {ECO:0000313|EMBL:OIT05281.1} OS=Nicotiana attenuata (Coyote tobacco) ORFNames=A4A49_29774 {ECO:0000313|EMBL:OIT05281.1} PE=3	2CMX2@1|root,2QSGZ@2759|Eukaryota,37HHX@33090|Viridiplantae,3GD4R@35493|Streptophyta,44FQI@71274|asterids	Belongs to the expansin family	S	XP_019244104.1	PREDICTED: expansin-like A2 [Nicotiana attenuata]	DPBB_1,Pollen_allerg_1	-
Nbe01g05210	125.045	85.0209	102.082	104.049	55.6413	45.4156	39.3036	46.7869	-1.15838	0.000112888	0.000242019	-	-	-	-	GO:0000003|reproduction|BP;GO:0005575|cellular_component|CC;GO:0005576|extracellular region|CC;GO:0008150|biological_process|BP;GO:0019953|sexual reproduction|BP;GO:0110165|cellular anatomical entity|CC	sp|Q9SVE5|EXLA2_ARATH	Expansin-like A2 Short=At-EXPL2 Short=AtEXLA2 Short=AtEXPL2 Ath-ExpBeta-2.2 Precursor OS=Arabidopsis thaliana (Mouse-ear cress) ORFNames=F22I13.170 PE=2	tr|A0A1J6JE00|A0A1J6JE00_NICAT	Expansin-like a2 {ECO:0000313|EMBL:OIT05281.1} OS=Nicotiana attenuata (Coyote tobacco) ORFNames=A4A49_29774 {ECO:0000313|EMBL:OIT05281.1} PE=3	2CMX2@1|root,2QSGZ@2759|Eukaryota,37HHX@33090|Viridiplantae,3GD4R@35493|Streptophyta,44FQI@71274|asterids	Belongs to the expansin family	S	XP_019244104.1	PREDICTED: expansin-like A2 [Nicotiana attenuata]	DPBB_1,Pollen_allerg_1	-
Nbe01g05220	50.9441	61.539	70.1815	60.8882	285.464	208.696	262.024	252.061	2.05197	1.71693e-16	1.27809e-15	-	-	-	-	GO:0003674|molecular_function|MF;GO:0005488|binding|MF;GO:0005515|protein binding|MF;GO:0005516|calmodulin binding|MF;GO:0005575|cellular_component|CC;GO:0005886|plasma membrane|CC;GO:0016020|membrane|CC;GO:0071944|cell periphery|CC;GO:0110165|cellular anatomical entity|CC	-	-	tr|A0A1S4CFE0|A0A1S4CFE0_TOBAC	uncharacterized protein LOC107818407 {ECO:0000313|RefSeq:XP_016499897.1} OS=Nicotiana tabacum (Common tobacco) Name=LOC107818407 {ECO:0000313|RefSeq:XP_016499897.1} PE=4	292AI@1|root,2R96Y@2759|Eukaryota,37QXZ@33090|Viridiplantae,3G9J2@35493|Streptophyta,44JIE@71274|asterids	Plant calmodulin-binding domain	S	XP_009626452.1	uncharacterized protein LOC104117151 [Nicotiana tomentosiformis]	CaM_binding	-
Nbe01g05260	723.406	715.795	710.322	716.508	2148.24	1691.19	2039.11	1959.51	1.45131	5.38292e-20	5.34565e-19	-	-	-	-	-	-	-	tr|A0A1J6IGM8|A0A1J6IGM8_NICAT	Uncharacterized protein {ECO:0000313|EMBL:OIS99679.1} OS=Nicotiana attenuata (Coyote tobacco) ORFNames=A4A49_25805 {ECO:0000313|EMBL:OIS99679.1} PE=4	28IHB@1|root,2QQU6@2759|Eukaryota,37N4U@33090|Viridiplantae,3GCV1@35493|Streptophyta,44GHJ@71274|asterids	Protein of unknown function (DUF630)	S	XP_019252424.1	PREDICTED: uncharacterized protein LOC109231270 [Nicotiana attenuata]	DUF630,DUF632	-
Nbe01g05270	1090.2	514.174	752.856	785.745	101.606	256.274	87.0295	148.303	-2.40582	5.09301e-08	1.61265e-07	-	-	-	-	GO:0003674|molecular_function|MF;GO:0003824|catalytic activity|MF;GO:0005575|cellular_component|CC;GO:0005622|intracellular anatomical structure|CC;GO:0005737|cytoplasm|CC;GO:0009536|plastid|CC;GO:0009842|cyanelle|CC;GO:0016491|oxidoreductase activity|MF;GO:0043226|organelle|CC;GO:0043227|membrane-bounded organelle|CC;GO:0043229|intracellular organelle|CC;GO:0043231|intracellular membrane-bounded…	sp|P48279|YCF39_CYAPA	Uncharacterized protein ycf39 EC=1.-.-.- OS=Cyanophora paradoxa Name=ycf39 PE=3	tr|A0A1S4D2Z3|A0A1S4D2Z3_TOBAC	uncharacterized protein ycf39-like isoform X1 {ECO:0000313|RefSeq:XP_016507639.1} OS=Nicotiana tabacum (Common tobacco) Name=LOC107825308 {ECO:0000313|RefSeq:XP_016507639.1} PE=4	COG0702@1|root,KOG1203@2759|Eukaryota,37JEY@33090|Viridiplantae,3GAUD@35493|Streptophyta,44HE1@71274|asterids	NmrA-like family	G	XP_009793731.1	PREDICTED: uncharacterized protein ycf39 isoform X1 [Nicotiana sylvestris]	NmrA	-
Nbe01g05310	147.275	106.883	127.603	127.254	42.3358	62.7168	30.8814	45.3113	-1.49355	7.48534e-06	1.85793e-05	-	-	-	-	GO:0003674|molecular_function|MF;GO:0005215|transporter activity|MF;GO:0005575|cellular_component|CC;GO:0005622|intracellular anatomical structure|CC;GO:0005737|cytoplasm|CC;GO:0009507|chloroplast|CC;GO:0009536|plastid|CC;GO:0015291|secondary active transmembrane transporter activity|MF;GO:0015297|antiporter activity|MF;GO:0022804|active transmembrane transporter activity|MF;GO:0022857|transmembr…	sp|Q9SVE7|DTX45_ARATH	Protein DET	tr|A0A1J6IKZ1|A0A1J6IKZ1_NICAT	Protein DET	COG0534@1|root,KOG1347@2759|Eukaryota,37SKX@33090|Viridiplantae,3G8TM@35493|Streptophyta,44I4R@71274|asterids	Belongs to the multi antimicrobial extrusion (MATE) (TC 2.A.66.1) family	V	XP_019252272.1	PREDICTED: protein DETOXIFICATION 45, chloroplastic-like isoform X2 [Nicotiana attenuata]	MatE,Polysacc_synt_C	-
Nbe01g05340	1258.78	784.622	1312.18	1118.53	70.1564	170.849	51.4691	97.4916	-3.5212	2.01593e-16	1.49092e-15	-	-	-	-	GO:0000166|nucleotide binding|MF;GO:0003674|molecular_function|MF;GO:0003824|catalytic activity|MF;GO:0004497|monooxygenase activity|MF;GO:0004499|N,N-dimethylaniline monooxygenase activity|MF;GO:0005488|binding|MF;GO:0016491|oxidoreductase activity|MF;GO:0016705|oxidoreductase activity, acting on paired donors, with incorporation or reduction of molecular oxygen|MF;GO:0016709|oxidoreductase acti…	sp|Q9LMA1|FMO1_ARATH	Probable flavin-containing monooxygenase 1 EC=1.14.13.- OS=Arabidopsis thaliana (Mouse-ear cress) Name=FMO1 OrderedLocusNames=At1g19250 ORFNames=T29M8.12 PE=2	tr|A0A1S3YS18|A0A1S3YS18_TOBAC	Flavin-containing monooxygenase {ECO:0000256|RuleBase:RU361177} EC=1.-.-.- {ECO:0000256|RuleBase:RU361177} OS=Nicotiana tabacum (Common tobacco) Name=LOC107779149 {ECO:0000313|RefSeq:XP_016454991.1} PE=3	COG2072@1|root,KOG1399@2759|Eukaryota,37NK0@33090|Viridiplantae,3G85W@35493|Streptophyta,44F25@71274|asterids	flavin-containing monooxygenase	Q	XP_016454991.1	PREDICTED: probable flavin-containing monooxygenase 1 [Nicotiana tabacum]	FMO-like	-
Nbe01g05350	562.238	612.961	608.24	594.479	1515.62	1205.68	1481.37	1400.89	1.23659	5.34586e-14	3.15597e-13	-	-	-	-	GO:0006810|transport|BP;GO:0006887|exocytosis|BP;GO:0006904|vesicle docking involved in exocytosis|BP;GO:0008150|biological_process|BP;GO:0009987|cellular process|BP;GO:0016192|vesicle-mediated transport|BP;GO:0022406|membrane docking|BP;GO:0032940|secretion by cell|BP;GO:0046903|secretion|BP;GO:0048278|vesicle docking|BP;GO:0051179|localization|BP;GO:0051234|establishment of localization|BP;GO:0…	sp|Q9SL48|SLY1_ARATH	SEC1 family transport protein SLY1 Short=AtSLY1 OS=Arabidopsis thaliana (Mouse-ear cress) Name=SLY1 OrderedLocusNames=At2g17980 ORFNames=T27K22.15 PE=1	tr|A0A1S4DGM4|A0A1S4DGM4_TOBAC	SEC1 family transport protein SLY1-like {ECO:0000313|RefSeq:XP_016512515.1} OS=Nicotiana tabacum (Common tobacco) Name=LOC107829581 {ECO:0000313|RefSeq:XP_016512515.1} PE=3	COG5158@1|root,KOG1301@2759|Eukaryota,37RTZ@33090|Viridiplantae,3GA2N@35493|Streptophyta,44DXB@71274|asterids	Belongs to the STXBP unc-18 SEC1 family	U	XP_009796933.1	PREDICTED: SEC1 family transport protein SLY1-like [Nicotiana sylvestris]	Sec1	-
Nbe01g05360	279.729	204.05	242.445	242.075	31.4494	62.7168	43.0468	45.7377	-2.39929	3.02528e-15	2.01345e-14	-	-	-	-	GO:0005575|cellular_component|CC;GO:0005622|intracellular anatomical structure|CC;GO:0005737|cytoplasm|CC;GO:0005829|cytosol|CC;GO:0110165|cellular anatomical entity|CC	-	-	tr|A0A1S4DGN3|A0A1S4DGN3_TOBAC	metal-independent phosphoserine phosphatase-like {ECO:0000313|RefSeq:XP_016512525.1} OS=Nicotiana tabacum (Common tobacco) Name=LOC107829590 {ECO:0000313|RefSeq:XP_016512525.1} PE=4	28K5R@1|root,2QSKC@2759|Eukaryota,37PYJ@33090|Viridiplantae,3GH3T@35493|Streptophyta,44H2Q@71274|asterids	Histidine phosphatase superfamily (branch 1)	S	XP_019266413.1	PREDICTED: metal-independent phosphoserine phosphatase isoform X2 [Nicotiana attenuata]	His_Phos_1	-
Nbe01g05380	149.127	123.078	161.63	144.612	312.075	302.771	377.128	330.658	1.19779	1.41416e-08	4.74362e-08	-	-	-	-	-	-	-	tr|A0A1U7Y1B6|A0A1U7Y1B6_NICSY	uncharacterized protein LOC104243442 isoform X1 {ECO:0000313|RefSeq:XP_009796928.1, ECO:0000313|RefSeq:XP_009796929.1} OS=Nicotiana sylvestris (Wood tobacco) (South American tobacco) ECO:0000313|RefSeq:XP_009796929.1} PE=4	2CE1Q@1|root,2QVM9@2759|Eukaryota,37SUU@33090|Viridiplantae,3GFI0@35493|Streptophyta,44KB0@71274|asterids	-	-	XP_009796928.1	PREDICTED: uncharacterized protein LOC104243442 isoform X1 [Nicotiana sylvestris]	LIN52	-
Nbe01g05390	229.712	212.147	313.69	251.85	70.1564	52.9849	35.5604	52.9006	-2.25989	8.88186e-13	4.60586e-12	-	-	-	-	GO:0003674|molecular_function|MF;GO:0003676|nucleic acid binding|MF;GO:0003677|DNA binding|MF;GO:0003700|DNA-binding transcription factor activity|MF;GO:0005488|binding|MF;GO:0005575|cellular_component|CC;GO:0005622|intracellular anatomical structure|CC;GO:0005634|nucleus|CC;GO:0006139|nucleobase-containing compound metabolic process|BP;GO:0006351|DNA-templated transcription|BP;GO:0006355|regulat…	sp|Q7X9B9|NLP2_ARATH	Protein NLP2 Short=AtNLP2 NIN-like protein 2 Nodule inception protein-like protein 2 OS=Arabidopsis thaliana (Mouse-ear cress) Name=NLP2 OrderedLocusNames=At4g35270 ORFNames=F23E12.170 PE=2	tr|A0A1S3YHT8|A0A1S3YHT8_TOBAC	protein NLP2-like {ECO:0000313|RefSeq:XP_016451798.1, ECO:0000313|RefSeq:XP_016451799.1} OS=Nicotiana tabacum (Common tobacco) ECO:0000313|RefSeq:XP_016451799.1} PE=4	2CMR0@1|root,2QRI2@2759|Eukaryota,37ND8@33090|Viridiplantae,3G8RU@35493|Streptophyta,44I1B@71274|asterids	RWP-RK domain	K	XP_019266405.1	PREDICTED: protein NLP2 [Nicotiana attenuata]	PB1,RWP-RK	Nin-lik
Nbe01g05400	76.8793	51.0126	76.5617	68.1512	12.0959	25.9518	5.61481	14.5542	-2.23588	2.10647e-05	4.96813e-05	-	-	-	-	GO:0005575|cellular_component|CC;GO:0005622|intracellular anatomical structure|CC;GO:0006139|nucleobase-containing compound metabolic process|BP;GO:0006725|cellular aromatic compound metabolic process|BP;GO:0006807|nitrogen compound metabolic process|BP;GO:0008150|biological_process|BP;GO:0008152|metabolic process|BP;GO:0009451|RNA modification|BP;GO:0009987|cellular process|BP;GO:0016070|RNA met…	sp|Q9SII7|PP159_ARATH	Pentatricopeptide repeat-containing protein At2g17210 OS=Arabidopsis thaliana (Mouse-ear cress) Name=PCMP-E77 OrderedLocusNames=At2g17210 ORFNames=T23A1.7 PE=3	tr|A0A1S3YI56|A0A1S3YI56_TOBAC	pentatricopeptide repeat-containing protein At2g17210-like {ECO:0000313|RefSeq:XP_016451800.1} OS=Nicotiana tabacum (Common tobacco) Name=LOC107776422 {ECO:0000313|RefSeq:XP_016451800.1} PE=4	KOG4197@1|root,KOG4197@2759|Eukaryota,37PII@33090|Viridiplantae,3G9XI@35493|Streptophyta,44HT7@71274|asterids	PPR repeat family	S	XP_009623516.1	pentatricopeptide repeat-containing protein At2g17210 [Nicotiana tomentosiformis]	MatE,PPR,PPR_2	MYB
Nbe01g05450	66.6905	54.2515	75.4983	65.4801	15.7247	15.1385	4.67901	11.8474	-2.49191	1.14448e-07	3.48767e-07	-	-	-	-	GO:0003674|molecular_function|MF;GO:0005215|transporter activity|MF;GO:0005216|monoatomic ion channel activity|MF;GO:0015075|monoatomic ion transmembrane transporter activity|MF;GO:0015267|channel activity|MF;GO:0015276|ligand-gated monoatomic ion channel activity|MF;GO:0022803|passive transmembrane transporter activity|MF;GO:0022834|ligand-gated channel activity|MF;GO:0022836|gated channel activ…	sp|Q93YT1|GLR32_ARATH	Glutamate receptor 3.2 Short=AtGluR2 Ligand-gated ion channel 3.2 Precursor OS=Arabidopsis thaliana (Mouse-ear cress) ORFNames=F23E12.150 PE=1	tr|A0A1S4BEW4|A0A1S4BEW4_TOBAC	Glutamate receptor {ECO:0000256|PIRNR:PIRNR037090} OS=Nicotiana tabacum (Common tobacco) Name=LOC107807482 {ECO:0000313|RefSeq:XP_016487378.1} PE=3	KOG1052@1|root,KOG1052@2759|Eukaryota,37I03@33090|Viridiplantae,3GD5M@35493|Streptophyta,44BTJ@71274|asterids	Glutamate-gated receptor that probably acts as non- selective cation channel	EPT	XP_009763348.1	PREDICTED: glutamate receptor 3.2-like [Nicotiana sylvestris]	ANF_receptor,Lig_chan,SBP_bac_3	B3
Nbe01g05460	172.284	144.94	155.25	157.491	62.8988	85.4246	52.4049	66.9094	-1.23769	4.11515e-06	1.0523e-05	-	-	K00872	ko00260|Glycine, serine and threonine metabolism;ko01100|Metabolic pathways;ko01110|Biosynthesis of secondary metabolites;ko01230|Biosynthesis of amino acids	GO:0000166|nucleotide binding|MF;GO:0003674|molecular_function|MF;GO:0003824|catalytic activity|MF;GO:0004413|homoserine kinase activity|MF;GO:0005488|binding|MF;GO:0005524|ATP binding|MF;GO:0006082|organic acid metabolic process|BP;GO:0006520|amino acid metabolic process|BP;GO:0006566|threonine metabolic process|BP;GO:0006807|nitrogen compound metabolic process|BP;GO:0008150|biological_process|B…	sp|Q8L7R2|KHSE_ARATH	Homoserine kinase EC=2.7.1.39 Protein DOWNY MILDEW RESISTANT 1 Precursor OS=Arabidopsis thaliana (Mouse-ear cress) ORFNames=F5J6.24 PE=1	tr|A0A1S3ZRA3|A0A1S3ZRA3_TOBAC	homoserine kinase-like {ECO:0000313|RefSeq:XP_016466911.1} OS=Nicotiana tabacum (Common tobacco) Name=LOC107789588 {ECO:0000313|RefSeq:XP_016466911.1} PE=3	COG0083@1|root,KOG1537@2759|Eukaryota,37JTN@33090|Viridiplantae,3GFNE@35493|Streptophyta,44NPZ@71274|asterids	GHMP kinases C terminal	E	XP_009608799.1	homoserine kinase-like [Nicotiana tomentosiformis]	GHMP_kinases_C,GHMP_kinases_N	-
Nbe01g05470	40.7553	63.9681	43.5976	49.4403	19.3535	14.0572	9.35801	14.2562	-1.81736	5.00969e-05	0.000112342	-	-	-	-	GO:0003674|molecular_function|MF;GO:0005215|transporter activity|MF;GO:0005351|carbohydrate:proton symporter activity|MF;GO:0005402|carbohydrate:monoatomic cation symporter activity|MF;GO:0006810|transport|BP;GO:0008150|biological_process|BP;GO:0008324|monoatomic cation transmembrane transporter activity|MF;GO:0008643|carbohydrate transport|BP;GO:0008645|hexose transmembrane transport|BP;GO:00099…	sp|Q8LPQ8|MSSP2_ARATH	Monosaccharide-sensing protein 2 Sugar transporter MSSP2 OS=Arabidopsis thaliana (Mouse-ear cress) Name=MSSP2 OrderedLocusNames=At4g35300 ORFNames=F23E12.140 PE=1	tr|A0A1U7VN90|A0A1U7VN90_NICSY	monosaccharide-sensing protein 2-like {ECO:0000313|RefSeq:XP_009763350.1, ECO:0000313|RefSeq:XP_009763351.1, ECO:0000313|RefSeq:XP_009763352.1} OS=Nicotiana sylvestris (Wood tobacco) (South American tobacco) ECO:0000313|RefSeq:XP_009763351.1, ECO:0000313|RefSeq:XP_009763352.1} PE=3	KOG0254@1|root,KOG0254@2759|Eukaryota,37MKQ@33090|Viridiplantae,3GC2P@35493|Streptophyta,44DSC@71274|asterids	Belongs to the major facilitator superfamily. Sugar transporter (TC 2.A.1.1) family	U	XP_009763350.1	PREDICTED: monosaccharide-sensing protein 2-like [Nicotiana sylvestris]	Sugar_tr	-
Nbe01g05480	95.4044	70.4459	75.4983	80.4496	177.81	170.849	195.582	181.414	1.17518	3.58809e-07	1.03486e-06	-	-	-	-	GO:0003674|molecular_function|MF;GO:0005215|transporter activity|MF;GO:0005315|inorganic phosphate transmembrane transporter activity|MF;GO:0006810|transport|BP;GO:0006817|phosphate ion transport|BP;GO:0008150|biological_process|BP;GO:0009987|cellular process|BP;GO:0015291|secondary active transmembrane transporter activity|MF;GO:0015318|inorganic molecular entity transmembrane transporter activi…	sp|Q7DNC3|MPCP1_ARATH	Mitochondrial phosphate carrier protein 1, mitochondrial Mitochondrial phosphate transporter 1 Short=MPT1 Phosphate transporter 3;3 OS=Arabidopsis thaliana (Mouse-ear cress) ORFNames=F5J6 PE=2	tr|A0A1S3ZR98|A0A1S3ZR98_TOBAC	mitochondrial phosphate carrier protein 1, mitochondrial-like isoform X1 {ECO:0000313|RefSeq:XP_016466906.1} OS=Nicotiana tabacum (Common tobacco) Name=LOC107789583 {ECO:0000313|RefSeq:XP_016466906.1} PE=3	KOG0767@1|root,KOG0767@2759|Eukaryota,37JYH@33090|Viridiplantae,3GEZ4@35493|Streptophyta,44IIA@71274|asterids	Belongs to the mitochondrial carrier (TC 2.A.29) family	C	XP_009586667.1	mitochondrial phosphate carrier protein 1, mitochondrial-like isoform X2 [Nicotiana tomentosiformis]	Mito_carr	-
Nbe01g05490	768.793	1028.35	920.867	906.003	2994.95	2564.9	3275.3	2945.05	1.70052	1.4324e-19	1.37811e-18	-	-	K13412	ko04626|Plant-pathogen interaction	GO:0000166|nucleotide binding|MF;GO:0003674|molecular_function|MF;GO:0003824|catalytic activity|MF;GO:0004672|protein kinase activity|MF;GO:0005488|binding|MF;GO:0005509|calcium ion binding|MF;GO:0005524|ATP binding|MF;GO:0016301|kinase activity|MF;GO:0016740|transferase activity|MF;GO:0016772|transferase activity, transferring phosphorus-containing groups|MF;GO:0016773|phosphotransferase activit…	sp|A5A7I8|CDPK5_SOLTU	Calcium-dependent protein kinase 5 Short=CDPK 5 Short=StCDPK5 EC=2.7.11.1 OS=Solanum tuberosum (Potato) Name=CPK5 Synonyms=CDPK5 PE=2	tr|A0A1U7V597|A0A1U7V597_NICSY	calcium-dependent protein kinase 5 {ECO:0000313|RefSeq:XP_009763356.1, ECO:0000313|RefSeq:XP_009763357.1, ECO:0000313|RefSeq:XP_009763358.1} OS=Nicotiana sylvestris (Wood tobacco) (South American tobacco) ECO:0000313|RefSeq:XP_009763357.1, ECO:0000313|RefSeq:XP_009763358.1} PE=4	KOG0032@1|root,KOG0032@2759|Eukaryota,37QY2@33090|Viridiplantae,3G8HU@35493|Streptophyta,44S2Z@71274|asterids	EF-hand domain	T	XP_009763356.1	PREDICTED: calcium-dependent protein kinase 5 [Nicotiana sylvestris]	EF-hand_1,EF-hand_5,EF-hand_6,Pkinase	NAC
Nbe01g05500	124.118	145.75	105.272	125.047	72.5756	67.0421	42.111	60.5763	-1.056	0.000526987	0.00103032	-	-	-	-	-	-	-	tr|A0A1S4BEW9|A0A1S4BEW9_TOBAC	uncharacterized protein LOC107807486 {ECO:0000313|RefSeq:XP_016487383.1} OS=Nicotiana tabacum (Common tobacco) Name=LOC107807486 {ECO:0000313|RefSeq:XP_016487383.1} PE=4	2B7N2@1|root,2S0PV@2759|Eukaryota,37UJC@33090|Viridiplantae,3GJE1@35493|Streptophyta,44KE6@71274|asterids	-	-	XP_009763359.1	PREDICTED: uncharacterized protein LOC104215288 [Nicotiana sylvestris]	-	-
Nbe01g05510	604.846	460.733	554.009	539.862	274.578	288.714	246.116	269.802	-1.00094	1.35215e-07	4.08924e-07	-	-	-	-	GO:0003674|molecular_function|MF;GO:0003824|catalytic activity|MF;GO:0004594|pantothenate kinase activity|MF;GO:0005575|cellular_component|CC;GO:0005622|intracellular anatomical structure|CC;GO:0005634|nucleus|CC;GO:0005737|cytoplasm|CC;GO:0005829|cytosol|CC;GO:0006139|nucleobase-containing compound metabolic process|BP;GO:0006163|purine nucleotide metabolic process|BP;GO:0006164|purine nucleotid…	sp|Q949P3|Y2734_ARATH	Uncharacterized protein At2g17340 OS=Arabidopsis thaliana (Mouse-ear cress) OrderedLocusNames=At2g17340 ORFNames=F5J6.10 PE=1	tr|M1B6A6|M1B6A6_SOLTU	Uncharacterized protein {ECO:0000313|EnsemblPlants:PGSC0003DMT400038080} OS=Solanum tuberosum (Potato) PE=4	COG5146@1|root,KOG4584@2759|Eukaryota,37J5G@33090|Viridiplantae,3G7XY@35493|Streptophyta,44GTH@71274|asterids	Protein of unknown function DUF89	H	XP_019261406.1	PREDICTED: uncharacterized protein At2g17340-like isoform X1 [Nicotiana attenuata]	DUF89	-
Nbe01g05570	353.83	234.82	372.175	320.275	110.073	96.2379	91.7085	99.3398	-1.68937	6.94286e-11	2.94605e-10	-	-	-	-	GO:0003674|molecular_function|MF;GO:0005215|transporter activity|MF;GO:0005216|monoatomic ion channel activity|MF;GO:0005244|voltage-gated monoatomic ion channel activity|MF;GO:0005247|voltage-gated chloride channel activity|MF;GO:0005253|monoatomic anion channel activity|MF;GO:0005254|chloride channel activity|MF;GO:0008308|voltage-gated monoatomic anion channel activity|MF;GO:0008509|monoatomic…	sp|Q8GX93|CLCE_ARATH	Chloride channel protein CLC-e Short=AtCLC-e CBS domain-containing protein CBSCLC3 OS=Arabidopsis thaliana (Mouse-ear cress) ORFNames=F15J1.10, F23E12.10 PE=2	tr|A0A1U7V0V0|A0A1U7V0V0_NICSY	Chloride channel protein {ECO:0000256|RuleBase:RU361221} OS=Nicotiana sylvestris (Wood tobacco) (South American tobacco) Name=LOC104211273 {ECO:0000313|RefSeq:XP_009758606.1} PE=3	COG0038@1|root,KOG0475@2759|Eukaryota,37I27@33090|Viridiplantae,3G7UE@35493|Streptophyta,44MGB@71274|asterids	Chloride channel protein	P	XP_009758606.1	PREDICTED: chloride channel protein CLC-e isoform X1 [Nicotiana sylvestris]	CBS,Voltage_CLC	-
Nbe01g05590	719.701	885.837	782.63	796.056	2482.09	2231.85	2726.92	2480.29	1.63924	5.62749e-23	6.95997e-22	-	-	K18442	ko04144|Endocytosis	GO:0007154|cell communication|BP;GO:0007165|signal transduction|BP;GO:0007264|small GTPase mediated signal transduction|BP;GO:0007265|Ras protein signal transduction|BP;GO:0008150|biological_process|BP;GO:0009966|regulation of signal transduction|BP;GO:0009987|cellular process|BP;GO:0010646|regulation of cell communication|BP;GO:0023051|regulation of signaling|BP;GO:0023052|signaling|BP;GO:003201…	sp|F4JSZ5|BIG1_ARATH	Brefeldin A-inhibited guanine nucleotide-exchange protein 1 Short=BIG1 ARF guanine-nucleotide exchange factor BIG1 OS=Arabidopsis thaliana (Mouse-ear cress) Name=BIG1 OrderedLocusNames=At4g38200 ORFNames=F20D10.320 PE=2	tr|A0A1U7Y6U6|A0A1U7Y6U6_NICSY	brefeldin A-inhibited guanine nucleotide-exchange protein 1 {ECO:0000313|RefSeq:XP_009794969.1} OS=Nicotiana sylvestris (Wood tobacco) (South American tobacco) Name=LOC104241735 {ECO:0000313|RefSeq:XP_009794969.1} PE=4	COG5307@1|root,KOG0929@2759|Eukaryota,37SM5@33090|Viridiplantae,3GF47@35493|Streptophyta,44D6E@71274|asterids	Brefeldin A-inhibited guanine nucleotide-exchange protein	U	XP_019263780.1	PREDICTED: brefeldin A-inhibited guanine nucleotide-exchange protein 1 [Nicotiana attenuata]	DCB,DUF1981,Mon2_C,Sec7,Sec7_N	-
Nbe01g05610	63.9117	85.8307	82.9418	77.5614	21.7727	19.4638	17.7802	19.6722	-1.98588	8.16996e-09	2.80754e-08	-	-	-	-	GO:0006810|transport|BP;GO:0008150|biological_process|BP;GO:0009987|cellular process|BP;GO:0051179|localization|BP;GO:0051234|establishment of localization|BP;GO:0055085|transmembrane transport|BP	sp|Q9FME8|OPT4_ARATH	Oligopeptide transporter 4 Short=AtOPT4 OS=Arabidopsis thaliana (Mouse-ear cress) Name=OPT4 OrderedLocusNames=At5g64410 ORFNames=MSJ1.25 PE=1	tr|A0A1S3YWN0|A0A1S3YWN0_TOBAC	oligopeptide transporter 4-like {ECO:0000313|RefSeq:XP_016456450.1} OS=Nicotiana tabacum (Common tobacco) Name=LOC107780422 {ECO:0000313|RefSeq:XP_016456450.1} PE=4	KOG2262@1|root,KOG2262@2759|Eukaryota,37K8B@33090|Viridiplantae,3G7FB@35493|Streptophyta,44SJ0@71274|asterids	Oligopeptide transporter	T	OIS97845.1	oligopeptide transporter 4, partial [Nicotiana attenuata]	OPT	-
Nbe01g05690	12.9676	13.7653	11.6969	12.8099	4.83837	4.3253	0.935801	3.36649	-1.97291	0.0123814	0.0196409	-	-	-	-	-	sp|Q9LM24|FL1L_ARATH	Protein FLOURY 1-like {ECO:0000305} OS=Arabidopsis thaliana (Mouse-ear cress) T10O22.23 {ECO:0000312|EMBL:AAF78380.1} PE=2	tr|A0A1S3ZWT2|A0A1S3ZWT2_TOBAC	uncharacterized protein LOC107791369 {ECO:0000313|RefSeq:XP_016468905.1} OS=Nicotiana tabacum (Common tobacco) Name=LOC107791369 {ECO:0000313|RefSeq:XP_016468905.1} PE=4	COG0790@1|root,KOG1550@2759|Eukaryota,37V4K@33090|Viridiplantae,3GIHI@35493|Streptophyta,44KFE@71274|asterids	Zein-binding	MOT	XP_009781825.1	PREDICTED: uncharacterized protein LOC104230659 [Nicotiana sylvestris]	Zein-binding	-
Nbe01g05700	438.119	242.917	316.88	332.639	44.755	86.506	58.9555	63.4055	-2.38853	1.1244e-12	5.76739e-12	-	-	-	-	GO:0003674|molecular_function|MF;GO:0005488|binding|MF;GO:0005509|calcium ion binding|MF;GO:0005575|cellular_component|CC;GO:0005622|intracellular anatomical structure|CC;GO:0008150|biological_process|BP;GO:0008152|metabolic process|BP;GO:0009521|photosystem|CC;GO:0009523|photosystem II|CC;GO:0009579|thylakoid|CC;GO:0009654|photosystem II oxygen evolving complex|CC;GO:0009987|cellular process|BP;…	sp|O23403|PPD1_ARATH	PsbP domain-containing protein 1, chloroplastic OEC23-like protein 3 PsbP-related thylakoid lumenal protein 1 Precursor OS=Arabidopsis thaliana (Mouse-ear cress) Name=PPD1 OrderedLocusNames=At4g15510 ORFNames=dl3795w, FCAALL.88 PE=1	tr|A0A1S3ZWT7|A0A1S3ZWT7_TOBAC	psbP domain-containing protein 1, chloroplastic-like {ECO:0000313|RefSeq:XP_016468910.1} OS=Nicotiana tabacum (Common tobacco) Name=LOC107791372 {ECO:0000313|RefSeq:XP_016468910.1} PE=4	28MGW@1|root,2QU0F@2759|Eukaryota,37JTI@33090|Viridiplantae,3G7W2@35493|Streptophyta,44HKP@71274|asterids	PsbP	S	XP_009781821.1	PREDICTED: psbP domain-containing protein 1, chloroplastic [Nicotiana sylvestris]	PsbP	-
Nbe01g05760	400.143	374.092	392.379	388.871	1808.34	1533.32	1551.56	1631.07	2.06847	3.7293e-42	1.30205e-40	-	-	-	-	GO:0000166|nucleotide binding|MF;GO:0003674|molecular_function|MF;GO:0003824|catalytic activity|MF;GO:0003924|GTPase activity|MF;GO:0005488|binding|MF;GO:0005525|GTP binding|MF;GO:0016462|pyrophosphatase activity|MF;GO:0016787|hydrolase activity|MF;GO:0016817|hydrolase activity, acting on acid anhydrides|MF;GO:0016818|hydrolase activity, acting on acid anhydrides, in phosphorus-containing anhydri…	sp|Q8S944|DRP3A_ARATH	Dynamin-related protein 3A Dynamin-like protein 2 Dynamin-like protein 2a OS=Arabidopsis thaliana (Mouse-ear cress) ORFNames=T16L1.140 PE=1	tr|A0A1J6HYX6|A0A1J6HYX6_NICAT	Dynamin-related protein 3a {ECO:0000313|EMBL:OIS97545.1} OS=Nicotiana attenuata (Coyote tobacco) ORFNames=A4A49_01758 {ECO:0000313|EMBL:OIS97545.1} PE=3	COG0699@1|root,KOG0446@2759|Eukaryota,37J16@33090|Viridiplantae,3G8II@35493|Streptophyta,44NPE@71274|asterids	Belongs to the TRAFAC class dynamin-like GTPase superfamily. Dynamin Fzo YdjA family	U	XP_019254225.1	PREDICTED: dynamin-related protein 3B-like [Nicotiana attenuata]	Dynamin_M,Dynamin_N,GED	-
Nbe01g05820	4130.18	5547.41	6643.85	5440.48	2057.52	2639.51	1898.74	2198.59	-1.30716	4.2105e-08	1.34547e-07	-	-	-	-	GO:0003674|molecular_function|MF;GO:0003824|catalytic activity|MF	sp|Q8S8F9|NIC1_ARATH	Nicotinamidase 1 {ECO:0000305} Short=AtNIC1 {ECO:0000303|PubMed:17335512} EC=3.5.1.19 {ECO:0000269|PubMed:17335512} Nicotinamide deamidase 1 OS=Arabidopsis thaliana (Mouse-ear cress) OrderedLocusNames=At2g22570 {ECO:0000312|Araport:AT2G22570} PE=1	tr|A0A1U7VW74|A0A1U7VW74_NICSY	uncharacterized protein LOC104217986 {ECO:0000313|RefSeq:XP_009766664.1} OS=Nicotiana sylvestris (Wood tobacco) (South American tobacco) Name=LOC104217986 {ECO:0000313|RefSeq:XP_009766664.1} PE=4	28IV3@1|root,2QR6S@2759|Eukaryota,37J5J@33090|Viridiplantae,3GAU2@35493|Streptophyta,44HID@71274|asterids	Isochorismatase family	Q	XP_009766664.1	PREDICTED: uncharacterized protein LOC104217986 [Nicotiana sylvestris]	Isochorismatase	-
Nbe01g05840	108.372	126.317	104.209	112.966	32.659	49.7409	65.5061	49.302	-1.18668	0.000188216	0.000391649	-	-	-	-	GO:0005575|cellular_component|CC;GO:0005622|intracellular anatomical structure|CC;GO:0005737|cytoplasm|CC;GO:0005773|vacuole|CC;GO:0005774|vacuolar membrane|CC;GO:0016020|membrane|CC;GO:0031090|organelle membrane|CC;GO:0043226|organelle|CC;GO:0043227|membrane-bounded organelle|CC;GO:0043229|intracellular organelle|CC;GO:0043231|intracellular membrane-bounded organelle|CC;GO:0098588|bounding membr…	-	-	tr|A0A1J6JQS2|A0A1J6JQS2_NICAT	Uncharacterized protein {ECO:0000313|EMBL:OIT19574.1} OS=Nicotiana attenuata (Coyote tobacco) ORFNames=A4A49_40720 {ECO:0000313|EMBL:OIT19574.1} PE=4	2C9HH@1|root,2RXY3@2759|Eukaryota,37TTY@33090|Viridiplantae,3GI6T@35493|Streptophyta,44JQ8@71274|asterids	COPI associated protein	S	XP_019241287.1	PREDICTED: uncharacterized protein LOC109221277 [Nicotiana attenuata]	COPI_assoc	-
Nbe01g05920	142.644	163.564	222.242	176.15	356.83	322.235	378.064	352.376	1.00368	1.34812e-05	3.24961e-05	-	-	-	-	GO:0003674|molecular_function|MF;GO:0003676|nucleic acid binding|MF;GO:0005488|binding|MF;GO:0008270|zinc ion binding|MF;GO:0043167|ion binding|MF;GO:0043169|cation binding|MF;GO:0046872|metal ion binding|MF;GO:0046914|transition metal ion binding|MF;GO:0097159|organic cyclic compound binding|MF;GO:1901363|heterocyclic compound binding|MF	-	-	tr|A0A1J6KYT7|A0A1J6KYT7_NICAT	Uncharacterized protein {ECO:0000313|EMBL:OIT26783.1} OS=Nicotiana attenuata (Coyote tobacco) ORFNames=A4A49_31739 {ECO:0000313|EMBL:OIT26783.1} PE=4	2CTCS@1|root,2RFWQ@2759|Eukaryota,37TP9@33090|Viridiplantae,3GGK7@35493|Streptophyta,44P8H@71274|asterids	Zinc-finger double-stranded RNA-binding	A	XP_019234376.1	PREDICTED: uncharacterized protein LOC109214868 isoform X1 [Nicotiana attenuata]	zf-met	-
Nbe01g05930	343.641	315.792	370.048	343.16	1225.32	924.532	1100.5	1083.45	1.65953	9.09719e-20	8.88156e-19	-	-	-	-	GO:0000003|reproduction|BP;GO:0003006|developmental process involved in reproduction|BP;GO:0003674|molecular_function|MF;GO:0003824|catalytic activity|MF;GO:0007275|multicellular organism development|BP;GO:0008150|biological_process|BP;GO:0009790|embryo development|BP;GO:0009791|post-embryonic development|BP;GO:0009793|embryo development ending in seed dormancy|BP;GO:0010154|fruit development|BP;…	-	-	tr|A0A1J6KPK5|A0A1J6KPK5_NICAT	Uncharacterized protein {ECO:0000313|EMBL:OIT26784.1} OS=Nicotiana attenuata (Coyote tobacco) ORFNames=A4A49_31738 {ECO:0000313|EMBL:OIT26784.1} PE=4	COG5260@1|root,KOG1906@2759|Eukaryota,37QP1@33090|Viridiplantae,3GD6A@35493|Streptophyta,44F03@71274|asterids	Nucleotidyltransferase domain	L	XP_019234365.1	PREDICTED: uncharacterized protein LOC109214866 isoform X1 [Nicotiana attenuata]	NTP_transf_2,PAP_assoc	-
Nbe01g05940	154.685	97.9765	119.096	123.919	21.7727	24.8705	20.5876	22.4103	-2.46785	1.97132e-13	1.09404e-12	-	-	-	-	GO:0006139|nucleobase-containing compound metabolic process|BP;GO:0006364|rRNA processing|BP;GO:0006396|RNA processing|BP;GO:0006725|cellular aromatic compound metabolic process|BP;GO:0006807|nitrogen compound metabolic process|BP;GO:0008150|biological_process|BP;GO:0008152|metabolic process|BP;GO:0009058|biosynthetic process|BP;GO:0009059|macromolecule biosynthetic process|BP;GO:0009987|cellular…	-	-	tr|A0A1J6L6N9|A0A1J6L6N9_NICAT	Uncharacterized protein {ECO:0000313|EMBL:OIT26785.1} OS=Nicotiana attenuata (Coyote tobacco) ORFNames=A4A49_31737 {ECO:0000313|EMBL:OIT26785.1} PE=3	COG1621@1|root,KOG0228@2759|Eukaryota,37M0W@33090|Viridiplantae,3GBT7@35493|Streptophyta,44JD6@71274|asterids	Likely ribonuclease with RNase H fold.	G	XP_019234375.1	PREDICTED: uncharacterized protein LOC109214867 [Nicotiana attenuata]	RuvX	-
Nbe01g05950	147.275	207.289	197.784	184.116	532.221	513.629	660.676	568.842	1.62787	1.37597e-13	7.77305e-13	-	-	-	-	GO:0006950|response to stress|BP;GO:0007154|cell communication|BP;GO:0008150|biological_process|BP;GO:0009267|cellular response to starvation|BP;GO:0009605|response to external stimulus|BP;GO:0009987|cellular process|BP;GO:0009991|response to extracellular stimulus|BP;GO:0016036|cellular response to phosphate starvation|BP;GO:0031667|response to nutrient levels|BP;GO:0031668|cellular response to …	sp|Q5PP62|SPX3_ARATH	SPX domain-containing protein 3 Protein SPX DOMAIN GENE 3 Short=AtSPX3 OS=Arabidopsis thaliana (Mouse-ear cress) Name=SPX3 OrderedLocusNames=At2g45130 ORFNames=T14P1.6 PE=2	tr|A0A1S4BWM9|A0A1S4BWM9_TOBAC	SPX domain-containing protein 3-like {ECO:0000313|RefSeq:XP_016493263.1} OS=Nicotiana tabacum (Common tobacco) Name=LOC107812634 {ECO:0000313|RefSeq:XP_016493263.1} PE=4	COG5036@1|root,KOG1161@2759|Eukaryota,37S8A@33090|Viridiplantae,3GC27@35493|Streptophyta,44FJT@71274|asterids	SPX domain	P	XP_016493263.1	PREDICTED: SPX domain-containing protein 3-like [Nicotiana tabacum]	SPX	ERF
Nbe01g05980	338.084	354.659	341.337	344.693	1276.12	1035.91	1160.39	1157.47	1.74694	3.36979e-28	5.71958e-27	-	-	-	-	GO:0005575|cellular_component|CC;GO:0005622|intracellular anatomical structure|CC;GO:0005737|cytoplasm|CC;GO:0005783|endoplasmic reticulum|CC;GO:0005789|endoplasmic reticulum membrane|CC;GO:0012505|endomembrane system|CC;GO:0016020|membrane|CC;GO:0031090|organelle membrane|CC;GO:0031984|organelle subcompartment|CC;GO:0042175|nuclear outer membrane-endoplasmic reticulum membrane network|CC;GO:0043…	sp|Q9SHC8|VAP12_ARATH	Vesicle-associated protein 1-2 Plant VAP homolog 12 Short=AtPVA12 VAMP-associated protein 1-2 Vesicle-associated protein 1-2, N-terminally processed OS=Arabidopsis thaliana (Mouse-ear cress) ORFNames=T14P1.5 PE=1	tr|A0A1U7VYZ5|A0A1U7VYZ5_NICSY	vesicle-associated protein 1-2-like {ECO:0000313|RefSeq:XP_009770191.1} OS=Nicotiana sylvestris (Wood tobacco) (South American tobacco) Name=LOC104220925 {ECO:0000313|RefSeq:XP_009770191.1} PE=4	COG5066@1|root,KOG0439@2759|Eukaryota,37HIK@33090|Viridiplantae,3GC3J@35493|Streptophyta,44QZ8@71274|asterids	MSP (Major sperm protein) domain	U	XP_009770191.1	PREDICTED: vesicle-associated protein 1-2-like [Nicotiana sylvestris]	Motile_Sperm	-
Nbe01g06000	501.105	443.728	538.058	494.297	194.745	190.313	172.187	185.748	-1.41268	2.76343e-15	1.84337e-14	-	-	K00981	ko04070|Phosphatidylinositol signaling system;ko01110|Biosynthesis of secondary metabolites;ko00564|Glycerophospholipid metabolism;ko01100|Metabolic pathways	GO:0003674|molecular_function|MF;GO:0003824|catalytic activity|MF;GO:0004605|phosphatidate cytidylyltransferase activity|MF;GO:0006629|lipid metabolic process|BP;GO:0006644|phospholipid metabolic process|BP;GO:0006650|glycerophospholipid metabolic process|BP;GO:0006793|phosphorus metabolic process|BP;GO:0006796|phosphate-containing compound metabolic process|BP;GO:0008150|biological_process|BP;GO…	sp|Q9M001|CDS5_ARATH	Phosphatidate cytidylyltransferase 5, chloroplastic {ECO:0000303|PubMed:20442275} EC=2.7.7.41 {ECO:0000269|PubMed:20442275} CDP-DAG synthase 5 CDP-DG synthase 5 CDP-diacylglycerol synthase 5 Short=CDS 5 CDP-diglyceride pyrophosphorylase 5 CDP-diglyceride synthase 5 CTP:phosphatidate cytidylyltransferase 5 Precursor OS=Arabidopsis thaliana (Mouse-ear cress) ORFNames=T4C21_30 {ECO:0000312|EMBL:CAB8…	tr|A0A1S4BAM8|A0A1S4BAM8_TOBAC	Phosphatidate cytidylyltransferase {ECO:0000256|RuleBase:RU003938} EC=2.7.7.41 {ECO:0000256|RuleBase:RU003938} OS=Nicotiana tabacum (Common tobacco) Name=LOC107806310 {ECO:0000313|RefSeq:XP_016485932.1} PE=3	COG0575@1|root,KOG1440@2759|Eukaryota,37S44@33090|Viridiplantae,3GD8Y@35493|Streptophyta,44E9B@71274|asterids	Cytidylyltransferase family	I	XP_019258192.1	PREDICTED: phosphatidate cytidylyltransferase 4, chloroplastic-like [Nicotiana attenuata]	CTP_transf_1	-
Nbe01g06010	248.237	188.666	243.509	226.804	48.3837	59.4728	34.6246	47.4937	-2.26088	1.91518e-15	1.29694e-14	-	-	-	-	GO:0003674|molecular_function|MF;GO:0003676|nucleic acid binding|MF;GO:0003677|DNA binding|MF;GO:0003700|DNA-binding transcription factor activity|MF;GO:0005488|binding|MF;GO:0005575|cellular_component|CC;GO:0005622|intracellular anatomical structure|CC;GO:0005634|nucleus|CC;GO:0006139|nucleobase-containing compound metabolic process|BP;GO:0006351|DNA-templated transcription|BP;GO:0006355|regulat…	sp|O81316|SCL6_ARATH	Scarecrow-like protein 6 Short=AtSCL6 GRAS family protein 22 Short=AtGRAS-22 SCL6-IV OS=Arabidopsis thaliana (Mouse-ear cress) Name=SCL6 OrderedLocusNames=At4g00150 ORFNames=F6N15.20 PE=1	tr|A0A1J6K7J0|A0A1J6K7J0_NICAT	Scarecrow-like protein 6 {ECO:0000313|EMBL:OIT21008.1} OS=Nicotiana attenuata (Coyote tobacco) ORFNames=A4A49_39594 {ECO:0000313|EMBL:OIT21008.1} PE=3	28K9J@1|root,2QQQC@2759|Eukaryota,37N0V@33090|Viridiplantae,3G8PC@35493|Streptophyta,44I0P@71274|asterids	GRAS domain family	K	XP_019239452.1	PREDICTED: scarecrow-like protein 22 [Nicotiana attenuata]	GRAS	GRAS
Nbe01g06040	228.785	273.686	250.952	251.141	1642.63	1279.21	1760.24	1560.69	2.63505	3.69946e-41	1.2259e-39	-	-	-	-	GO:0005575|cellular_component|CC;GO:0005622|intracellular anatomical structure|CC;GO:0005737|cytoplasm|CC;GO:0005783|endoplasmic reticulum|CC;GO:0005789|endoplasmic reticulum membrane|CC;GO:0012505|endomembrane system|CC;GO:0016020|membrane|CC;GO:0031090|organelle membrane|CC;GO:0031984|organelle subcompartment|CC;GO:0042175|nuclear outer membrane-endoplasmic reticulum membrane network|CC;GO:0043…	sp|Q84WW5|VAP13_ARATH	Vesicle-associated protein 1-3 Plant VAP homolog 13 Short=AtPVA13 VAMP-associated protein 1-3 Vesicle-associated protein 1-3, N-terminally processed OS=Arabidopsis thaliana (Mouse-ear cress) Name=PVA13 OrderedLocusNames=At4g00170 ORFNames=F6N15.21 PE=2	tr|A0A1U7XQB9|A0A1U7XQB9_NICSY	vesicle-associated protein 1-3 isoform X1 {ECO:0000313|RefSeq:XP_009793078.1} OS=Nicotiana sylvestris (Wood tobacco) (South American tobacco) Name=LOC104240000 {ECO:0000313|RefSeq:XP_009793078.1} PE=4	COG5066@1|root,KOG0439@2759|Eukaryota,37HIK@33090|Viridiplantae,3GF0P@35493|Streptophyta,44C5E@71274|asterids	vesicle-associated membrane protein	U	XP_009793078.1	PREDICTED: vesicle-associated protein 1-3 isoform X1 [Nicotiana sylvestris]	Motile_Sperm	YABBY
Nbe01g06100	112.077	158.706	127.603	132.795	330.219	350.349	406.138	362.235	1.44609	4.39398e-11	1.90871e-10	-	-	K08495	ko04130|SNARE interactions in vesicular transport	GO:0000139|Golgi membrane|CC;GO:0005575|cellular_component|CC;GO:0005622|intracellular anatomical structure|CC;GO:0005737|cytoplasm|CC;GO:0005794|Golgi apparatus|CC;GO:0005801|cis-Golgi network|CC;GO:0006810|transport|BP;GO:0006888|endoplasmic reticulum to Golgi vesicle-mediated transport|BP;GO:0008104|protein localization|BP;GO:0008150|biological_process|BP;GO:0009987|cellular process|BP;GO:0012…	sp|O22151|GOS12_ARATH	Golgi SNAP receptor complex member 1-2 Golgi SNARE 12 protein Short=AtGOS12 OS=Arabidopsis thaliana (Mouse-ear cress) Name=GOS12 OrderedLocusNames=At2g45200 ORFNames=F4L23.29 PE=1	tr|A0A1U7Y2S5|A0A1U7Y2S5_NICSY	Golgi SNAP receptor complex member 1 {ECO:0000256|PIRNR:PIRNR027109} OS=Nicotiana sylvestris (Wood tobacco) (South American tobacco) Name=LOC104239996 {ECO:0000313|RefSeq:XP_009793075.1} PE=3	KOG3208@1|root,KOG3208@2759|Eukaryota,37MT4@33090|Viridiplantae,3GD81@35493|Streptophyta,44D1F@71274|asterids	Involved in transport from the ER to the Golgi apparatus as well as in intra-Golgi transport. It belongs to a super-family of proteins called t-SNAREs or soluble NSF (N-ethylmaleimide- sensitive factor) attachment protein receptor	U	XP_009793075.1	PREDICTED: Golgi SNAP receptor complex member 1-2 [Nicotiana sylvestris]	V-SNARE_C	-
Nbe01g06130	188.03	215.386	242.445	215.287	71.366	60.5542	77.6715	69.8639	-1.62039	6.32797e-12	3.00601e-11	-	-	-	-	GO:0005575|cellular_component|CC;GO:0005911|cell-cell junction|CC;GO:0009506|plasmodesma|CC;GO:0030054|cell junction|CC;GO:0055044|symplast|CC;GO:0070161|anchoring junction|CC;GO:0110165|cellular anatomical entity|CC	sp|Q6NKQ9|CRR15_ARATH	Cysteine-rich repeat secretory protein 15 Plasmodesmata-located protein 8 Short=PDLP8 Precursor OS=Arabidopsis thaliana (Mouse-ear cress) Name=CRRSP15 OrderedLocusNames=At3g60720 ORFNames=T4C21_130 PE=1	tr|A0A1J6KH32|A0A1J6KH32_NICAT	Cysteine-rich repeat secretory protein 15 {ECO:0000313|EMBL:OIT22099.1} OS=Nicotiana attenuata (Coyote tobacco) ORFNames=A4A49_32594 {ECO:0000313|EMBL:OIT22099.1} PE=4	2CN6Z@1|root,2QU9X@2759|Eukaryota,37K0Q@33090|Viridiplantae,3GB64@35493|Streptophyta,44CX9@71274|asterids	Salt stress response/antifungal	S	XP_019237914.1	PREDICTED: cysteine-rich repeat secretory protein 15 [Nicotiana attenuata]	Stress-antifung	-
Nbe01g06160	6.4838	14.575	4.25343	8.43741	394.327	423.879	229.271	349.159	5.32725	1.45245e-32	3.12292e-31	-	-	K01051	ko01100|Metabolic pathways;ko00040|Pentose and glucuronate interconversions	GO:0000272|polysaccharide catabolic process|BP;GO:0003674|molecular_function|MF;GO:0003824|catalytic activity|MF;GO:0004857|enzyme inhibitor activity|MF;GO:0005975|carbohydrate metabolic process|BP;GO:0005976|polysaccharide metabolic process|BP;GO:0008150|biological_process|BP;GO:0008152|metabolic process|BP;GO:0009056|catabolic process|BP;GO:0009057|macromolecule catabolic process|BP;GO:0009987|…	sp|O04887|PME2_CITSI	Pectinesterase 2 Short=PE 2 EC=3.1.1.11 Pectin methylesterase Precursor OS=Citrus sinensis (Sweet orange) (Citrus aurantium var. sinensis) Name=PECS-2.1 PE=2	tr|A0A1S4A369|A0A1S4A369_TOBAC	Pectinesterase {ECO:0000256|RuleBase:RU000589} EC=3.1.1.11 {ECO:0000256|RuleBase:RU000589} OS=Nicotiana tabacum (Common tobacco) Name=LOC107793308 {ECO:0000313|RefSeq:XP_016471127.1} PE=4	COG4677@1|root,2QSQ4@2759|Eukaryota,37S65@33090|Viridiplantae,3GCDB@35493|Streptophyta,44FPN@71274|asterids	Pectinesterase	G	XP_009766156.1	PREDICTED: pectinesterase 2-like [Nicotiana sylvestris]	PMEI,Pectinesterase	NAC
Nbe01g06200	277.877	293.93	330.704	300.837	742.69	695.292	798.238	745.407	1.31071	1.00404e-15	6.97184e-15	-	-	-	-	GO:0000226|microtubule cytoskeleton organization|BP;GO:0003674|molecular_function|MF;GO:0005096|GTPase activator activity|MF;GO:0005488|binding|MF;GO:0005515|protein binding|MF;GO:0006457|protein folding|BP;GO:0006807|nitrogen compound metabolic process|BP;GO:0006996|organelle organization|BP;GO:0007010|cytoskeleton organization|BP;GO:0007017|microtubule-based process|BP;GO:0007021|tubulin comple…	sp|Q8L5R3|TBCD_ARATH	Tubulin-folding cofactor D Short=AtTFCD Protein CHAMPIGNON Protein EMBRYO DEFECTIVE 133 Protein TITAN 1 OS=Arabidopsis thaliana (Mouse-ear cress) OrderedLocusNames=At3g60740 ORFNames=T4C21.150 PE=2	tr|A0A1S3ZJY3|A0A1S3ZJY3_TOBAC	tubulin-folding cofactor D-like {ECO:0000313|RefSeq:XP_016464676.1} OS=Nicotiana tabacum (Common tobacco) Name=LOC107787597 {ECO:0000313|RefSeq:XP_016464676.1} PE=4	COG2116@1|root,KOG1943@2759|Eukaryota,37KFQ@33090|Viridiplantae,3GCUB@35493|Streptophyta,44F4N@71274|asterids	Tubulin-folding cofactor	O	XP_016464676.1	PREDICTED: tubulin-folding cofactor D-like [Nicotiana tabacum]	TFCD_C	-
Nbe01g06270	7.41005	8.90696	1.06336	5.79345	1.20959	0	0	0.403198	-3.93073	0.0197066	0.0301187	-	-	-	-	GO:0003674|molecular_function|MF;GO:0005215|transporter activity|MF;GO:0022857|transmembrane transporter activity|MF	sp|Q9LQL2|PTR14_ARATH	Protein NRT1/ PTR FAMILY 7.3 Short=AtNPF7.3 Nitrate transporter 1.5 OS=Arabidopsis thaliana (Mouse-ear cress) ORFNames=F5D14.23 PE=1	tr|A0A1U7XMQ4|A0A1U7XMQ4_NICSY	protein NRT1/ PTR FAMILY 7.2-like {ECO:0000313|RefSeq:XP_009792173.1} OS=Nicotiana sylvestris (Wood tobacco) (South American tobacco) Name=LOC104239272 {ECO:0000313|RefSeq:XP_009792173.1} PE=4	COG3104@1|root,KOG1237@2759|Eukaryota,37QTJ@33090|Viridiplantae,3GAT9@35493|Streptophyta,44EJ1@71274|asterids	POT family	E	XP_009792173.1	PREDICTED: protein NRT1/ PTR FAMILY 7.2-like [Nicotiana sylvestris]	PTR2,RVT_2,gag_pre-integrs,rve	G2-lik
Nbe01g06320	96.3307	56.6806	55.2945	69.4353	25.4015	36.765	12.1654	24.7773	-1.4958	0.00151883	0.00277853	-	-	-	-	GO:0000166|nucleotide binding|MF;GO:0003674|molecular_function|MF;GO:0003824|catalytic activity|MF;GO:0004672|protein kinase activity|MF;GO:0005488|binding|MF;GO:0005524|ATP binding|MF;GO:0016301|kinase activity|MF;GO:0016740|transferase activity|MF;GO:0016772|transferase activity, transferring phosphorus-containing groups|MF;GO:0016773|phosphotransferase activity, alcohol group as acceptor|MF;GO…	sp|Q9LDQ3|CRK35_ARATH	Putative cysteine-rich receptor-like protein kinase 35 Short=Cysteine-rich RLK35 EC=2.7.11.- Precursor OS=Arabidopsis thaliana (Mouse-ear cress) Name=CRK35 OrderedLocusNames=At4g11530 ORFNames=F25E4.150 PE=3	tr|A0A1S4CQX4|A0A1S4CQX4_TOBAC	leucine-rich repeat receptor protein kinase EMS1-like {ECO:0000313|RefSeq:XP_016503500.1} OS=Nicotiana tabacum (Common tobacco) Name=LOC107821581 {ECO:0000313|RefSeq:XP_016503500.1} PE=4	28K7G@1|root,2QSN5@2759|Eukaryota,37I7U@33090|Viridiplantae,3G7PY@35493|Streptophyta,44CY0@71274|asterids	Leucine rich repeat N-terminal domain	T	XP_016503500.1	PREDICTED: leucine-rich repeat receptor protein kinase EMS1-like [Nicotiana tabacum]	LRRNT_2,LRR_1,LRR_8,Pkinase_Tyr	ERF
Nbe01g06330	343.641	173.281	338.147	285.023	15.7247	44.3343	6.55061	22.2032	-3.6876	5.83023e-11	2.49926e-10	-	-	-	-	GO:0005575|cellular_component|CC;GO:0005622|intracellular anatomical structure|CC;GO:0006139|nucleobase-containing compound metabolic process|BP;GO:0006725|cellular aromatic compound metabolic process|BP;GO:0006807|nitrogen compound metabolic process|BP;GO:0008150|biological_process|BP;GO:0008152|metabolic process|BP;GO:0009451|RNA modification|BP;GO:0009987|cellular process|BP;GO:0016070|RNA met…	sp|O22137|PP202_ARATH	Pentatricopeptide repeat-containing protein At2g45350, chloroplastic Protein CHLORORESPIRATORY REDUCTION 4 Precursor OS=Arabidopsis thaliana (Mouse-ear cress) ORFNames=F4L23.14 PE=1	tr|A0A1S4CR58|A0A1S4CR58_TOBAC	pentatricopeptide repeat-containing protein At2g45350, chloroplastic-like {ECO:0000313|RefSeq:XP_016503499.1} OS=Nicotiana tabacum (Common tobacco) Name=LOC107821580 {ECO:0000313|RefSeq:XP_016503499.1} PE=4	KOG4197@1|root,KOG4197@2759|Eukaryota,37QZR@33090|Viridiplantae,3GGF6@35493|Streptophyta,44HB9@71274|asterids	Pentatricopeptide repeat-containing protein	S	BAQ55935.1	pentatricopeptide repeat protein [Nicotiana sylvestris]	PPR,PPR_2	HSF
Nbe01g06390	415.889	653.447	448.736	506.024	1848.26	1505.2	1907.16	1753.54	1.79185	1.38357e-14	8.64974e-14	-	-	-	-	GO:0003674|molecular_function|MF;GO:0003824|catalytic activity|MF;GO:0016409|palmitoyltransferase activity|MF;GO:0016417|S-acyltransferase activity|MF;GO:0016740|transferase activity|MF;GO:0016746|acyltransferase activity|MF;GO:0016747|acyltransferase activity, transferring groups other than amino-acyl groups|MF;GO:0019706|protein-cysteine S-palmitoyltransferase activity|MF;GO:0019707|protein-cys…	sp|Q8VYP5|ZDH14_ARATH	Probable protein S-acyltransferase 14 EC=2.3.1.225 Probable palmitoyltransferase At3g60800 Zinc finger DHHC domain-containing protein At3g60800 OS=Arabidopsis thaliana (Mouse-ear cress) Name=PAT14 OrderedLocusNames=At3g60800 ORFNames=T4C21_210 PE=2	tr|A0A1S3X807|A0A1S3X807_TOBAC	S-acyltransferase {ECO:0000256|RuleBase:RU079119} EC=2.3.1.225 {ECO:0000256|RuleBase:RU079119} Palmitoyltransferase {ECO:0000256|RuleBase:RU079119} OS=Nicotiana tabacum (Common tobacco) Name=LOC107762117 {ECO:0000313|RefSeq:XP_016435929.1} PE=3	COG5273@1|root,KOG1315@2759|Eukaryota,37N7F@33090|Viridiplantae,3GEB5@35493|Streptophyta,44PUM@71274|asterids	DHHC palmitoyltransferase	S	XP_019230940.1	PREDICTED: probable protein S-acyltransferase 14 [Nicotiana attenuata]	DHHC	-
Nbe01g06400	0	0.809723	0	0.269908	7.25756	11.8946	19.6518	12.9347	5.29282	0.00018746	0.000390155	-	-	-	-	GO:0000149|SNARE binding|MF;GO:0003674|molecular_function|MF;GO:0005488|binding|MF;GO:0005515|protein binding|MF;GO:0005575|cellular_component|CC;GO:0005622|intracellular anatomical structure|CC;GO:0005737|cytoplasm|CC;GO:0005886|plasma membrane|CC;GO:0006810|transport|BP;GO:0006886|intracellular protein transport|BP;GO:0006887|exocytosis|BP;GO:0006904|vesicle docking involved in exocytosis|BP;GO…	sp|Q9C5P7|SEC1A_ARATH	Protein transport Sec1a Short=AtSec1a OS=Arabidopsis thaliana (Mouse-ear cress) Name=SEC1A OrderedLocusNames=At1g02010 ORFNames=F22M8.14, T7I23.1 PE=2	tr|A0A1U7VH17|A0A1U7VH17_NICSY	protein transport Sec1a {ECO:0000313|RefSeq:XP_009761132.1, ECO:0000313|RefSeq:XP_009761140.1} OS=Nicotiana sylvestris (Wood tobacco) (South American tobacco) ECO:0000313|RefSeq:XP_009761140.1} PE=3	COG5158@1|root,KOG1300@2759|Eukaryota,37MIG@33090|Viridiplantae,3GD0C@35493|Streptophyta,44MEN@71274|asterids	Belongs to the STXBP unc-18 SEC1 family	U	XP_009761132.1	PREDICTED: protein transport Sec1a [Nicotiana sylvestris]	Sec1	-
Nbe01g06410	226.007	249.395	227.558	234.32	590.282	539.581	559.609	563.157	1.26343	7.5932e-16	5.33579e-15	-	-	-	-	-	-	-	tr|A0A1U7V836|A0A1U7V836_NICSY	transducin beta-like protein 2 {ECO:0000313|RefSeq:XP_009761121.1} OS=Nicotiana sylvestris (Wood tobacco) (South American tobacco) Name=LOC104213329 {ECO:0000313|RefSeq:XP_009761121.1} PE=4	COG2319@1|root,KOG2096@2759|Eukaryota,37NAU@33090|Viridiplantae,3G7ZJ@35493|Streptophyta,44C4Z@71274|asterids	WD domain, G-beta repeat	S	XP_019230941.1	PREDICTED: transducin beta-like protein 2 [Nicotiana attenuata]	WD40	-
Nbe01g06420	704.881	190.285	715.639	536.935	36.2878	70.2861	14.037	40.2036	-3.7427	2.33433e-10	9.41626e-10	-	-	K14423	ko01110|Biosynthesis of secondary metabolites;ko00100|Steroid biosynthesis;ko01100|Metabolic pathways	GO:0000254|C-4 methylsterol oxidase activity|MF;GO:0003674|molecular_function|MF;GO:0003824|catalytic activity|MF;GO:0004497|monooxygenase activity|MF;GO:0005488|binding|MF;GO:0005506|iron ion binding|MF;GO:0005575|cellular_component|CC;GO:0005622|intracellular anatomical structure|CC;GO:0005737|cytoplasm|CC;GO:0005783|endoplasmic reticulum|CC;GO:0005789|endoplasmic reticulum membrane|CC;GO:00066…	sp|Q8L7W5|SMO11_ARATH	Methylsterol monooxygenase 1-1 EC=1.14.13.72 Sterol 4-alpha-methyl-oxidase 1-1 Short=AtSMO1-1 OS=Arabidopsis thaliana (Mouse-ear cress) Name=SMO1-1 OrderedLocusNames=At4g12110 ORFNames=F16J13.180 PE=1	tr|A0A1S4DBX9|A0A1S4DBX9_TOBAC	methylsterol monooxygenase 1-1-like {ECO:0000313|RefSeq:XP_016510853.1} OS=Nicotiana tabacum (Common tobacco) Name=LOC107828110 {ECO:0000313|RefSeq:XP_016510853.1} PE=3	COG3000@1|root,KOG0873@2759|Eukaryota,37PFY@33090|Viridiplantae,3GE0V@35493|Streptophyta,44RYF@71274|asterids	Fatty acid hydroxylase superfamily	I	XP_019230943.1	PREDICTED: methylsterol monooxygenase 1-1-like [Nicotiana attenuata]	FA_hydroxylase	-
Nbe01g06430	471.465	364.375	481.701	439.18	166.924	205.452	194.647	189.007	-1.21364	4.65433e-09	1.6432e-08	-	-	K01800	ko00350|Tyrosine metabolism;ko01100|Metabolic pathways	GO:0003674|molecular_function|MF;GO:0003824|catalytic activity|MF;GO:0016740|transferase activity|MF	sp|P57108|GSTZ_EUPES	Glutathione S-transferase zeta class EC=2.5.1.18 OS=Euphorbia esula (Leafy spurge) PE=2	tr|A0A1S3Y9H5|A0A1S3Y9H5_TOBAC	glutathione S-transferase zeta class-like isoform X3 {ECO:0000313|RefSeq:XP_016448906.1} OS=Nicotiana tabacum (Common tobacco) Name=LOC107773977 {ECO:0000313|RefSeq:XP_016448906.1} PE=3	COG0625@1|root,KOG0868@2759|Eukaryota,37T9W@33090|Viridiplantae,3G9J7@35493|Streptophyta,44MYH@71274|asterids	Glutathione S-transferase, N-terminal domain	O	XP_016448906.1	PREDICTED: glutathione S-transferase zeta class-like isoform X3 [Nicotiana tabacum]	GST_C_2,GST_C_3,GST_N_2,GST_N_3	-
Nbe01g06450	220.449	265.589	248.825	244.955	1071.7	788.286	1114.54	991.508	2.01676	3.20602e-22	3.78051e-21	-	-	K10885	ko03450|Non-homologous end-joining	GO:0000166|nucleotide binding|MF;GO:0000723|telomere maintenance|BP;GO:0003674|molecular_function|MF;GO:0003676|nucleic acid binding|MF;GO:0003677|DNA binding|MF;GO:0003678|DNA helicase activity|MF;GO:0003684|damaged DNA binding|MF;GO:0003824|catalytic activity|MF;GO:0004386|helicase activity|MF;GO:0005488|binding|MF;GO:0005524|ATP binding|MF;GO:0005575|cellular_component|CC;GO:0005622|intracellu…	sp|Q9FQ09|KU80_ARATH	ATP-dependent DNA helicase 2 subunit KU80 EC=3.6.4.12 ATP-dependent DNA helicase 2 subunit 2 ATP-dependent DNA helicase II 80 kDa subunit OS=Arabidopsis thaliana (Mouse-ear cress) Name=KU80 OrderedLocusNames=At1g48050 ORFNames=F21D18.26, T2J15.4 PE=1	tr|A0A1U7XSU1|A0A1U7XSU1_NICSY	ATP-dependent DNA helicase 2 subunit KU80 {ECO:0000256|PIRNR:PIRNR016570} EC=3.6.4.12 {ECO:0000256|PIRNR:PIRNR016570} OS=Nicotiana sylvestris (Wood tobacco) (South American tobacco) Name=LOC104237500 {ECO:0000313|RefSeq:XP_009789959.1} PE=3	KOG2326@1|root,KOG2326@2759|Eukaryota,37IPJ@33090|Viridiplantae,3GFYR@35493|Streptophyta,44HIB@71274|asterids	ATP-dependent DNA helicase 2 subunit KU80	L	XP_009789959.1	PREDICTED: ATP-dependent DNA helicase 2 subunit KU80 [Nicotiana sylvestris]	Ku,Ku_C,Ku_N,Ku_PK_bind	-
Nbe01g06490	47.2391	76.114	46.7877	56.7136	20.5631	22.7078	22.4592	21.91	-1.37604	0.000363948	0.000728216	-	-	-	-	GO:0000226|microtubule cytoskeleton organization|BP;GO:0003674|molecular_function|MF;GO:0005488|binding|MF;GO:0005515|protein binding|MF;GO:0006996|organelle organization|BP;GO:0007010|cytoskeleton organization|BP;GO:0007017|microtubule-based process|BP;GO:0008017|microtubule binding|MF;GO:0008092|cytoskeletal protein binding|MF;GO:0008150|biological_process|BP;GO:0009987|cellular process|BP;GO:0…	sp|Q9FHM4|MA653_ARATH	65-kDa microtubule-associated protein 3 Short=AtMAP65-3 Protein PLEIADE OS=Arabidopsis thaliana (Mouse-ear cress) ORFNames=K17N15.15 PE=1	tr|A0A1U7XD16|A0A1U7XD16_NICSY	65-kDa microtubule-associated protein 3-like isoform X1 {ECO:0000313|RefSeq:XP_009789952.1, ECO:0000313|RefSeq:XP_009789953.1} OS=Nicotiana sylvestris (Wood tobacco) (South American tobacco) ECO:0000313|RefSeq:XP_009789953.1} PE=4	KOG4302@1|root,KOG4302@2759|Eukaryota,37YKT@33090|Viridiplantae,3GNAH@35493|Streptophyta,44G9K@71274|asterids	Microtubule associated protein (MAP65/ASE1 family)	DZ	XP_019230903.1	PREDICTED: 65-kDa microtubule-associated protein 3 isoform X2 [Nicotiana attenuata]	MAP65_ASE1	LBD
Nbe01g06580	259.352	140.082	243.509	214.314	77.414	82.1807	68.3135	75.9694	-1.49563	1.02264e-06	2.80659e-06	-	-	-	-	-	sp|Q9LPC4|PPR1_ARATH	Pentatricopeptide repeat-containing protein At1g01970 OS=Arabidopsis thaliana (Mouse-ear cress) OrderedLocusNames=At1g01970 ORFNames=F22M8.10 PE=2	tr|A0A1S4DMD7|A0A1S4DMD7_TOBAC	pentatricopeptide repeat-containing protein At1g01970-like {ECO:0000313|RefSeq:XP_016514577.1} OS=Nicotiana tabacum (Common tobacco) Name=LOC107831330 {ECO:0000313|RefSeq:XP_016514577.1} PE=4	KOG4197@1|root,KOG4197@2759|Eukaryota,37HRS@33090|Viridiplantae,3GASU@35493|Streptophyta,44D14@71274|asterids	Pentatricopeptide repeat-containing protein	S	XP_009604911.1	pentatricopeptide repeat-containing protein At1g01970 [Nicotiana tomentosiformis]	PPR	-
Nbe01g06590	901.248	1077.74	929.374	969.454	2985.28	2282.68	2496.72	2588.22	1.4161	1.26414e-15	8.68968e-15	-	-	K18442	ko04144|Endocytosis	GO:0005575|cellular_component|CC;GO:0005622|intracellular anatomical structure|CC;GO:0005737|cytoplasm|CC;GO:0005794|Golgi apparatus|CC;GO:0005802|trans-Golgi network|CC;GO:0005829|cytosol|CC;GO:0007154|cell communication|BP;GO:0007165|signal transduction|BP;GO:0007264|small GTPase mediated signal transduction|BP;GO:0007265|Ras protein signal transduction|BP;GO:0008150|biological_process|BP;GO:00…	sp|Q9LZX8|BIG2_ARATH	Brefeldin A-inhibited guanine nucleotide-exchange protein 2 Short=BIG2 ARF guanine-nucleotide exchange factor BIG2 OS=Arabidopsis thaliana (Mouse-ear cress) Name=BIG2 OrderedLocusNames=At3g60860 ORFNames=T4C21_270 PE=2	tr|A0A1S4DME6|A0A1S4DME6_TOBAC	brefeldin A-inhibited guanine nucleotide-exchange protein 2-like {ECO:0000313|RefSeq:XP_016514573.1} OS=Nicotiana tabacum (Common tobacco) Name=LOC107831326 {ECO:0000313|RefSeq:XP_016514573.1} PE=4	COG5307@1|root,KOG0929@2759|Eukaryota,37K42@33090|Viridiplantae,3GEGX@35493|Streptophyta,44B4J@71274|asterids	Dimerisation and cyclophilin-binding domain of Mon2	U	XP_009604910.1	brefeldin A-inhibited guanine nucleotide-exchange protein 2 [Nicotiana tomentosiformis]	DCB,DUF1981,Mon2_C,Sec7,Sec7_N	-
Nbe01g06620	53.7229	72.8751	105.272	77.2901	42.3358	30.2771	34.6246	35.7458	-1.11208	0.00255257	0.00452261	-	-	-	-	GO:0003674|molecular_function|MF;GO:0005488|binding|MF;GO:0005509|calcium ion binding|MF;GO:0043167|ion binding|MF;GO:0043169|cation binding|MF;GO:0046872|metal ion binding|MF	sp|Q9FYK2|CML25_ARATH	Probable calcium-binding protein CML25 Calmodulin-like protein 25 OS=Arabidopsis thaliana (Mouse-ear cress) Name=CML25 OrderedLocusNames=At1g24620 ORFNames=F21J9.28 PE=2	tr|A0A1S4BP89|A0A1S4BP89_TOBAC	probable calcium-binding protein CML18 isoform X1 {ECO:0000313|RefSeq:XP_016490656.1} OS=Nicotiana tabacum (Common tobacco) Name=LOC107810394 {ECO:0000313|RefSeq:XP_016490656.1} PE=4	COG5126@1|root,KOG0027@2759|Eukaryota,37US8@33090|Viridiplantae,3GJ07@35493|Streptophyta,44KTD@71274|asterids	EF-hand domain	T	XP_009799072.1	PREDICTED: probable calcium-binding protein CML18 isoform X1 [Nicotiana sylvestris]	EF-hand_1,EF-hand_5,EF-hand_6,EF-hand_7	HB-oth
Nbe01g06640	224.154	204.86	233.938	220.984	70.1564	75.6927	72.9925	72.9472	-1.59681	2.75572e-14	1.67582e-13	-	-	-	-	GO:0000166|nucleotide binding|MF;GO:0003674|molecular_function|MF;GO:0003774|cytoskeletal motor activity|MF;GO:0003777|microtubule motor activity|MF;GO:0005488|binding|MF;GO:0005515|protein binding|MF;GO:0005524|ATP binding|MF;GO:0005575|cellular_component|CC;GO:0005622|intracellular anatomical structure|CC;GO:0005856|cytoskeleton|CC;GO:0005874|microtubule|CC;GO:0007017|microtubule-based process|…	sp|Q5VQ09|KINUB_ORYSJ	Kinesin-like protein KIN-UB {ECO:0000305} Protein ARMADILLO REPEAT KINESIN2 {ECO:0000305} OS=Oryza sativa subsp. japonica (Rice) ORFNames=P0548D03.30 {ECO:0000312|EMBL:BAD68466.1} PE=2	tr|A0A1S4A0U5|A0A1S4A0U5_TOBAC	Kinesin-like protein {ECO:0000256|RuleBase:RU000394} OS=Nicotiana tabacum (Common tobacco) Name=LOC107792483 {ECO:0000313|RefSeq:XP_016470186.1} PE=3	COG5059@1|root,KOG0240@2759|Eukaryota,37NIJ@33090|Viridiplantae,3G8UP@35493|Streptophyta,44FMR@71274|asterids	Belongs to the TRAFAC class myosin-kinesin ATPase superfamily. Kinesin family	Z	XP_016470186.1	PREDICTED: armadillo repeat-containing kinesin-like protein 2 [Nicotiana tabacum]	Arm,Kinesin	MYB_related
Nbe01g06670	19.4514	44.5348	18.0771	27.3544	231.032	167.605	141.306	179.981	2.70054	2.8881e-11	1.28005e-10	-	-	-	-	GO:0003002|regionalization|BP;GO:0007275|multicellular organism development|BP;GO:0007389|pattern specification process|BP;GO:0008150|biological_process|BP;GO:0009653|anatomical structure morphogenesis|BP;GO:0009798|axis specification|BP;GO:0009943|adaxial/abaxial axis specification|BP;GO:0009955|adaxial/abaxial pattern specification|BP;GO:0009965|leaf morphogenesis|BP;GO:0010016|shoot system mor…	sp|Q9LZX5|ZPR2_ARATH	Protein LITTLE ZIPPER 2 {ECO:0000303|PubMed:18055602} OS=Arabidopsis thaliana (Mouse-ear cress) ORFNames=T4C21.300 {ECO:0000312|EMBL:CAB82693.1} PE=1	tr|A0A1S3YF91|A0A1S3YF91_TOBAC	protein LITTLE ZIPPER 2-like {ECO:0000313|RefSeq:XP_016450683.1} OS=Nicotiana tabacum (Common tobacco) Name=LOC107775470 {ECO:0000313|RefSeq:XP_016450683.1} PE=4	2D37B@1|root,2S4ZT@2759|Eukaryota,37X43@33090|Viridiplantae,3GM0F@35493|Streptophyta,44TWI@71274|asterids	-	-	XP_019226263.1	PREDICTED: protein LITTLE ZIPPER 2-like [Nicotiana attenuata]	-	-
Nbe01g06680	413.11	326.318	481.701	407.043	187.487	181.663	171.252	180.134	-1.17527	6.19781e-08	1.94551e-07	-	-	-	-	-	-	-	tr|A0A1U7V5L4|A0A1U7V5L4_NICSY	uncharacterized protein LOC104210333 isoform X2 {ECO:0000313|RefSeq:XP_009757524.1} OS=Nicotiana sylvestris (Wood tobacco) (South American tobacco) Name=LOC104210333 {ECO:0000313|RefSeq:XP_009757524.1} PE=4	28KID@1|root,2QSZQ@2759|Eukaryota,37Q1D@33090|Viridiplantae,3GG38@35493|Streptophyta,44D3X@71274|asterids	Forkhead associated domain	S	XP_009757524.1	PREDICTED: uncharacterized protein LOC104210333 isoform X2 [Nicotiana sylvestris]	FHA	-
Nbe01g06690	233.417	272.067	258.396	254.626	1201.13	936.427	1133.26	1090.27	2.09761	1.97745e-31	3.97272e-30	-	-	-	-	GO:0005575|cellular_component|CC;GO:0005622|intracellular anatomical structure|CC;GO:0005737|cytoplasm|CC;GO:0005739|mitochondrion|CC;GO:0005740|mitochondrial envelope|CC;GO:0005741|mitochondrial outer membrane|CC;GO:0006508|proteolysis|BP;GO:0006511|ubiquitin-dependent protein catabolic process|BP;GO:0006515|protein quality control for misfolded or incompletely synthesized proteins|BP;GO:0006807…	-	-	tr|A0A1S4CL71|A0A1S4CL71_TOBAC	ankyrin repeat and zinc finger domain-containing protein 1-like {ECO:0000313|RefSeq:XP_016501968.1} OS=Nicotiana tabacum (Common tobacco) Name=LOC107820234 {ECO:0000313|RefSeq:XP_016501968.1} PE=4	KOG2505@1|root,KOG2505@2759|Eukaryota,37HVV@33090|Viridiplantae,3GF7R@35493|Streptophyta,44GU6@71274|asterids	zinc finger	A	XP_016501968.1	PREDICTED: ankyrin repeat and zinc finger domain-containing protein 1-like [Nicotiana tabacum]	-	-
Nbe01g06700	928.109	651.018	394.505	657.877	62.8988	122.19	43.0468	76.0451	-3.11509	5.31105e-13	2.82338e-12	-	-	-	-	-	sp|Q9LZX4|FLA10_ARATH	Fasciclin-like arabinogalactan protein 10 Precursor OS=Arabidopsis thaliana (Mouse-ear cress) Name=FLA10 OrderedLocusNames=At3g60900 ORFNames=T4C21.310 PE=1	tr|A0A1U7X2N1|A0A1U7X2N1_NICSY	fasciclin-like arabinogalactan protein 8 {ECO:0000313|RefSeq:XP_009785088.1} OS=Nicotiana sylvestris (Wood tobacco) (South American tobacco) Name=LOC104233396 {ECO:0000313|RefSeq:XP_009785088.1} PE=4	28NPH@1|root,2QV96@2759|Eukaryota,37QWS@33090|Viridiplantae,3G7XP@35493|Streptophyta,44HBM@71274|asterids	Fasciclin-like arabinogalactan protein	S	XP_009785088.1	PREDICTED: fasciclin-like arabinogalactan protein 8 [Nicotiana sylvestris]	Fasciclin	NF-YB
Nbe01g06710	6.4838	2.42917	5.31678	4.74325	0	1.08132	0	0.360441	-3.62205	0.0262777	0.0392276	-	-	-	-	GO:0000166|nucleotide binding|MF;GO:0003674|molecular_function|MF;GO:0005488|binding|MF;GO:0005524|ATP binding|MF;GO:0005575|cellular_component|CC;GO:0005622|intracellular anatomical structure|CC;GO:0005634|nucleus|CC;GO:0006139|nucleobase-containing compound metabolic process|BP;GO:0006351|DNA-templated transcription|BP;GO:0006355|regulation of DNA-templated transcription|BP;GO:0006725|cellular …	sp|Q8S9M3|GRF9_ARATH	Growth-regulating factor 9 Short=AtGRF9 Transcription activator GRF9 OS=Arabidopsis thaliana (Mouse-ear cress) Name=GRF9 OrderedLocusNames=At2g45480 ORFNames=F17K2.27, F4L23.1 PE=1	tr|A0A1J6JLQ2|A0A1J6JLQ2_NICAT	Growth-regulating factor 10 {ECO:0000313|EMBL:OIT07825.1} OS=Nicotiana attenuata (Coyote tobacco) ORFNames=A4A49_40190 {ECO:0000313|EMBL:OIT07825.1} PE=4	2CSSX@1|root,2RD11@2759|Eukaryota,37SDI@33090|Viridiplantae,3GFGQ@35493|Streptophyta,44KZ8@71274|asterids	Growth-regulating factor	K	XP_019244740.1	PREDICTED: growth-regulating factor 9-like [Nicotiana attenuata]	QLQ,WRC	GRF
Nbe01g06720	38.9028	31.5792	32.9641	34.482	8.46715	12.9759	7.48641	9.64315	-1.84273	0.00010221	0.000220524	-	-	-	-	GO:0005575|cellular_component|CC;GO:0005622|intracellular anatomical structure|CC;GO:0006139|nucleobase-containing compound metabolic process|BP;GO:0006725|cellular aromatic compound metabolic process|BP;GO:0006807|nitrogen compound metabolic process|BP;GO:0008150|biological_process|BP;GO:0008152|metabolic process|BP;GO:0009451|RNA modification|BP;GO:0009987|cellular process|BP;GO:0016070|RNA met…	sp|O80647|PP195_ARATH	Pentatricopeptide repeat-containing protein At2g39620 OS=Arabidopsis thaliana (Mouse-ear cress) Name=PCMP-E33 OrderedLocusNames=At2g39620 ORFNames=F12L6.28 PE=3	tr|A0A1S4B526|A0A1S4B526_TOBAC	pentatricopeptide repeat-containing protein At2g39620-like {ECO:0000313|RefSeq:XP_016484035.1} OS=Nicotiana tabacum (Common tobacco) Name=LOC107804631 {ECO:0000313|RefSeq:XP_016484035.1} PE=4	KOG4197@1|root,KOG4197@2759|Eukaryota,37P1P@33090|Viridiplantae,3GEGY@35493|Streptophyta,44PT6@71274|asterids	Pentatricopeptide repeat-containing protein	S	XP_016484035.1	PREDICTED: pentatricopeptide repeat-containing protein At2g39620-like [Nicotiana tabacum]	DYW_deaminase,PPR,PPR_2	bHLH
Nbe01g06750	606.698	386.238	527.425	506.787	189.906	216.265	181.545	195.905	-1.37079	4.86625e-09	1.71476e-08	-	-	K03110	ko03060|Protein export	GO:0000166|nucleotide binding|MF;GO:0003674|molecular_function|MF;GO:0003824|catalytic activity|MF;GO:0003924|GTPase activity|MF;GO:0005047|signal recognition particle binding|MF;GO:0005488|binding|MF;GO:0005525|GTP binding|MF;GO:0005575|cellular_component|CC;GO:0006605|protein targeting|BP;GO:0006612|protein targeting to membrane|BP;GO:0006613|cotranslational protein targeting to membrane|BP;GO:…	sp|O80842|CFTSY_ARATH	Cell division protein FtsY homolog, chloroplastic Chloroplast SRP receptor homolog, alpha subunit CpFtsY Fused signal recognition particle receptor Precursor OS=Arabidopsis thaliana (Mouse-ear cress) ORFNames=F4I18.25 PE=1	tr|A0A1S4B341|A0A1S4B341_TOBAC	cell division protein FtsY homolog, chloroplastic-like {ECO:0000313|RefSeq:XP_016483342.1, ECO:0000313|RefSeq:XP_016483343.1} OS=Nicotiana tabacum (Common tobacco) ECO:0000313|RefSeq:XP_016483343.1} PE=3	COG0541@1|root,KOG0780@2759|Eukaryota,37N3M@33090|Viridiplantae,3GGQK@35493|Streptophyta,44D6F@71274|asterids	Cell division protein ftsy	U	XP_009596377.1	cell division protein FtsY homolog, chloroplastic [Nicotiana tomentosiformis]	SRP54,SRP54_N	-
Nbe01g06760	5.55754	12.1458	4.25343	7.31894	188.697	205.452	403.33	265.826	5.14799	1.87519e-25	2.71542e-24	-	-	-	-	GO:0005575|cellular_component|CC;GO:0006950|response to stress|BP;GO:0006952|defense response|BP;GO:0008150|biological_process|BP;GO:0016020|membrane|CC;GO:0050896|response to stimulus|BP;GO:0110165|cellular anatomical entity|CC	sp|Q58FX0|BAP2_ARATH	BON1-associated protein 2 Protein BON1-ASSOCIATED PROTEIN 1-LIKE OS=Arabidopsis thaliana (Mouse-ear cress) ORFNames=F4I18.26 PE=1	tr|A0A1S4D7E8|A0A1S4D7E8_TOBAC	BON1-associated protein 2-like {ECO:0000313|RefSeq:XP_016509365.1} OS=Nicotiana tabacum (Common tobacco) Name=LOC107826851 {ECO:0000313|RefSeq:XP_016509365.1} PE=4	2BNME@1|root,2S1PY@2759|Eukaryota,37V68@33090|Viridiplantae,3GJK0@35493|Streptophyta,44M01@71274|asterids	Protein kinase C conserved region 2 (CalB)	S	XP_009771537.1	PREDICTED: BON1-associated protein 2-like [Nicotiana sylvestris]	C2	-
Nbe01g06770	75.953	114.981	59.548	83.4939	194.745	245.461	350.925	263.71	1.65558	1.11732e-06	3.05253e-06	-	-	-	-	GO:0005575|cellular_component|CC;GO:0006950|response to stress|BP;GO:0006952|defense response|BP;GO:0008150|biological_process|BP;GO:0016020|membrane|CC;GO:0050896|response to stimulus|BP;GO:0110165|cellular anatomical entity|CC	sp|Q58FX0|BAP2_ARATH	BON1-associated protein 2 Protein BON1-ASSOCIATED PROTEIN 1-LIKE OS=Arabidopsis thaliana (Mouse-ear cress) ORFNames=F4I18.26 PE=1	tr|A0A1S3ZPP0|A0A1S3ZPP0_TOBAC	BON1-associated protein 2-like {ECO:0000313|RefSeq:XP_016466274.1} OS=Nicotiana tabacum (Common tobacco) Name=LOC107789022 {ECO:0000313|RefSeq:XP_016466274.1} PE=4	2BNME@1|root,2S1PY@2759|Eukaryota,37V68@33090|Viridiplantae,3GJK0@35493|Streptophyta,44M01@71274|asterids	Protein kinase C conserved region 2 (CalB)	S	XP_009771536.1	PREDICTED: BON1-associated protein 2-like [Nicotiana sylvestris]	C2	-
Nbe01g06790	289.918	351.42	368.985	336.774	1232.58	999.144	1061.2	1097.64	1.70461	1.01453e-20	1.06146e-19	-	-	-	-	-	sp|Q93Z92|RING4_ARATH	E3 ubiquitin-protein ligase At4g11680 EC=2.3.2.27 RING finger protein At4g11680 RING-type E3 ubiquitin transferase At4g11680 {ECO:0000305} OS=Arabidopsis thaliana (Mouse-ear cress) OrderedLocusNames=At4g11680 ORFNames=T5C23.110 PE=2	tr|A0A1S3YZQ7|A0A1S3YZQ7_TOBAC	E3 ubiquitin-protein ligase At1g63170-like {ECO:0000313|RefSeq:XP_016457806.1} OS=Nicotiana tabacum (Common tobacco) Name=LOC107781587 {ECO:0000313|RefSeq:XP_016457806.1} PE=4	KOG0800@1|root,KOG0800@2759|Eukaryota,37ID1@33090|Viridiplantae,3GCYD@35493|Streptophyta,44NGZ@71274|asterids	RING-like zinc finger	O	XP_009778598.1	PREDICTED: E3 ubiquitin-protein ligase At1g63170-like [Nicotiana sylvestris]	zf-RING_2	-
Nbe01g06830	819.737	915.797	1005.94	913.823	4354.54	3408.33	4009.91	3924.26	2.1027	3.25905e-34	7.58362e-33	-	-	-	-	GO:0000166|nucleotide binding|MF;GO:0003674|molecular_function|MF;GO:0003824|catalytic activity|MF;GO:0004672|protein kinase activity|MF;GO:0004674|protein serine/threonine kinase activity|MF;GO:0005488|binding|MF;GO:0005524|ATP binding|MF;GO:0016301|kinase activity|MF;GO:0016740|transferase activity|MF;GO:0016772|transferase activity, transferring phosphorus-containing groups|MF;GO:0016773|phosp…	sp|Q96287|KSG8_ARATH	Shaggy-related protein kinase theta EC=2.7.11.1 ASK-theta OS=Arabidopsis thaliana (Mouse-ear cress) Name=ASK8 OrderedLocusNames=At4g00720 ORFNames=F6N23.11 PE=2	tr|O24139|O24139_TOBAC	Shaggy-like kinase 6 (Nsk6) {ECO:0000313|EMBL:CAA69899.1} OS=Nicotiana tabacum (Common tobacco) PE=2	COG0515@1|root,KOG0658@2759|Eukaryota,37Q6I@33090|Viridiplantae,3GBW4@35493|Streptophyta,44ICP@71274|asterids	Belongs to the protein kinase superfamily	G	NP_001312596.1	shaggy-related protein kinase epsilon-like [Nicotiana tabacum]	Pkinase	C3H
Nbe01g06870	1211.54	970.048	1273.9	1151.83	653.18	553.638	467.901	558.24	-1.04577	4.00286e-07	1.1485e-06	-	-	-	-	GO:0003674|molecular_function|MF;GO:0003676|nucleic acid binding|MF;GO:0003677|DNA binding|MF;GO:0005488|binding|MF;GO:0005575|cellular_component|CC;GO:0005622|intracellular anatomical structure|CC;GO:0005634|nucleus|CC;GO:0006139|nucleobase-containing compound metabolic process|BP;GO:0006351|DNA-templated transcription|BP;GO:0006355|regulation of DNA-templated transcription|BP;GO:0006725|cellula…	sp|Q0WV12|ANL2_ARATH	Homeobox-leucine zipper protein ANTHOCYANINLESS 2 HD-ZIP protein ANL2 Homeodomain protein AHDP Homeodomain transcription factor ANL2 OS=Arabidopsis thaliana (Mouse-ear cress) Name=ANL2 OrderedLocusNames=At4g00730 ORFNames=F6N23.10 PE=2	tr|A0A1S3ZM71|A0A1S3ZM71_TOBAC	homeobox-leucine zipper protein ANTHOCYANINLESS 2-like {ECO:0000313|RefSeq:XP_016465399.1} OS=Nicotiana tabacum (Common tobacco) Name=LOC107788239 {ECO:0000313|RefSeq:XP_016465399.1} PE=4	2CN77@1|root,2QUAY@2759|Eukaryota,37JZ8@33090|Viridiplantae,3G7RD@35493|Streptophyta,44C10@71274|asterids	in StAR and phosphatidylcholine transfer protein	K	XP_009782443.1	PREDICTED: homeobox-leucine zipper protein ANTHOCYANINLESS 2 isoform X1 [Nicotiana sylvestris]	Homeobox,START	HD-ZIP
Nbe01g06890	766.014	862.355	806.024	811.465	1827.7	1564.68	1727.49	1706.62	1.07209	1.8338e-13	1.02173e-12	-	-	-	-	GO:0005575|cellular_component|CC;GO:0005622|intracellular anatomical structure|CC;GO:0005634|nucleus|CC;GO:0008180|COP9 signalosome|CC;GO:0032991|protein-containing complex|CC;GO:0043226|organelle|CC;GO:0043227|membrane-bounded organelle|CC;GO:0043229|intracellular organelle|CC;GO:0043231|intracellular membrane-bounded organelle|CC;GO:0110165|cellular anatomical entity|CC;GO:0140513|nuclear prote…	sp|P45432|CSN1_ARATH	COP9 signalosome complex subunit 1 Short=CSN complex subunit 1 Constitutive photomorphogenesis protein 11 Protein FUSCA 6 OS=Arabidopsis thaliana (Mouse-ear cress) ORFNames=T20K12.40 PE=1	tr|A0A1U7WYQ4|A0A1U7WYQ4_NICSY	COP9 signalosome complex subunit 1 {ECO:0000313|RefSeq:XP_009782446.1} OS=Nicotiana sylvestris (Wood tobacco) (South American tobacco) Name=LOC104231192 {ECO:0000313|RefSeq:XP_009782446.1} PE=4	KOG0686@1|root,KOG0686@2759|Eukaryota,37JPY@33090|Viridiplantae,3GGQE@35493|Streptophyta,44DXY@71274|asterids	26S proteasome subunit RPN7	OT	XP_009782446.1	PREDICTED: COP9 signalosome complex subunit 1 [Nicotiana sylvestris]	PCI,RPN7	-
Nbe01g06920	53.7229	93.9279	61.6747	69.7752	446.34	379.545	217.106	347.664	2.31124	4.38387e-11	1.90452e-10	-	-	-	-	GO:0003674|molecular_function|MF;GO:0003824|catalytic activity|MF;GO:0008150|biological_process|BP;GO:0008152|metabolic process|BP;GO:0008168|methyltransferase activity|MF;GO:0016740|transferase activity|MF;GO:0016741|transferase activity, transferring one-carbon groups|MF;GO:0032259|methylation|BP	sp|Q9ZPH9|PMTF_ARATH	Probable methyltransferase PMT15 EC=2.1.1.- OS=Arabidopsis thaliana (Mouse-ear cress) OrderedLocusNames=At4g00750 ORFNames=F15P23.1 PE=2	tr|A0A1U7YY16|A0A1U7YY16_NICSY	probable methyltransferase PMT15 {ECO:0000313|RefSeq:XP_009804054.1} OS=Nicotiana sylvestris (Wood tobacco) (South American tobacco) Name=LOC104249341 {ECO:0000313|RefSeq:XP_009804054.1} PE=4	28I6U@1|root,2QQT2@2759|Eukaryota,37KBU@33090|Viridiplantae,3GG02@35493|Streptophyta,44CYY@71274|asterids	Putative S-adenosyl-L-methionine-dependent methyltransferase	S	XP_009804054.1	PREDICTED: probable methyltransferase PMT15 [Nicotiana sylvestris]	Methyltransf_29	NAC
Nbe01g06980	376.986	304.456	317.944	333.129	973.723	714.755	829.12	839.199	1.33267	1.56937e-11	7.15829e-11	-	-	-	-	-	sp|Q8LG03|FB345_ARATH	F-box protein At4g00755 OS=Arabidopsis thaliana (Mouse-ear cress) OrderedLocusNames=At4g00755 ORFNames=A_TM018A10.10 PE=2	tr|A0A1S4B7Y6|A0A1S4B7Y6_TOBAC	F-box protein At4g00755-like isoform X1 {ECO:0000313|RefSeq:XP_016484913.1} OS=Nicotiana tabacum (Common tobacco) Name=LOC107805398 {ECO:0000313|RefSeq:XP_016484913.1} PE=4	28J3Z@1|root,2QRFZ@2759|Eukaryota,37KCT@33090|Viridiplantae,3GD9V@35493|Streptophyta,44R94@71274|asterids	F-box protein At4g00755-like isoform X1	S	XP_009758830.1	PREDICTED: F-box protein At4g00755-like isoform X1 [Nicotiana sylvestris]	F-box-like	-
Nbe01g07050	18.5251	18.6236	18.0771	18.4086	44.755	34.6024	49.5975	42.9849	1.2248	0.00131207	0.00242559	-	-	-	-	-	-	-	tr|A0A1S4AV65|A0A1S4AV65_TOBAC	uncharacterized protein LOC107801650 {ECO:0000313|RefSeq:XP_016480491.1} OS=Nicotiana tabacum (Common tobacco) Name=LOC107801650 {ECO:0000313|RefSeq:XP_016480491.1} PE=4	2CG5J@1|root,2S36U@2759|Eukaryota,37XHU@33090|Viridiplantae,3GJQJ@35493|Streptophyta,44KB2@71274|asterids	-	-	XP_019223870.1	PREDICTED: uncharacterized protein LOC109205610 [Nicotiana attenuata]	-	-
Nbe01g07070	102.814	88.2598	101.019	97.3644	354.411	306.015	361.219	340.548	1.80918	5.38274e-20	5.34565e-19	-	-	-	-	GO:0003674|molecular_function|MF;GO:0003824|catalytic activity|MF;GO:0004518|nuclease activity|MF;GO:0004519|endonuclease activity|MF;GO:0016787|hydrolase activity|MF;GO:0016788|hydrolase activity, acting on ester bonds|MF	sp|Q9LPD2|GENL1_ARATH	Flap endonuclease GEN-like 1 EC=3.1.-.- OS=Arabidopsis thaliana (Mouse-ear cress) Name=GEN1 OrderedLocusNames=At1g01880 ORFNames=F22M8.2 PE=3	tr|A0A1U7X3I6|A0A1U7X3I6_NICSY	flap endonuclease GEN-like 1 isoform X2 {ECO:0000313|RefSeq:XP_009781434.1} OS=Nicotiana sylvestris (Wood tobacco) (South American tobacco) Name=LOC104230353 {ECO:0000313|RefSeq:XP_009781434.1} PE=4	COG0258@1|root,KOG2519@2759|Eukaryota,37NCJ@33090|Viridiplantae,3GDDW@35493|Streptophyta,44BF7@71274|asterids	Xeroderma pigmentosum G N-region	L	XP_009781434.1	PREDICTED: flap endonuclease GEN-like 1 isoform X2 [Nicotiana sylvestris]	XPG_I,XPG_N	-
Nbe01g07130	264.909	231.581	265.839	254.11	117.331	118.946	111.36	115.879	-1.13256	4.18507e-09	1.48327e-08	-	-	-	-	GO:0003674|molecular_function|MF;GO:0003824|catalytic activity|MF;GO:0006479|protein methylation|BP;GO:0006807|nitrogen compound metabolic process|BP;GO:0008150|biological_process|BP;GO:0008152|metabolic process|BP;GO:0008168|methyltransferase activity|MF;GO:0008170|N-methyltransferase activity|MF;GO:0008213|protein alkylation|BP;GO:0008276|protein methyltransferase activity|MF;GO:0008757|S-adeno…	sp|Q9XI84|RBCMT_ARATH	[Fructose-bisphosphate aldolase]-lysine N-methyltransferase, chloroplastic EC=2.1.1.259 Aldolases N-methyltransferase [Ribulose-bisphosphate carboxylase]-lysine N-methyltransferase-like Short=AtLSMT-L Short=LSMT-like enzyme Precursor OS=Arabidopsis thaliana (Mouse-ear cress) ORFNames=F16A14.25, F7A19.12 PE=1	tr|A0A1J6L2B4|A0A1J6L2B4_NICAT	Uncharacterized protein {ECO:0000313|EMBL:OIT27895.1} OS=Nicotiana attenuata (Coyote tobacco) ORFNames=A4A49_23077 {ECO:0000313|EMBL:OIT27895.1} PE=4	KOG1337@1|root,KOG1337@2759|Eukaryota,37S4H@33090|Viridiplantae,3GCM0@35493|Streptophyta,44BRS@71274|asterids	SET domain	S	XP_019232681.1	PREDICTED: uncharacterized protein LOC109213343 isoform X1 [Nicotiana attenuata]	Pkinase,SET	-
Nbe01g07150	325.116	370.853	340.274	345.414	1886.97	1372.2	1582.44	1613.87	2.22325	1.05549e-32	2.28137e-31	-	-	-	-	GO:0000166|nucleotide binding|MF;GO:0003674|molecular_function|MF;GO:0003824|catalytic activity|MF;GO:0005488|binding|MF;GO:0005524|ATP binding|MF;GO:0005575|cellular_component|CC;GO:0005622|intracellular anatomical structure|CC;GO:0005737|cytoplasm|CC;GO:0005783|endoplasmic reticulum|CC;GO:0006605|protein targeting|BP;GO:0006612|protein targeting to membrane|BP;GO:0006620|post-translational prot…	-	-	tr|A0A1S4D788|A0A1S4D788_TOBAC	ATPase ASNA1 homolog {ECO:0000256|HAMAP-Rule:MF_03112} EC=3.6.-.- {ECO:0000256|HAMAP-Rule:MF_03112} Arsenical pump-driving ATPase homolog {ECO:0000256|HAMAP-Rule:MF_03112} Arsenite-stimulated ATPase {ECO:0000256|HAMAP-Rule:MF_03112} OS=Nicotiana tabacum (Common tobacco) Name=LOC107826790 {ECO:0000313|RefSeq:XP_016509305.1} PE=3	COG0003@1|root,KOG2825@2759|Eukaryota,37MGZ@33090|Viridiplantae,3GGE0@35493|Streptophyta,44DFN@71274|asterids	ATPase required for the post-translational delivery of tail-anchored (TA) proteins to the endoplasmic reticulum. Recognizes and selectively binds the transmembrane domain of TA proteins in the cytosol. This complex then targets to the endoplasmic reticulum by membrane-bound receptors, where the tail- anchored protein is released for insertion. This process is regulated by ATP binding and hydrolys…	P	XP_019260057.1	PREDICTED: ATPase GET3-like [Nicotiana attenuata]	ArsA_ATPase	-
Nbe01g07190	109.298	85.8307	89.3219	94.817	287.883	225.997	304.135	272.672	1.5249	4.1583e-11	1.81344e-10	-	-	K01115	ko01100|Metabolic pathways;ko01110|Biosynthesis of secondary metabolites;ko00565|Ether lipid metabolism;ko00564|Glycerophospholipid metabolism;ko04144|Endocytosis	GO:0003674|molecular_function|MF;GO:0003824|catalytic activity|MF	sp|P93733|PLDB1_ARATH	Phospholipase D beta 1 {ECO:0000303|PubMed:11891260} Short=AtPLDbeta1 {ECO:0000303|PubMed:11891260} Short=PLD beta 1 {ECO:0000303|PubMed:11891260} Short=PLDbeta {ECO:0000303|PubMed:9054397} EC=3.1.4.4 {ECO:0000269|PubMed:10441386, ECO:0000269|PubMed:9054397, ECO:0000269|PubMed:9353280} OS=Arabidopsis thaliana (Mouse-ear cress) ORFNames=T6D20.10 {ECO:0000312|EMBL:AAB63542.2} PE=1	tr|A0A1S4CWH6|A0A1S4CWH6_TOBAC	phospholipase D beta 1-like {ECO:0000313|RefSeq:XP_016505379.1} OS=Nicotiana tabacum (Common tobacco) Name=LOC107823262 {ECO:0000313|RefSeq:XP_016505379.1} PE=4	COG1502@1|root,KOG1329@2759|Eukaryota,37RQH@33090|Viridiplantae,3G9ND@35493|Streptophyta,44RZM@71274|asterids	Phospholipase d	I	XP_009803791.1	PREDICTED: phospholipase D beta 1-like [Nicotiana sylvestris]	C2,PLD_C,PLDc	-
Nbe01g07200	275.098	300.407	266.902	280.803	1158.79	959.135	1130.45	1082.79	1.94584	5.6955e-32	1.18425e-30	-	-	K01115	ko00565|Ether lipid metabolism;ko00564|Glycerophospholipid metabolism;ko01110|Biosynthesis of secondary metabolites;ko01100|Metabolic pathways;ko04144|Endocytosis	GO:0003674|molecular_function|MF;GO:0003824|catalytic activity|MF	sp|P93733|PLDB1_ARATH	Phospholipase D beta 1 {ECO:0000303|PubMed:11891260} Short=AtPLDbeta1 {ECO:0000303|PubMed:11891260} Short=PLD beta 1 {ECO:0000303|PubMed:11891260} Short=PLDbeta {ECO:0000303|PubMed:9054397} EC=3.1.4.4 {ECO:0000269|PubMed:10441386, ECO:0000269|PubMed:9054397, ECO:0000269|PubMed:9353280} OS=Arabidopsis thaliana (Mouse-ear cress) ORFNames=T6D20.10 {ECO:0000312|EMBL:AAB63542.2} PE=1	tr|A0A1U8GU37|A0A1U8GU37_CAPAN	phospholipase D gamma 1-like {ECO:0000313|RefSeq:XP_016574771.1} OS=Capsicum annuum (Bell pepper) Name=LOC107872649 {ECO:0000313|RefSeq:XP_016574771.1} PE=4	COG1502@1|root,KOG1329@2759|Eukaryota,37RQH@33090|Viridiplantae,3G9ND@35493|Streptophyta,44RZM@71274|asterids	Phospholipase d	I	XP_019260053.1	PREDICTED: phospholipase D gamma 1-like [Nicotiana attenuata]	C2,PLD_C,PLDc	-
Nbe01g07210	106.519	93.1182	101.019	100.219	35.0782	42.1717	14.037	30.429	-1.73154	1.65366e-05	3.94945e-05	-	-	-	-	GO:0003674|molecular_function|MF;GO:0003824|catalytic activity|MF;GO:0004175|endopeptidase activity|MF;GO:0004252|serine-type endopeptidase activity|MF;GO:0008233|peptidase activity|MF;GO:0008236|serine-type peptidase activity|MF;GO:0016787|hydrolase activity|MF;GO:0017171|serine hydrolase activity|MF;GO:0140096|catalytic activity, acting on a protein|MF	sp|Q84WS0|SBT11_ARATH	Subtilisin-like protease SBT1.1 {ECO:0000303|PubMed:16193095} EC=3.4.21.- {ECO:0000305} Subtilase subfamily 1 member 1 {ECO:0000303|PubMed:16193095} Short=AtSBT1.1 {ECO:0000303|PubMed:16193095} Precursor OS=Arabidopsis thaliana (Mouse-ear cress) ORFNames=F22M8.3 {ECO:0000312|EMBL:AAF76468.1} PE=1	tr|A0A1U7V2X1|A0A1U7V2X1_NICSY	subtilisin-like protease isoform X1 {ECO:0000313|RefSeq:XP_009762581.1} subtilisin-like protease isoform X2 {ECO:0000313|RefSeq:XP_009762582.1} subtilisin-like protease isoform X3 {ECO:0000313|RefSeq:XP_009762583.1} OS=Nicotiana sylvestris (Wood tobacco) (South American tobacco) ECO:0000313|RefSeq:XP_009762582.1, ECO:0000313|RefSeq:XP_009762583.1} PE=3	COG1404@1|root,2QPRW@2759|Eukaryota,37R2M@33090|Viridiplantae,3GD8V@35493|Streptophyta,44SZ9@71274|asterids	Belongs to the peptidase S8 family	O	XP_019260052.1	PREDICTED: subtilisin-like protease SBT1.1 [Nicotiana attenuata]	Inhibitor_I9,PA,Peptidase_S8	Trihelix
Nbe01g07590	651.158	504.458	821.975	659.197	50.8029	92.9939	21.5234	55.1067	-3.58468	9.86059e-16	6.85381e-15	-	-	-	-	GO:0003674|molecular_function|MF;GO:0003824|catalytic activity|MF;GO:0016787|hydrolase activity|MF	sp|O64640|CXE8_ARATH	Probable carboxylesterase 8 AtCXE8 EC=3.1.1.1 OS=Arabidopsis thaliana (Mouse-ear cress) Name=CXE8 OrderedLocusNames=At2g45600 ORFNames=17K2.13 PE=2	tr|A0A1U7URG2|A0A1U7URG2_NICSY	probable carboxylesterase 8 {ECO:0000313|RefSeq:XP_009758682.1} OS=Nicotiana sylvestris (Wood tobacco) (South American tobacco) Name=LOC104211337 {ECO:0000313|RefSeq:XP_009758682.1} PE=4	COG0657@1|root,KOG1515@2759|Eukaryota,37P9Y@33090|Viridiplantae,3GEFE@35493|Streptophyta,44DX7@71274|asterids	alpha/beta hydrolase fold	V	XP_009758682.1	PREDICTED: probable carboxylesterase 8 [Nicotiana sylvestris]	Abhydrolase_3	-
Nbe01g07600	123.192	106.074	112.716	113.994	9.67675	19.4638	13.1012	14.0806	-3.0096	2.31942e-17	1.85626e-16	-	-	-	-	GO:0000166|nucleotide binding|MF;GO:0003674|molecular_function|MF;GO:0003824|catalytic activity|MF;GO:0004672|protein kinase activity|MF;GO:0004674|protein serine/threonine kinase activity|MF;GO:0005488|binding|MF;GO:0005524|ATP binding|MF;GO:0016301|kinase activity|MF;GO:0016740|transferase activity|MF;GO:0016772|transferase activity, transferring phosphorus-containing groups|MF;GO:0016773|phosp…	sp|O64639|Y2559_ARATH	Receptor-like serine/threonine-protein kinase At2g45590 EC=2.7.11.1 OS=Arabidopsis thaliana (Mouse-ear cress) OrderedLocusNames=At2g45590 ORFNames=F17K2.12 PE=2	tr|A0A1S3ZLW3|A0A1S3ZLW3_TOBAC	receptor-like serine/threonine-protein kinase At2g45590 {ECO:0000313|RefSeq:XP_016465347.1} OS=Nicotiana tabacum (Common tobacco) Name=LOC107788187 {ECO:0000313|RefSeq:XP_016465347.1} PE=4	COG0515@1|root,KOG1187@2759|Eukaryota,37Q0C@33090|Viridiplantae,3G7S2@35493|Streptophyta,44MI7@71274|asterids	Protein kinase domain	T	XP_009592522.1	receptor-like serine/threonine-protein kinase At2g45590 [Nicotiana tomentosiformis]	Pkinase	-
Nbe01g07640	1214.32	1285.03	1313.25	1270.87	2835.29	2462.18	2889.75	2729.07	1.10273	5.7982e-15	3.76254e-14	-	-	-	-	GO:0005575|cellular_component|CC;GO:0005911|cell-cell junction|CC;GO:0009506|plasmodesma|CC;GO:0030054|cell junction|CC;GO:0055044|symplast|CC;GO:0070161|anchoring junction|CC;GO:0110165|cellular anatomical entity|CC	sp|F4IG73|BCHC2_ARATH	BEACH domain-containing protein C2 {ECO:0000303|PubMed:25618824} BEACH-domain homolog C2 {ECO:0000305} OS=Arabidopsis thaliana (Mouse-ear cress) OrderedLocusNames=At2g45540 {ECO:0000312|Araport:AT2G45540} PE=1	tr|A0A1S4A6L1|A0A1S4A6L1_TOBAC	BEACH domain-containing protein C2-like {ECO:0000313|RefSeq:XP_016472283.1} OS=Nicotiana tabacum (Common tobacco) Name=LOC107794315 {ECO:0000313|RefSeq:XP_016472283.1} PE=4	KOG1787@1|root,KOG1787@2759|Eukaryota,37PI6@33090|Viridiplantae,3GF4I@35493|Streptophyta,44FPS@71274|asterids	Beach domain-containing protein	U	XP_016472283.1	PREDICTED: BEACH domain-containing protein C2-like [Nicotiana tabacum]	Beach,DUF4704,PH_BEACH,WD40	-
Nbe01g07650	1376.42	797.577	1420.64	1198.21	64.1084	198.964	91.7085	118.26	-3.33983	9.04728e-16	6.3111e-15	-	-	-	-	GO:0003674|molecular_function|MF;GO:0003824|catalytic activity|MF;GO:0005488|binding|MF;GO:0005506|iron ion binding|MF;GO:0016491|oxidoreductase activity|MF;GO:0016705|oxidoreductase activity, acting on paired donors, with incorporation or reduction of molecular oxygen|MF;GO:0020037|heme binding|MF;GO:0043167|ion binding|MF;GO:0043169|cation binding|MF;GO:0046872|metal ion binding|MF;GO:0046906|t…	sp|Q50EK3|C04C1_PINTA	Cytochrome P450 704C1 EC=1.14.-.- Cytochrome P450 CYPD OS=Pinus taeda (Loblolly pine) Name=CYP704C1 PE=2	tr|A0A1Q3C6I9|A0A1Q3C6I9_CEPFO	p450 domain-containing protein {ECO:0000313|EMBL:GAV75693.1} OS=Cephalotus follicularis (Albany pitcher plant) ORFNames=CFOL_v3_19171 {ECO:0000313|EMBL:GAV75693.1} PE=4	COG2124@1|root,KOG0157@2759|Eukaryota,37K2M@33090|Viridiplantae,3G879@35493|Streptophyta,4JMUJ@91835|fabids	Cytochrome p450	IQ	GAY42027.1	hypothetical protein CUMW_063780 [Citrus unshiu]	p450	NAC
Nbe01g07700	202.85	196.763	203.101	200.905	579.395	546.069	597.041	574.168	1.51572	1.26858e-22	1.53291e-21	-	-	-	-	GO:0000166|nucleotide binding|MF;GO:0003674|molecular_function|MF;GO:0003824|catalytic activity|MF;GO:0004386|helicase activity|MF;GO:0005488|binding|MF;GO:0005524|ATP binding|MF;GO:0017076|purine nucleotide binding|MF;GO:0030554|adenyl nucleotide binding|MF;GO:0032553|ribonucleotide binding|MF;GO:0032555|purine ribonucleotide binding|MF;GO:0032559|adenyl ribonucleotide binding|MF;GO:0035639|puri…	sp|F4JEX5|FIGL1_ARATH	ATPase family AAA domain-containing protein FIGL1 {ECO:0000305} AAA-ATPase FIDGETIN-LIKE 1 {ECO:0000303|PubMed:26161528} EC=3.6.4.- {ECO:0000305} OS=Arabidopsis thaliana (Mouse-ear cress) ORFNames=MOJ10.20 {ECO:0000312|EMBL:BAB01094.1} PE=2	tr|Q944N4|Q944N4_TOBAC	Tobacco mosaic virus helicase domain-binding protein {ECO:0000313|EMBL:AAL25088.1} Fragment OS=Nicotiana tabacum (Common tobacco) PE=2	COG0464@1|root,KOG0740@2759|Eukaryota,37HKP@33090|Viridiplantae,3GBT4@35493|Streptophyta,44HD6@71274|asterids	Belongs to the AAA ATPase family	O	AAL25088.1	Tobacco mosaic virus helicase domain-binding protein, partial [Nicotiana tabacum]	AAA,Vps4_C	-
Nbe01g07720	26.8614	22.6723	29.774	26.4359	87.0907	78.9367	91.7085	85.912	1.70926	1.57327e-08	5.25242e-08	-	-	K09480	ko01100|Metabolic pathways;ko00561|Glycerolipid metabolism	GO:0003674|molecular_function|MF;GO:0003824|catalytic activity|MF;GO:0005575|cellular_component|CC;GO:0005622|intracellular anatomical structure|CC;GO:0005737|cytoplasm|CC;GO:0006629|lipid metabolic process|BP;GO:0006643|membrane lipid metabolic process|BP;GO:0006664|glycolipid metabolic process|BP;GO:0008150|biological_process|BP;GO:0008152|metabolic process|BP;GO:0008194|UDP-glycosyltransferase…	sp|Q6DW73|DGDG2_LOTJA	Digalactosyldiacylglycerol synthase 2, chloroplastic EC=2.4.1.241 OS=Lotus japonicus (Lotus corniculatus var. japonicus) Name=DGD2 PE=2	tr|A0A1S4ADJ4|A0A1S4ADJ4_TOBAC	digalactosyldiacylglycerol synthase 2, chloroplastic-like {ECO:0000313|RefSeq:XP_016474694.1, ECO:0000313|RefSeq:XP_016474695.1} OS=Nicotiana tabacum (Common tobacco) ECO:0000313|RefSeq:XP_016474695.1} PE=4	2CMIB@1|root,2QQEJ@2759|Eukaryota,37MCX@33090|Viridiplantae,3G9QA@35493|Streptophyta,44MVM@71274|asterids	Digalactosyldiacylglycerol synthase 2, chloroplastic	S	XP_016474694.1	PREDICTED: digalactosyldiacylglycerol synthase 2, chloroplastic-like [Nicotiana tabacum]	Glyco_trans_1_4,Glycos_transf_1	-
Nbe01g07750	852.156	1063.98	913.423	943.185	2133.72	1636.04	1964.25	1911.34	1.01845	2.2174e-08	7.29541e-08	-	-	K00028	ko01200|Carbon metabolism;ko00620|Pyruvate metabolism;ko00710|Carbon fixation in photosynthetic organisms;ko01100|Metabolic pathways	GO:0000166|nucleotide binding|MF;GO:0003674|molecular_function|MF;GO:0003824|catalytic activity|MF;GO:0004470|malic enzyme activity|MF;GO:0004471|malate dehydrogenase (decarboxylating) (NAD+) activity|MF;GO:0005488|binding|MF;GO:0005575|cellular_component|CC;GO:0005622|intracellular anatomical structure|CC;GO:0005737|cytoplasm|CC;GO:0005739|mitochondrion|CC;GO:0006082|organic acid metabolic proce…	sp|P37225|MAON_SOLTU	NAD-dependent malic enzyme 59 kDa isoform, mitochondrial Short=NAD-ME EC=1.1.1.39 Precursor OS=Solanum tuberosum (Potato) PE=1	tr|A0A1S4B7M0|A0A1S4B7M0_TOBAC	Malic enzyme {ECO:0000256|RuleBase:RU003426} OS=Nicotiana tabacum (Common tobacco) Name=LOC107805341 {ECO:0000313|RefSeq:XP_016484859.1} PE=3	COG0281@1|root,KOG1257@2759|Eukaryota,37NY1@33090|Viridiplantae,3GDGG@35493|Streptophyta,44HQG@71274|asterids	malic enzyme	C	XP_016484859.1	PREDICTED: NAD-dependent malic enzyme 59 kDa isoform, mitochondrial [Nicotiana tabacum]	Malic_M,malic	MYB_related
Nbe01g07780	13.8938	9.71668	21.2671	14.9592	37.4974	45.4156	21.5234	34.8121	1.229	0.0154438	0.0240689	-	-	K15095	ko00902|Monoterpenoid biosynthesis;ko01110|Biosynthesis of secondary metabolites	GO:0005575|cellular_component|CC;GO:0016020|membrane|CC;GO:0110165|cellular anatomical entity|CC	sp|Q9M2E2|SDR1_ARATH	(+)-neomenthol dehydrogenase {ECO:0000303|PubMed:18599651} EC=1.1.1.- {ECO:0000269|PubMed:21169366} EC=1.1.1.208 {ECO:0000269|PubMed:18599651} Menthone:neomenthol reductase Short-chain dehydrogenase/reductase 1 Short=AtSDR1 OS=Arabidopsis thaliana (Mouse-ear cress) ORFNames=T20K12.120 {ECO:0000312|EMBL:CAB71052.1} PE=1	tr|A0A1S4B7D8|A0A1S4B7D8_TOBAC	(+)-neomenthol dehydrogenase-like {ECO:0000313|RefSeq:XP_016484860.1} OS=Nicotiana tabacum (Common tobacco) Name=LOC107805342 {ECO:0000313|RefSeq:XP_016484860.1} PE=3	COG1028@1|root,KOG1208@2759|Eukaryota,37QB9@33090|Viridiplantae,3GAD2@35493|Streptophyta,44QCD@71274|asterids	Belongs to the short-chain dehydrogenases reductases (SDR) family	Q	XP_016484860.1	PREDICTED: (+)-neomenthol dehydrogenase-like [Nicotiana tabacum]	adh_short,adh_short_C2	NAC
Nbe01g07790	553.901	312.553	498.714	455.056	74.9948	153.548	80.4789	103.007	-2.14258	1.33743e-09	4.98334e-09	-	-	K15095	ko01110|Biosynthesis of secondary metabolites;ko00902|Monoterpenoid biosynthesis	GO:0005575|cellular_component|CC;GO:0016020|membrane|CC;GO:0110165|cellular anatomical entity|CC	sp|Q9M2E2|SDR1_ARATH	(+)-neomenthol dehydrogenase {ECO:0000303|PubMed:18599651} EC=1.1.1.- {ECO:0000269|PubMed:21169366} EC=1.1.1.208 {ECO:0000269|PubMed:18599651} Menthone:neomenthol reductase Short-chain dehydrogenase/reductase 1 Short=AtSDR1 OS=Arabidopsis thaliana (Mouse-ear cress) ORFNames=T20K12.120 {ECO:0000312|EMBL:CAB71052.1} PE=1	tr|A0A1J6KNK8|A0A1J6KNK8_NICAT	(+)-neomenthol dehydrogenase {ECO:0000313|EMBL:OIT26456.1} OS=Nicotiana attenuata (Coyote tobacco) ORFNames=A4A49_66050 {ECO:0000313|EMBL:OIT26456.1} PE=3	COG1028@1|root,KOG1208@2759|Eukaryota,37QB9@33090|Viridiplantae,3GAD2@35493|Streptophyta,44QCD@71274|asterids	Belongs to the short-chain dehydrogenases reductases (SDR) family	Q	XP_019234856.1	PREDICTED: (+)-neomenthol dehydrogenase-like isoform X1 [Nicotiana attenuata]	adh_short,adh_short_C2	NAC
Nbe01g07810	18.5251	72.0654	15.9503	35.5136	8.46715	5.40662	3.7432	5.87233	-2.62198	0.000647416	0.00124963	-	-	K15095	ko00902|Monoterpenoid biosynthesis;ko01110|Biosynthesis of secondary metabolites	GO:0005575|cellular_component|CC;GO:0016020|membrane|CC;GO:0110165|cellular anatomical entity|CC	sp|Q9M2E2|SDR1_ARATH	(+)-neomenthol dehydrogenase {ECO:0000303|PubMed:18599651} EC=1.1.1.- {ECO:0000269|PubMed:21169366} EC=1.1.1.208 {ECO:0000269|PubMed:18599651} Menthone:neomenthol reductase Short-chain dehydrogenase/reductase 1 Short=AtSDR1 OS=Arabidopsis thaliana (Mouse-ear cress) ORFNames=T20K12.120 {ECO:0000312|EMBL:CAB71052.1} PE=1	tr|A0A1S3XW26|A0A1S3XW26_TOBAC	(+)-neomenthol dehydrogenase-like {ECO:0000313|RefSeq:XP_016443912.1} OS=Nicotiana tabacum (Common tobacco) Name=LOC107769219 {ECO:0000313|RefSeq:XP_016443912.1} PE=3	COG1028@1|root,KOG1208@2759|Eukaryota,37QB9@33090|Viridiplantae,3GAD2@35493|Streptophyta,44C1I@71274|asterids	( )-neomenthol	Q	XP_009594774.1	(+)-neomenthol dehydrogenase-like isoform X1 [Nicotiana tomentosiformis]	adh_short,adh_short_C2	NAC
Nbe01g07820	42.6078	48.5834	38.2808	43.1573	12.0959	21.6265	13.1012	15.6079	-1.4701	0.000437935	0.000866326	-	-	K15095	ko01110|Biosynthesis of secondary metabolites;ko00902|Monoterpenoid biosynthesis	GO:0005575|cellular_component|CC;GO:0016020|membrane|CC;GO:0110165|cellular anatomical entity|CC	sp|Q9M2E2|SDR1_ARATH	(+)-neomenthol dehydrogenase {ECO:0000303|PubMed:18599651} EC=1.1.1.- {ECO:0000269|PubMed:21169366} EC=1.1.1.208 {ECO:0000269|PubMed:18599651} Menthone:neomenthol reductase Short-chain dehydrogenase/reductase 1 Short=AtSDR1 OS=Arabidopsis thaliana (Mouse-ear cress) ORFNames=T20K12.120 {ECO:0000312|EMBL:CAB71052.1} PE=1	tr|A0A1S3XW26|A0A1S3XW26_TOBAC	(+)-neomenthol dehydrogenase-like {ECO:0000313|RefSeq:XP_016443912.1} OS=Nicotiana tabacum (Common tobacco) Name=LOC107769219 {ECO:0000313|RefSeq:XP_016443912.1} PE=3	COG1028@1|root,KOG1208@2759|Eukaryota,37QB9@33090|Viridiplantae,3GAD2@35493|Streptophyta,44C1I@71274|asterids	( )-neomenthol	Q	XP_019235067.1	PREDICTED: (+)-neomenthol dehydrogenase-like [Nicotiana attenuata]	adh_short,adh_short_C2	NAC
Nbe01g07850	37.9765	53.4417	40.4075	43.9419	14.5151	30.2771	20.5876	21.7933	-1.01018	0.0150503	0.0235102	-	-	K17497	ko00051|Fructose and mannose metabolism;ko01100|Metabolic pathways;ko00520|Amino sugar and nucleotide sugar metabolism;ko01110|Biosynthesis of secondary metabolites	GO:0003674|molecular_function|MF;GO:0003824|catalytic activity|MF;GO:0004615|phosphomannomutase activity|MF;GO:0005575|cellular_component|CC;GO:0005622|intracellular anatomical structure|CC;GO:0005737|cytoplasm|CC;GO:0006139|nucleobase-containing compound metabolic process|BP;GO:0006725|cellular aromatic compound metabolic process|BP;GO:0006807|nitrogen compound metabolic process|BP;GO:0008150|bi…	sp|Q1W375|PMM_TOBAC	Phosphomannomutase EC=5.4.2.8 NtPMM OS=Nicotiana tabacum (Common tobacco) PE=2	tr|A0A1J6K9R2|A0A1J6K9R2_NICAT	Phosphomannomutase {ECO:0000256|RuleBase:RU361118} EC=5.4.2.8 {ECO:0000256|RuleBase:RU361118} OS=Nicotiana attenuata (Coyote tobacco) ORFNames=A4A49_23900 {ECO:0000313|EMBL:OIT26826.1} PE=3	COG0561@1|root,KOG3189@2759|Eukaryota,37JBP@33090|Viridiplantae,3G95V@35493|Streptophyta,44IRJ@71274|asterids	in the synthesis of the GDP-mannose and dolichol-phosphate-mannose required for a number of critical mannosyl transfer reactions	I	XP_009620814.1	phosphomannomutase-like [Nicotiana tomentosiformis]	PMM	-
Nbe01g07910	2490.7	1583.82	2189.45	2087.99	808.008	1212.16	1071.49	1030.56	-1.01816	3.78767e-05	8.63396e-05	-	-	-	-	GO:0006810|transport|BP;GO:0006811|monoatomic ion transport|BP;GO:0006812|monoatomic cation transport|BP;GO:0006813|potassium ion transport|BP;GO:0008150|biological_process|BP;GO:0030001|metal ion transport|BP;GO:0051179|localization|BP;GO:0051234|establishment of localization|BP	sp|O65272|KEA2_ARATH	K(+) efflux antiporter 2, chloroplastic {ECO:0000303|PubMed:11500563} Short=AtKEA2 {ECO:0000303|PubMed:11500563} Precursor OS=Arabidopsis thaliana (Mouse-ear cress) ECO:0000312|EMBL:AAC13638.1} PE=1	tr|A0A1U7VP63|A0A1U7VP63_NICSY	K(+) efflux antiporter 2, chloroplastic-like {ECO:0000313|RefSeq:XP_009768183.1} OS=Nicotiana sylvestris (Wood tobacco) (South American tobacco) Name=LOC104219237 {ECO:0000313|RefSeq:XP_009768183.1} PE=4	COG0475@1|root,KOG1650@2759|Eukaryota,37KZB@33090|Viridiplantae,3GGA1@35493|Streptophyta,44IWA@71274|asterids	TrkA-N domain	P	XP_009593140.1	K(+) efflux antiporter 2, chloroplastic-like [Nicotiana tomentosiformis]	MutS_I,MutS_II,MutS_III,MutS_V,Na_H_Exchanger,TrkA_N	-
Nbe01g07980	637.264	425.914	633.76	565.646	42.3358	120.027	56.1481	72.8369	-2.95567	1.66512e-14	1.03469e-13	-	-	-	-	GO:0000217|DNA secondary structure binding|MF;GO:0003674|molecular_function|MF;GO:0003676|nucleic acid binding|MF;GO:0003677|DNA binding|MF;GO:0003680|minor groove of adenine-thymine-rich DNA binding|MF;GO:0005488|binding|MF;GO:0005575|cellular_component|CC;GO:0005622|intracellular anatomical structure|CC;GO:0005634|nucleus|CC;GO:0043226|organelle|CC;GO:0043227|membrane-bounded organelle|CC;GO:00…	sp|Q8L7L5|AHL11_ARATH	AT-hook motif nuclear-localized protein 11 {ECO:0000312|EMBL:FAA00282.1} OS=Arabidopsis thaliana (Mouse-ear cress) ORFNames=T20K12.210 {ECO:0000312|EMBL:CAB71061.1} PE=2	tr|A0A1U7VJ88|A0A1U7VJ88_NICSY	uncharacterized protein LOC104217766 {ECO:0000313|RefSeq:XP_009766383.1, ECO:0000313|RefSeq:XP_009766385.1, ECO:0000313|RefSeq:XP_009766386.1} OS=Nicotiana sylvestris (Wood tobacco) (South American tobacco) ECO:0000313|RefSeq:XP_009766387.1} PE=4	28J02@1|root,2QTYW@2759|Eukaryota,37JBG@33090|Viridiplantae,3G9FE@35493|Streptophyta,44RTS@71274|asterids	Domain of unknown function (DUF296)	K	XP_009766383.1	PREDICTED: uncharacterized protein LOC104217766 [Nicotiana sylvestris]	DUF296	-
Nbe01g08020	0	3.23889	1.06336	1.43408	48.3837	27.0331	22.4592	32.6254	4.42965	3.5272e-07	1.01805e-06	-	-	K13667	ko00514|Other types of O-glycan biosynthesis	GO:0003674|molecular_function|MF;GO:0003824|catalytic activity|MF;GO:0016740|transferase activity|MF	-	-	tr|A0A1S3XJC1|A0A1S3XJC1_TOBAC	protein O-glucosyltransferase 1-like isoform X2 {ECO:0000313|RefSeq:XP_016440016.1} OS=Nicotiana tabacum (Common tobacco) Name=LOC107765831 {ECO:0000313|RefSeq:XP_016440016.1} PE=4	KOG2458@1|root,KOG2458@2759|Eukaryota,37Y5U@33090|Viridiplantae,3GN31@35493|Streptophyta,44GP4@71274|asterids	Putative lipopolysaccharide-modifying enzyme.	S	XP_009771653.1	PREDICTED: protein O-glucosyltransferase 1-like isoform X2 [Nicotiana sylvestris]	Glyco_transf_90	-
Nbe01g08030	7.41005	13.7653	2.12671	7.76735	59.2701	60.5542	42.111	53.9784	2.75257	5.90906e-07	1.66436e-06	-	-	K13667	ko00514|Other types of O-glycan biosynthesis	-	-	-	tr|A0A1J6J8Y5|A0A1J6J8Y5_NICAT	Uncharacterized protein {ECO:0000313|EMBL:OIT07283.1} OS=Nicotiana attenuata (Coyote tobacco) ORFNames=A4A49_33305 {ECO:0000313|EMBL:OIT07283.1} PE=4	KOG2458@1|root,KOG2458@2759|Eukaryota,37PZD@33090|Viridiplantae,3GGEQ@35493|Streptophyta,44P56@71274|asterids	Glycosyl transferase family 90	S	XP_019260588.1	PREDICTED: O-glucosyltransferase rumi-like [Nicotiana attenuata]	Glyco_transf_90	-
Nbe01g08080	952.192	813.772	726.273	830.745	136.684	283.307	125.397	181.796	-2.19264	4.68292e-11	2.02692e-10	-	-	-	-	GO:0003674|molecular_function|MF;GO:0005488|binding|MF;GO:0005575|cellular_component|CC;GO:0005886|plasma membrane|CC;GO:0007154|cell communication|BP;GO:0007267|cell-cell signaling|BP;GO:0008150|biological_process|BP;GO:0009987|cellular process|BP;GO:0016020|membrane|CC;GO:0023052|signaling|BP;GO:0031406|carboxylic acid binding|MF;GO:0033293|monocarboxylic acid binding|MF;GO:0036094|small molecu…	sp|P93788|REMO_SOLTU	Remorin pp34 OS=Solanum tuberosum (Potato) PE=1	tr|A0A1S4B0Q0|A0A1S4B0Q0_TOBAC	remorin-like {ECO:0000313|RefSeq:XP_016482414.1} OS=Nicotiana tabacum (Common tobacco) Name=LOC107803249 {ECO:0000313|RefSeq:XP_016482414.1} PE=4	29TJ0@1|root,2RXGE@2759|Eukaryota,37V44@33090|Viridiplantae,3GHY9@35493|Streptophyta,44MIS@71274|asterids	Remorin, C-terminal region	S	XP_016482414.1	PREDICTED: remorin-like [Nicotiana tabacum]	Remorin_C,Remorin_N	-
Nbe01g08100	1052.23	611.341	1018.7	894.088	129.426	215.184	100.131	148.247	-2.59322	3.28271e-14	1.9816e-13	-	-	K01962	ko00620|Pyruvate metabolism;ko00640|Propanoate metabolism;ko01110|Biosynthesis of secondary metabolites;ko01100|Metabolic pathways;ko01212|Fatty acid metabolism;ko00061|Fatty acid biosynthesis;ko01200|Carbon metabolism	GO:0003674|molecular_function|MF;GO:0003824|catalytic activity|MF;GO:0003989|acetyl-CoA carboxylase activity|MF;GO:0005575|cellular_component|CC;GO:0005622|intracellular anatomical structure|CC;GO:0005737|cytoplasm|CC;GO:0006082|organic acid metabolic process|BP;GO:0006629|lipid metabolic process|BP;GO:0006631|fatty acid metabolic process|BP;GO:0006633|fatty acid biosynthetic process|BP;GO:000815…	sp|Q9LD43|ACCA_ARATH	Acetyl-coenzyme A carboxylase carboxyl transferase subunit alpha, chloroplastic Short=ACCase subunit alpha Short=Acetyl-CoA carboxylase carboxyltransferase subunit alpha EC=6.4.1.2 Precursor OS=Arabidopsis thaliana (Mouse-ear cress) Name=CAC3 OrderedLocusNames=At2g38040 ORFNames=T8P21.5 PE=1	tr|A0A1J6J3K9|A0A1J6J3K9_NICAT	Acetyl-coenzyme a carboxylase carboxyl transferase subunit alpha, chloroplastic {ECO:0000313|EMBL:OIT07280.1} OS=Nicotiana attenuata (Coyote tobacco) ORFNames=A4A49_26926 {ECO:0000313|EMBL:OIT07280.1} PE=3	COG0825@1|root,2QPRP@2759|Eukaryota,37MIP@33090|Viridiplantae,3G9IS@35493|Streptophyta,44SYQ@71274|asterids	Acetyl-coenzyme A carboxylase carboxyl transferase	I	XP_019260208.1	PREDICTED: acetyl-coenzyme A carboxylase carboxyl transferase subunit alpha, chloroplastic-like [Nicotiana attenuata]	ACCA	-
Nbe01g08110	311.222	380.57	300.93	330.907	130.636	148.141	116.039	131.606	-1.33341	3.38564e-10	1.3452e-09	-	-	-	-	-	-	-	tr|A0A1S4D5B5|A0A1S4D5B5_TOBAC	uncharacterized protein LOC107826041 isoform X1 {ECO:0000313|RefSeq:XP_016508464.1} OS=Nicotiana tabacum (Common tobacco) Name=LOC107826041 {ECO:0000313|RefSeq:XP_016508464.1} PE=4	2CMVQ@1|root,2QS8D@2759|Eukaryota,37JAD@33090|Viridiplantae,3GEJN@35493|Streptophyta,44D8H@71274|asterids	Acyclic terpene utilisation family protein AtuA	S	XP_016508464.1	PREDICTED: uncharacterized protein LOC107826041 isoform X1 [Nicotiana tabacum]	AtuA	-
Nbe01g08140	157.464	154.657	166.947	159.689	1626.9	1214.33	1439.26	1426.83	3.1603	3.15849e-64	3.03452e-62	-	-	-	-	GO:0006807|nitrogen compound metabolic process|BP;GO:0006950|response to stress|BP;GO:0008150|biological_process|BP;GO:0008152|metabolic process|BP;GO:0009266|response to temperature stimulus|BP;GO:0009409|response to cold|BP;GO:0009628|response to abiotic stimulus|BP;GO:0016567|protein ubiquitination|BP;GO:0019538|protein metabolic process|BP;GO:0032446|protein modification by small protein conj…	sp|Q9M2C9|SKIP4_ARATH	F-box/kelch-repeat protein SKIP4 SKP1-interacting partner 4 OS=Arabidopsis thaliana (Mouse-ear cress) Name=SKIP4 OrderedLocusNames=At3g61350 ORFNames=T20K12.250 PE=1	tr|A0A1S3ZQY2|A0A1S3ZQY2_TOBAC	F-box/kelch-repeat protein SKIP4-like {ECO:0000313|RefSeq:XP_016466714.1} OS=Nicotiana tabacum (Common tobacco) Name=LOC107789419 {ECO:0000313|RefSeq:XP_016466714.1} PE=4	KOG1072@1|root,KOG1072@2759|Eukaryota,37R23@33090|Viridiplantae,3G8RM@35493|Streptophyta,44BJV@71274|asterids	Galactose oxidase, central domain	S	XP_019226483.1	PREDICTED: F-box/kelch-repeat protein SKIP4 [Nicotiana attenuata]	F-box,Kelch_1	-
Nbe01g08250	188.03	194.334	211.608	197.991	79.8332	102.726	77.6715	86.7435	-1.19058	1.07064e-07	3.2753e-07	-	-	K01177	ko01100|Metabolic pathways;ko00500|Starch and sucrose metabolism	GO:0000272|polysaccharide catabolic process|BP;GO:0003674|molecular_function|MF;GO:0003824|catalytic activity|MF;GO:0004553|hydrolase activity, hydrolyzing O-glycosyl compounds|MF;GO:0005975|carbohydrate metabolic process|BP;GO:0005976|polysaccharide metabolic process|BP;GO:0008150|biological_process|BP;GO:0008152|metabolic process|BP;GO:0009056|catabolic process|BP;GO:0009057|macromolecule catab…	sp|O80831|BAM7_ARATH	Beta-amylase 7 EC=3.2.1.2 1,4-alpha-D-glucan maltohydrolase Beta-amylase 4 OS=Arabidopsis thaliana (Mouse-ear cress) ORFNames=F4I18.14 PE=2	tr|A0A1U7WD88|A0A1U7WD88_NICSY	Beta-amylase {ECO:0000256|RuleBase:RU000509} EC=3.2.1.2 {ECO:0000256|RuleBase:RU000509} OS=Nicotiana sylvestris (Wood tobacco) (South American tobacco) Name=LOC104222968 {ECO:0000313|RefSeq:XP_009772614.1} PE=3	2CJU3@1|root,2QTBX@2759|Eukaryota,37IZ0@33090|Viridiplantae,3G9FN@35493|Streptophyta,44IHF@71274|asterids	Beta-amylase	G	XP_009772614.1	PREDICTED: beta-amylase 7 [Nicotiana sylvestris]	BES1_N,Glyco_hydro_14	BES1
Nbe01g08330	13.8938	15.3847	8.50685	12.5951	1.20959	4.3253	1.8716	2.46883	-2.35248	0.00583913	0.00979972	-	-	-	-	-	sp|Q9LQ89|ROGF2_ARATH	Rop guanine nucleotide exchange factor 2 Short=AtRopGEF2 Rho of plants guanine nucleotide exchange factor 2 OS=Arabidopsis thaliana (Mouse-ear cress) Name=ROPGEF2 OrderedLocusNames=At1g01700 ORFNames=T1N6.8 PE=1	tr|A0A1S4BRF7|A0A1S4BRF7_TOBAC	rop guanine nucleotide exchange factor 3-like {ECO:0000313|RefSeq:XP_016491474.1} OS=Nicotiana tabacum (Common tobacco) Name=LOC107811117 {ECO:0000313|RefSeq:XP_016491474.1} PE=4	2CNCC@1|root,2QV6R@2759|Eukaryota,37PX3@33090|Viridiplantae,3GGY3@35493|Streptophyta,44H47@71274|asterids	Rop guanine nucleotide exchange factor	G	XP_009621685.1	rop guanine nucleotide exchange factor 3-like [Nicotiana tomentosiformis]	PRONE	-
Nbe01g08340	520.556	451.826	519.981	497.454	2093.81	1594.95	1504.77	1731.18	1.79922	2.8669e-20	2.90471e-19	-	-	-	-	GO:0003674|molecular_function|MF;GO:0003712|transcription coregulator activity|MF;GO:0005575|cellular_component|CC;GO:0005622|intracellular anatomical structure|CC;GO:0005634|nucleus|CC;GO:0006139|nucleobase-containing compound metabolic process|BP;GO:0006351|DNA-templated transcription|BP;GO:0006355|regulation of DNA-templated transcription|BP;GO:0006357|regulation of transcription by RNA polyme…	sp|H3K2Y6|MED12_ARATH	Mediator of RNA polymerase II transcription subunit 12 Protein CENTER CITY Protein CRYPTIC PRECOCIOUS OS=Arabidopsis thaliana (Mouse-ear cress) ORFNames=F5I10.24 PE=1	tr|A0A1U7V6X6|A0A1U7V6X6_NICSY	mediator of RNA polymerase II transcription subunit 12 {ECO:0000313|RefSeq:XP_009757489.1, ECO:0000313|RefSeq:XP_009757490.1, ECO:0000313|RefSeq:XP_009757491.1} OS=Nicotiana sylvestris (Wood tobacco) (South American tobacco) ECO:0000313|RefSeq:XP_009757492.1} PE=4	KOG4522@1|root,KOG4522@2759|Eukaryota,37MA3@33090|Viridiplantae,3G9T7@35493|Streptophyta,44B4C@71274|asterids	RNA polymerase II transcription	K	XP_009757489.1	PREDICTED: mediator of RNA polymerase II transcription subunit 12 [Nicotiana sylvestris]	Med12	-
Nbe01g08360	65.7642	78.5432	72.3082	72.2052	30.2398	19.4638	38.3678	29.3572	-1.29227	0.000215198	0.000444057	-	-	-	-	GO:0000003|reproduction|BP;GO:0003006|developmental process involved in reproduction|BP;GO:0005575|cellular_component|CC;GO:0005622|intracellular anatomical structure|CC;GO:0005634|nucleus|CC;GO:0006139|nucleobase-containing compound metabolic process|BP;GO:0006725|cellular aromatic compound metabolic process|BP;GO:0006807|nitrogen compound metabolic process|BP;GO:0006996|organelle organization|B…	sp|Q75RY2|PAIR1_ORYSJ	Protein PAIR1 Protein HOMOLOGOUS PAIRING ABERRATION IN RICE MEIOSIS 1 OS=Oryza sativa subsp. japonica (Rice) ORFNames=OSJNBa0009C08.13 PE=1	tr|A0A1S4DAL4|A0A1S4DAL4_TOBAC	protein PAIR1-like isoform X1 {ECO:0000313|RefSeq:XP_016510254.1, ECO:0000313|RefSeq:XP_016510259.1} OS=Nicotiana tabacum (Common tobacco) ECO:0000313|RefSeq:XP_016510259.1} PE=4	28KQ7@1|root,2QT68@2759|Eukaryota,37PBB@33090|Viridiplantae,3GC7I@35493|Streptophyta,44E6Z@71274|asterids	atprd3,prd3	S	XP_009629846.1	putative recombination initiation defects 3 isoform X1 [Nicotiana tomentosiformis]	-	-
Nbe01g08380	306.591	324.699	331.767	321.019	798.332	846.677	1105.18	916.73	1.51494	5.25903e-15	3.42781e-14	-	-	-	-	GO:0000166|nucleotide binding|MF;GO:0003674|molecular_function|MF;GO:0003824|catalytic activity|MF;GO:0004672|protein kinase activity|MF;GO:0004842|ubiquitin-protein transferase activity|MF;GO:0005488|binding|MF;GO:0005524|ATP binding|MF;GO:0016301|kinase activity|MF;GO:0016740|transferase activity|MF;GO:0016746|acyltransferase activity|MF;GO:0016755|aminoacyltransferase activity|MF;GO:0016772|tr…	sp|Q8GUH1|PUB33_ARATH	U-box domain-containing protein 33 Plant U-box protein 33 E3 ubiquitin ligase EC=2.3.2.27 RING-type E3 ubiquitin transferase {ECO:0000305} Serine/threonine-protein kinase EC=2.7.11.- OS=Arabidopsis thaliana (Mouse-ear cress) Name=PUB33 OrderedLocusNames=At2g45910 ORFNames=F4I18.11 PE=2	tr|A0A1S4CT11|A0A1S4CT11_TOBAC	U-box domain-containing protein 33-like isoform X1 {ECO:0000313|RefSeq:XP_016504258.1} OS=Nicotiana tabacum (Common tobacco) Name=LOC107822250 {ECO:0000313|RefSeq:XP_016504258.1} PE=4	COG0515@1|root,2QQ1P@2759|Eukaryota,37P4S@33090|Viridiplantae,3GDRJ@35493|Streptophyta,44FXA@71274|asterids	U-box domain-containing protein	T	XP_016504258.1	PREDICTED: U-box domain-containing protein 33-like isoform X1 [Nicotiana tabacum]	Pkinase,Pkinase_Tyr,U-box	C2H2
Nbe01g08400	215.818	455.064	153.123	274.669	54.4317	46.497	38.3678	46.4322	-2.56995	1.78939e-09	6.57837e-09	-	-	-	-	GO:0003674|molecular_function|MF;GO:0005215|transporter activity|MF;GO:0015267|channel activity|MF;GO:0022803|passive transmembrane transporter activity|MF;GO:0022857|transmembrane transporter activity|MF	sp|Q06611|PIP12_ARATH	Aquaporin PIP1-2 Short=AtPIP1 Plasma membrane intrinsic protein 1b Short=PIP1b Transmembrane protein A Short=AthH2 Short=TMP-A OS=Arabidopsis thaliana (Mouse-ear cress) ORFNames=F4I18.6 PE=1	tr|A0A1J6IRJ2|A0A1J6IRJ2_NICAT	Putative aquaporin pip1-5 {ECO:0000313|EMBL:OIT07330.1} OS=Nicotiana attenuata (Coyote tobacco) ORFNames=A4A49_63345 {ECO:0000313|EMBL:OIT07330.1} PE=3	COG0580@1|root,KOG0223@2759|Eukaryota,37NTV@33090|Viridiplantae,3G7J8@35493|Streptophyta,44FSW@71274|asterids	Belongs to the MIP aquaporin (TC 1.A.8) family	P	XP_019264897.1	PREDICTED: probable aquaporin PIP1-5 [Nicotiana attenuata]	MIP	-
Nbe01g08420	1248.59	917.416	1024.01	1063.34	377.393	470.376	350.925	399.565	-1.41234	1.35816e-11	6.22887e-11	-	-	-	-	GO:0003674|molecular_function|MF;GO:0005215|transporter activity|MF;GO:0022857|transmembrane transporter activity|MF	sp|Q8GX78|ANTR2_ARATH	Ascorbate transporter, chloroplastic {ECO:0000303|PubMed:25557369} Phosphate transporter PHT4;4 Short=AtPHT4 Probable anion transporter 2 Precursor OS=Arabidopsis thaliana (Mouse-ear cress) ORFNames=A_IG005I10_nn, F5I10.7 PE=1	tr|A0A1U7Y268|A0A1U7Y268_NICSY	probable anion transporter 2, chloroplastic {ECO:0000313|RefSeq:XP_009797233.1} OS=Nicotiana sylvestris (Wood tobacco) (South American tobacco) Name=LOC104243692 {ECO:0000313|RefSeq:XP_009797233.1} PE=4	KOG2532@1|root,KOG2532@2759|Eukaryota,37K63@33090|Viridiplantae,3GE2R@35493|Streptophyta,44GAD@71274|asterids	Major Facilitator Superfamily	G	XP_009797233.1	PREDICTED: probable anion transporter 2, chloroplastic [Nicotiana sylvestris]	MFS_1	-
Nbe01g08450	606.698	624.297	673.105	634.7	1969.22	1587.38	1949.27	1835.29	1.53226	3.48068e-21	3.7926e-20	-	-	-	-	-	sp|O82775|ATI1_ARATH	ATG8-interacting protein 1 {ECO:0000303|PubMed:22253227} OS=Arabidopsis thaliana (Mouse-ear cress) OrderedLocusNames=At2g45980 {ECO:0000312|Araport:AT2G45980} PE=1	tr|A0A1J6JCA7|A0A1J6JCA7_NICAT	Atg8-interacting protein 1 {ECO:0000313|EMBL:OIT07335.1} OS=Nicotiana attenuata (Coyote tobacco) ORFNames=A4A49_09869 {ECO:0000313|EMBL:OIT07335.1} PE=4	COG0534@1|root,KOG1347@2759|Eukaryota,37KPB@33090|Viridiplantae,3GGA8@35493|Streptophyta,44NVD@71274|asterids	ATG8-interacting protein	V	XP_019265352.1	PREDICTED: ATG8-interacting protein 1-like isoform X1 [Nicotiana attenuata]	-	-
Nbe01g08470	3918.07	2330.38	4489.49	3579.31	381.022	681.234	389.293	483.85	-2.88694	1.41808e-18	1.25568e-17	-	-	K13034	ko00460|Cyanoamino acid metabolism;ko01110|Biosynthesis of secondary metabolites;ko01200|Carbon metabolism;ko01230|Biosynthesis of amino acids;ko00920|Sulfur metabolism;ko00270|Cysteine and methionine metabolism;ko01100|Metabolic pathways	GO:0000096|sulfur amino acid metabolic process|BP;GO:0000097|sulfur amino acid biosynthetic process|BP;GO:0003674|molecular_function|MF;GO:0003824|catalytic activity|MF;GO:0004124|cysteine synthase activity|MF;GO:0006082|organic acid metabolic process|BP;GO:0006520|amino acid metabolic process|BP;GO:0006534|cysteine metabolic process|BP;GO:0006535|cysteine biosynthetic process from serine|BP;GO:0…	sp|Q9FS29|CAS2_SOLTU	Bifunctional L-3-cyanoalanine synthase/cysteine synthase 2, mitochondrial EC=2.5.1.47 EC=4.4.1.9 Precursor OS=Solanum tuberosum (Potato) Name=PCAS-2 PE=1	tr|A0A1J6JK69|A0A1J6JK69_NICAT	Cysteine synthase {ECO:0000256|RuleBase:RU003985} EC=2.5.1.47 {ECO:0000256|RuleBase:RU003985} OS=Nicotiana attenuata (Coyote tobacco) ORFNames=A4A49_09867 {ECO:0000313|EMBL:OIT07337.1} PE=3	COG0031@1|root,KOG1252@2759|Eukaryota,37SIX@33090|Viridiplantae,3GBS1@35493|Streptophyta,44Q29@71274|asterids	Bifunctional L-3-cyanoalanine synthase cysteine synthase 2	E	XP_019265591.1	PREDICTED: bifunctional L-3-cyanoalanine synthase/cysteine synthase 2, mitochondrial [Nicotiana attenuata]	PALP	-
Nbe01g08490	392.733	365.185	355.161	371.026	1646.26	1413.29	1714.39	1591.31	2.10048	3.98348e-40	1.24652e-38	-	-	K10576	ko04120|Ubiquitin mediated proteolysis	GO:0000166|nucleotide binding|MF;GO:0000209|protein polyubiquitination|BP;GO:0003674|molecular_function|MF;GO:0003824|catalytic activity|MF;GO:0004842|ubiquitin-protein transferase activity|MF;GO:0005488|binding|MF;GO:0005524|ATP binding|MF;GO:0005575|cellular_component|CC;GO:0005622|intracellular anatomical structure|CC;GO:0005634|nucleus|CC;GO:0006508|proteolysis|BP;GO:0006511|ubiquitin-depende…	sp|P16577|UBC4_WHEAT	Ubiquitin-conjugating enzyme E2-23 kDa EC=2.3.2.23 E2 ubiquitin-conjugating enzyme Ubiquitin carrier protein Ubiquitin-protein ligase OS=Triticum aestivum (Wheat) Name=UBC4 PE=1	tr|A0A1S3ZNS1|A0A1S3ZNS1_TOBAC	ubiquitin-conjugating enzyme E2-23 kDa-like {ECO:0000313|RefSeq:XP_016466026.1} OS=Nicotiana tabacum (Common tobacco) Name=LOC107788813 {ECO:0000313|RefSeq:XP_016466026.1} PE=3	KOG0416@1|root,KOG0416@2759|Eukaryota,37JE6@33090|Viridiplantae,3GCY0@35493|Streptophyta,44R33@71274|asterids	Belongs to the ubiquitin-conjugating enzyme family	O	XP_009628118.1	ubiquitin-conjugating enzyme E2-23 kDa isoform X1 [Nicotiana tomentosiformis]	UQ_con	MYB_related
Nbe01g08560	429.783	285.023	342.401	352.402	76.2044	128.678	63.6345	89.5055	-1.97846	6.44756e-10	2.48618e-09	-	-	-	-	-	-	-	tr|A0A1J6IRL4|A0A1J6IRL4_NICAT	Uncharacterized protein {ECO:0000313|EMBL:OIT07354.1} OS=Nicotiana attenuata (Coyote tobacco) ORFNames=A4A49_01373 {ECO:0000313|EMBL:OIT07354.1} PE=4	2C1KQ@1|root,2S1K9@2759|Eukaryota,37VKB@33090|Viridiplantae,3GJJX@35493|Streptophyta,44KRV@71274|asterids	-	-	XP_019267621.1	PREDICTED: uncharacterized protein LOC109244883 [Nicotiana attenuata]	-	-
Nbe01g08600	1195.8	698.791	1029.33	974.639	156.038	246.542	131.012	177.864	-2.45466	3.36931e-15	2.23263e-14	-	-	-	-	GO:0003674|molecular_function|MF;GO:0003824|catalytic activity|MF;GO:0016491|oxidoreductase activity|MF	sp|P92949|FRO2_ARATH	Ferric reduction oxidase 2 Short=AtFRO2 EC=1.16.1.7 Ferric-chelate reductase 2 Protein FERRIC CHELATE REDUCTASE DEFECTIVE 1 OS=Arabidopsis thaliana (Mouse-ear cress) ORFNames=F22L4.12 PE=1	tr|A0A1U7YMY4|A0A1U7YMY4_NICSY	ferric reduction oxidase 2-like isoform X2 {ECO:0000313|RefSeq:XP_009800599.1} OS=Nicotiana sylvestris (Wood tobacco) (South American tobacco) Name=LOC104246484 {ECO:0000313|RefSeq:XP_009800599.1} PE=4	KOG0039@1|root,KOG0039@2759|Eukaryota,37ZEZ@33090|Viridiplantae,3GMY6@35493|Streptophyta,44GDS@71274|asterids	FAD-binding domain	PQ	XP_009800599.1	PREDICTED: ferric reduction oxidase 2-like isoform X2 [Nicotiana sylvestris]	FAD_binding_8,Ferric_reduct,NAD_binding_6	-
Nbe01g08620	1044.82	1191.1	1230.3	1155.41	3521.13	3494.84	3785.32	3600.43	1.64001	1.6334e-31	3.3007e-30	-	-	K00235	ko00020|Citrate cycle (TCA cycle);ko01200|Carbon metabolism;ko00190|Oxidative phosphorylation;ko01110|Biosynthesis of secondary metabolites;ko01100|Metabolic pathways	GO:0000104|succinate dehydrogenase activity|MF;GO:0003674|molecular_function|MF;GO:0003824|catalytic activity|MF;GO:0005488|binding|MF;GO:0005575|cellular_component|CC;GO:0005622|intracellular anatomical structure|CC;GO:0005737|cytoplasm|CC;GO:0005739|mitochondrion|CC;GO:0005740|mitochondrial envelope|CC;GO:0005743|mitochondrial inner membrane|CC;GO:0006091|generation of precursor metabolites and…	sp|Q8LB02|SDHB2_ARATH	Succinate dehydrogenase [ubiquinone] iron-sulfur subunit 2, mitochondrial EC=1.3.5.1 Iron-sulfur subunit of complex II Short=Ip Precursor OS=Arabidopsis thaliana (Mouse-ear cress) ORFNames=MNF13.170, MNF13.21 PE=1	tr|A0A1S4AWC1|A0A1S4AWC1_TOBAC	Succinate dehydrogenase [ubiquinone] iron-sulfur subunit, mitochondrial {ECO:0000256|RuleBase:RU361237} EC=1.3.5.1 {ECO:0000256|RuleBase:RU361237} OS=Nicotiana tabacum (Common tobacco) Name=LOC107801918 {ECO:0000313|RefSeq:XP_016480823.1} PE=3	COG0479@1|root,KOG3049@2759|Eukaryota,37Q7U@33090|Viridiplantae,3G7PZ@35493|Streptophyta,44IJX@71274|asterids	Iron-sulfur protein (IP) subunit of succinate dehydrogenase (SDH) that is involved in complex II of the mitochondrial electron transport chain and is responsible for transferring electrons from succinate to ubiquinone (coenzyme Q)	C	XP_009800601.1	PREDICTED: succinate dehydrogenase [ubiquinone] iron-sulfur subunit 2, mitochondrial-like [Nicotiana sylvestris]	Fer2_3,Fer4_17,Ribosomal_S14	-
Nbe01g08660	3056.65	3378.98	3005.05	3146.89	11525	9481.05	10814.1	10606.7	1.75282	2.33429e-32	4.94638e-31	-	-	-	-	-	sp|Q9LMM6|BPS1_ARATH	Protein BPS1, chloroplastic Protein BYPASS 1 Precursor OS=Arabidopsis thaliana (Mouse-ear cress) Name=BPS1 OrderedLocusNames=At1g01550 ORFNames=F22L4.9 PE=2	tr|A9LM04|A9LM04_NICBE	Bypass1 {ECO:0000313|EMBL:ABX26124.1} OS=Nicotiana benthamiana PE=2	2CMBE@1|root,2QPVM@2759|Eukaryota,37I63@33090|Viridiplantae,3GCEG@35493|Streptophyta,44SP6@71274|asterids	Protein BYPASS1-related	S	ABX26124.1	bypass1 [Nicotiana benthamiana]	BPS1	-
Nbe01g08670	335.305	372.473	331.767	346.515	4849.26	3644.06	3853.63	4115.65	3.56915	1.1373e-86	2.40498e-84	-	-	K20600	ko04016|MAPK signaling pathway - plant	GO:0000166|nucleotide binding|MF;GO:0003674|molecular_function|MF;GO:0003824|catalytic activity|MF;GO:0004672|protein kinase activity|MF;GO:0004674|protein serine/threonine kinase activity|MF;GO:0004707|MAP kinase activity|MF;GO:0005488|binding|MF;GO:0005524|ATP binding|MF;GO:0016301|kinase activity|MF;GO:0016740|transferase activity|MF;GO:0016772|transferase activity, transferring phosphorus-con…	sp|Q40353|MMK2_MEDSA	Mitogen-activated protein kinase homolog MMK2 EC=2.7.11.24 OS=Medicago sativa (Alfalfa) Name=MMK2 PE=2	tr|H6T4K4|H6T4K4_NICAT	Mitogen-activated protein kinase {ECO:0000256|RuleBase:RU361165, ECO:0000256|SAAS:SAAS00652812} EC=2.7.11.24 {ECO:0000256|RuleBase:RU361165, ECO:0000256|SAAS:SAAS00652812} OS=Nicotiana attenuata (Coyote tobacco) ORFNames=A4A49_11853 {ECO:0000313|EMBL:OIT08039.1} PE=2	KOG0660@1|root,KOG0660@2759|Eukaryota,37I3U@33090|Viridiplantae,3G736@35493|Streptophyta,44GAQ@71274|asterids	mitogen-activated protein kinase	T	XP_019246734.1	PREDICTED: mitogen-activated protein kinase homolog MMK2 [Nicotiana attenuata]	Pkinase	HB-oth
Nbe01g08680	2.77877	12.1458	3.19007	6.03823	74.9948	50.8223	61.7629	62.5266	3.323	3.55615e-09	1.26936e-08	-	-	-	-	GO:0003674|molecular_function|MF;GO:0003824|catalytic activity|MF;GO:0004553|hydrolase activity, hydrolyzing O-glycosyl compounds|MF;GO:0004650|polygalacturonase activity|MF;GO:0005575|cellular_component|CC;GO:0005576|extracellular region|CC;GO:0005975|carbohydrate metabolic process|BP;GO:0008150|biological_process|BP;GO:0008152|metabolic process|BP;GO:0009987|cellular process|BP;GO:0016043|cellu…	sp|A7PZL3|PGLR_VITVI	Probable polygalacturonase Short=PG {ECO:0000250|UniProtKB:Q7M1E7} EC=3.2.1.15 Pectinase {ECO:0000250|UniProtKB:Q7M1E7} OS=Vitis vinifera (Grape) ORFNames=GSVIVT00026920001, LOC100243180 PE=1	tr|A0A1S4BJ60|A0A1S4BJ60_TOBAC	probable polygalacturonase {ECO:0000313|RefSeq:XP_016488892.1} OS=Nicotiana tabacum (Common tobacco) Name=LOC107808842 {ECO:0000313|RefSeq:XP_016488892.1} PE=3	COG5434@1|root,2QPMF@2759|Eukaryota,37NEB@33090|Viridiplantae,3G9HA@35493|Streptophyta,44SJF@71274|asterids	Glycosyl hydrolases family 28	G	XP_016488892.1	PREDICTED: probable polygalacturonase [Nicotiana tabacum]	Glyco_hydro_28,Pectate_lyase_3	MYB_related
Nbe01g08740	863.271	619.438	921.93	801.546	156.038	280.063	208.684	214.928	-1.89721	7.49296e-12	3.52715e-11	-	-	-	-	-	-	-	tr|A0A1S3Y768|A0A1S3Y768_TOBAC	uncharacterized protein LOC107773151 {ECO:0000313|RefSeq:XP_016448086.1} OS=Nicotiana tabacum (Common tobacco) Name=LOC107773151 {ECO:0000313|RefSeq:XP_016448086.1} PE=4	28P9X@1|root,2QVX3@2759|Eukaryota,37HE3@33090|Viridiplantae,3GGY1@35493|Streptophyta,44GIX@71274|asterids	Uncharacterized conserved protein (DUF2358)	S	XP_009624402.1	uncharacterized protein LOC104115462 [Nicotiana tomentosiformis]	DUF2358	-
Nbe01g08780	745.636	748.184	789.011	760.944	1758.75	1659.83	1738.72	1719.1	1.17614	1.00826e-20	1.05544e-19	-	-	-	-	-	-	-	tr|A0A1S3Y7V7|A0A1S3Y7V7_TOBAC	uncharacterized protein LOC107773147 isoform X4 {ECO:0000313|RefSeq:XP_016448082.1} OS=Nicotiana tabacum (Common tobacco) Name=LOC107773147 {ECO:0000313|RefSeq:XP_016448082.1} PE=4	2CMF7@1|root,2QQ6Y@2759|Eukaryota,37IXS@33090|Viridiplantae,3G7ID@35493|Streptophyta,44MNE@71274|asterids	isoform X1	S	XP_016448082.1	PREDICTED: uncharacterized protein LOC107773147 isoform X4 [Nicotiana tabacum]	-	-
Nbe01g08800	278.803	204.86	267.966	250.543	1468.45	1150.53	1535.65	1384.87	2.46849	1.56635e-31	3.16698e-30	-	-	-	-	GO:0003674|molecular_function|MF;GO:0003676|nucleic acid binding|MF;GO:0003677|DNA binding|MF;GO:0005488|binding|MF;GO:0005575|cellular_component|CC;GO:0005622|intracellular anatomical structure|CC;GO:0005634|nucleus|CC;GO:0043226|organelle|CC;GO:0043227|membrane-bounded organelle|CC;GO:0043229|intracellular organelle|CC;GO:0043231|intracellular membrane-bounded organelle|CC;GO:0097159|organic cy…	sp|Q8H0W3|RVE6_ARATH	Protein REVEILLE 6 OS=Arabidopsis thaliana (Mouse-ear cress) Name=RVE6 OrderedLocusNames=At5g52660 ORFNames=F6N7.15 PE=2	tr|A0A1U7W8D5|A0A1U7W8D5_NICSY	protein REVEILLE 6 isoform X3 {ECO:0000313|RefSeq:XP_009776267.1} OS=Nicotiana sylvestris (Wood tobacco) (South American tobacco) Name=LOC104226078 {ECO:0000313|RefSeq:XP_009776267.1} PE=4	KOG0724@1|root,KOG0724@2759|Eukaryota,37MTA@33090|Viridiplantae,3GDH5@35493|Streptophyta,44NTM@71274|asterids	SANT SWI3, ADA2, N-CoR and TFIIIB'' DNA-binding domains	K	XP_009617756.3	protein REVEILLE 6 [Nicotiana tomentosiformis]	Myb_DNA-binding	MYB_related
Nbe01g08840	54.6491	225.103	41.4709	107.074	2835.29	2135.62	2346.99	2439.3	4.50521	2.98754e-17	2.3633e-16	-	-	K20772	ko04016|MAPK signaling pathway - plant;ko01110|Biosynthesis of secondary metabolites;ko01100|Metabolic pathways;ko00270|Cysteine and methionine metabolism	GO:0003674|molecular_function|MF;GO:0003824|catalytic activity|MF;GO:0005488|binding|MF;GO:0008150|biological_process|BP;GO:0008152|metabolic process|BP;GO:0009058|biosynthetic process|BP;GO:0019842|vitamin binding|MF;GO:0030170|pyridoxal phosphate binding|MF;GO:0036094|small molecule binding|MF;GO:0043167|ion binding|MF;GO:0043168|anion binding|MF;GO:0070279|vitamin B6 binding|MF;GO:0097159|orga…	sp|Q07262|1A1C_TOBAC	1-aminocyclopropane-1-carboxylate synthase Short=ACC synthase EC=4.4.1.14 S-adenosyl-L-methionine methylthioadenosine-lyase OS=Nicotiana tabacum (Common tobacco) Name=ACS1 PE=2	tr|A0A1S4C4B0|A0A1S4C4B0_TOBAC	1-aminocyclopropane-1-carboxylate synthase-like {ECO:0000313|RefSeq:XP_016495987.1} OS=Nicotiana tabacum (Common tobacco) Name=LOC107814996 {ECO:0000313|RefSeq:XP_016495987.1} PE=4	COG0436@1|root,KOG0256@2759|Eukaryota,37M61@33090|Viridiplantae,3GDW4@35493|Streptophyta,44FFU@71274|asterids	1-aminocyclopropane-1-carboxylate synthase	E	XP_016495987.1	PREDICTED: 1-aminocyclopropane-1-carboxylate synthase-like [Nicotiana tabacum]	Aminotran_1_2	-
Nbe01g08860	152.832	215.386	255.206	207.808	424.567	406.578	534.342	455.163	1.13324	7.12031e-06	1.7714e-05	-	-	K13425	ko04626|Plant-pathogen interaction;ko04016|MAPK signaling pathway - plant	GO:0003674|molecular_function|MF;GO:0003676|nucleic acid binding|MF;GO:0003677|DNA binding|MF;GO:0003700|DNA-binding transcription factor activity|MF;GO:0005488|binding|MF;GO:0005575|cellular_component|CC;GO:0005622|intracellular anatomical structure|CC;GO:0005634|nucleus|CC;GO:0043226|organelle|CC;GO:0043227|membrane-bounded organelle|CC;GO:0043229|intracellular organelle|CC;GO:0043231|intracell…	sp|O04609|WRK22_ARATH	WRKY transcription factor 22 WRKY DNA-binding protein 22 OS=Arabidopsis thaliana (Mouse-ear cress) ORFNames=A_IG002N01.6, F2N1.6 PE=2	tr|A0A1S4BE05|A0A1S4BE05_TOBAC	WRKY transcription factor 22-like {ECO:0000313|RefSeq:XP_016487160.1} OS=Nicotiana tabacum (Common tobacco) Name=LOC107807320 {ECO:0000313|RefSeq:XP_016487160.1} PE=4	28PFA@1|root,2QW38@2759|Eukaryota,37P6B@33090|Viridiplantae,3GGIY@35493|Streptophyta,44GN3@71274|asterids	WRKY transcription factor	K	XP_009768958.1	PREDICTED: WRKY transcription factor 22-like [Nicotiana sylvestris]	WRKY	WRKY
Nbe01g08910	1835.84	2705.29	1881.08	2140.73	776.559	1100.79	1266.14	1047.83	-1.03032	6.79301e-05	0.000149995	-	-	-	-	GO:0001101|response to acid chemical|BP;GO:0005575|cellular_component|CC;GO:0005622|intracellular anatomical structure|CC;GO:0005737|cytoplasm|CC;GO:0005829|cytosol|CC;GO:0006950|response to stress|BP;GO:0008150|biological_process|BP;GO:0009269|response to desiccation|BP;GO:0009414|response to water deprivation|BP;GO:0009415|response to water|BP;GO:0009628|response to abiotic stimulus|BP;GO:00100…	sp|P46519|LEA14_SOYBN	Desiccation protectant protein Lea14 homolog OS=Glycine max (Soybean) (Glycine hispida) PE=2	tr|A0A1S4CXQ9|A0A1S4CXQ9_TOBAC	desiccation protectant protein Lea14 homolog {ECO:0000313|RefSeq:XP_016505809.1} OS=Nicotiana tabacum (Common tobacco) Name=LOC107823635 {ECO:0000313|RefSeq:XP_016505809.1} PE=4	2AJBI@1|root,2RZ6Q@2759|Eukaryota,37UHN@33090|Viridiplantae,3GIQ7@35493|Streptophyta,44JYQ@71274|asterids	Water Stress and Hypersensitive response	S	XP_016505809.1	PREDICTED: desiccation protectant protein Lea14 homolog [Nicotiana tabacum]	LEA_2	-
Nbe01g08930	364.945	478.546	774.124	539.205	110.073	105.97	176.866	130.97	-2.0379	4.17374e-09	1.47989e-08	-	-	-	-	-	sp|Q6DST1|Y1465_ARATH	Late embryogenesis abundant protein At1g64065 {ECO:0000305} OS=Arabidopsis thaliana (Mouse-ear cress) OrderedLocusNames=At1g64065 {ECO:0000312|Araport:AT1G64065} PE=2	tr|A0A1S4BCX7|A0A1S4BCX7_TOBAC	uncharacterized protein LOC107806909 {ECO:0000313|RefSeq:XP_016486671.1} OS=Nicotiana tabacum (Common tobacco) Name=LOC107806909 {ECO:0000313|RefSeq:XP_016486671.1} PE=4	28KI1@1|root,2QSZC@2759|Eukaryota,37MNK@33090|Viridiplantae,3GHC7@35493|Streptophyta,44ED8@71274|asterids	Late embryogenesis abundant protein	S	XP_016486671.1	PREDICTED: uncharacterized protein LOC107806909 [Nicotiana tabacum]	LEA_2	-
Nbe01g09090	98.1832	52.632	98.8922	83.2358	272.158	461.726	382.743	372.209	2.16649	2.9772e-11	1.31712e-10	-	-	-	-	GO:0003674|molecular_function|MF;GO:0005488|binding|MF;GO:0005515|protein binding|MF;GO:0051087|protein-folding chaperone binding|MF	sp|O82345|BAG6_ARATH	BAG family molecular chaperone regulator 6 {ECO:0000303|Ref.3} Bcl-2-associated athanogene 6 {ECO:0000303|Ref.3} CaM-binding protein 1 {ECO:0000303|PubMed:16003391} Cleaved BAG6 {ECO:0000303|PubMed:26739014} OS=Arabidopsis thaliana (Mouse-ear cress) ORFNames=T3F17.11 {ECO:0000312|EMBL:AAC62882.1} PE=1	tr|A0A1U7VRQ3|A0A1U7VRQ3_NICSY	BAG family molecular chaperone regulator 6 {ECO:0000313|RefSeq:XP_009764575.1} OS=Nicotiana sylvestris (Wood tobacco) (South American tobacco) Name=LOC104216254 {ECO:0000313|RefSeq:XP_009764575.1} PE=4	28J5F@1|root,2QRHM@2759|Eukaryota,37R43@33090|Viridiplantae,3G9XC@35493|Streptophyta,44FRW@71274|asterids	BAG domain	S	XP_009764575.1	PREDICTED: BAG family molecular chaperone regulator 6 [Nicotiana sylvestris]	BAG,IQ	-
Nbe01g09120	241.753	202.431	250.952	231.712	110.073	126.515	83.2863	106.625	-1.12206	3.91876e-06	1.00515e-05	-	-	-	-	GO:0005575|cellular_component|CC;GO:0005622|intracellular anatomical structure|CC;GO:0005737|cytoplasm|CC;GO:0005886|plasma membrane|CC;GO:0009507|chloroplast|CC;GO:0009536|plastid|CC;GO:0016020|membrane|CC;GO:0043226|organelle|CC;GO:0043227|membrane-bounded organelle|CC;GO:0043229|intracellular organelle|CC;GO:0043231|intracellular membrane-bounded organelle|CC;GO:0071944|cell periphery|CC;GO:01…	sp|Q66GQ2|Y5162_ARATH	Uncharacterized protein At5g41620 OS=Arabidopsis thaliana (Mouse-ear cress) OrderedLocusNames=At5g41620 ORFNames=MBK23.17 PE=2	tr|A0A1S4ADQ0|A0A1S4ADQ0_TOBAC	uncharacterized protein At5g41620-like {ECO:0000313|RefSeq:XP_016474568.1} OS=Nicotiana tabacum (Common tobacco) Name=LOC107796329 {ECO:0000313|RefSeq:XP_016474568.1} PE=4	2CCM3@1|root,2QSIG@2759|Eukaryota,37R0K@33090|Viridiplantae,3G9E1@35493|Streptophyta,44QHI@71274|asterids	intracellular protein transport protein	S	XP_009793432.1	PREDICTED: uncharacterized protein At5g41620-like [Nicotiana sylvestris]	-	-
Nbe01g09140	1185.61	1387.06	1209.04	1260.57	8409.09	6649.06	8286.52	7781.56	2.62567	1.64907e-54	1.0376e-52	-	-	K03236	ko03013|RNA transport	GO:0003674|molecular_function|MF;GO:0003676|nucleic acid binding|MF;GO:0003743|translation initiation factor activity|MF;GO:0005488|binding|MF;GO:0008135|translation factor activity, RNA binding|MF;GO:0045182|translation regulator activity|MF;GO:0090079|translation regulator activity, nucleic acid binding|MF;GO:0097159|organic cyclic compound binding|MF;GO:1901363|heterocyclic compound binding|MF	sp|P56331|IF1A_ONOVI	Eukaryotic translation initiation factor 1A Short=eIF-1A Eukaryotic translation initiation factor 4C Short=eIF-4C OS=Onobrychis viciifolia (Common sainfoin) PE=2	tr|A0A1S4BHW2|A0A1S4BHW2_TOBAC	eukaryotic translation initiation factor 1A-like {ECO:0000313|RefSeq:XP_016488446.1, ECO:0000313|RefSeq:XP_016502114.1} OS=Nicotiana tabacum (Common tobacco) Synonyms=LOC107820365 {ECO:0000313|RefSeq:XP_016502114.1} PE=3	COG0361@1|root,KOG3403@2759|Eukaryota,37TUW@33090|Viridiplantae,3GEXE@35493|Streptophyta,44JDQ@71274|asterids	Seems to be required for maximal rate of protein biosynthesis. Enhances ribosome dissociation into subunits and stabilizes the binding of the initiator Met-tRNA(I) to 40 S ribosomal subunits	J	XP_009614367.1	eukaryotic translation initiation factor 1A-like [Nicotiana tomentosiformis]	eIF-1a	-
Nbe01g09160	15161	7204.92	12774.1	11713.3	868.488	2198.33	815.083	1293.97	-3.17829	6.20667e-14	3.63695e-13	-	-	-	-	GO:0005575|cellular_component|CC;GO:0005622|intracellular anatomical structure|CC;GO:0005737|cytoplasm|CC;GO:0009507|chloroplast|CC;GO:0009526|plastid envelope|CC;GO:0009534|chloroplast thylakoid|CC;GO:0009535|chloroplast thylakoid membrane|CC;GO:0009536|plastid|CC;GO:0009579|thylakoid|CC;GO:0016020|membrane|CC;GO:0019867|outer membrane|CC;GO:0031090|organelle membrane|CC;GO:0031967|organelle env…	sp|O04616|CUT1A_ARATH	Protein CURVATURE THYLAKOID 1A, chloroplastic Precursor OS=Arabidopsis thaliana (Mouse-ear cress) ORFNames=A_IG002N01.18, F2N1.18 PE=1	tr|A0A1S4BHU3|A0A1S4BHU3_TOBAC	protein CURVATURE THYLAKOID 1A, chloroplastic-like {ECO:0000313|RefSeq:XP_016488445.1} OS=Nicotiana tabacum (Common tobacco) Name=LOC107808435 {ECO:0000313|RefSeq:XP_016488445.1} PE=4	2BRGT@1|root,2RZIT@2759|Eukaryota,37UN4@33090|Viridiplantae,3GJEQ@35493|Streptophyta,44JNQ@71274|asterids	CAAD domains of cyanobacterial aminoacyl-tRNA synthetase	S	XP_009614370.1	protein CURVATURE THYLAKOID 1A, chloroplastic [Nicotiana tomentosiformis]	CAAD	-
Nbe01g09190	197.293	136.843	145.68	159.939	56.8509	59.4728	39.3036	51.8758	-1.63056	3.09546e-08	1.00251e-07	-	-	-	-	GO:0003674|molecular_function|MF;GO:0003824|catalytic activity|MF;GO:0016787|hydrolase activity|MF;GO:0016788|hydrolase activity, acting on ester bonds|MF	sp|Q9M153|GDL61_ARATH	GDSL esterase/lipase At4g01130 EC=3.1.1.- Extracellular lipase At4g01130 Precursor OS=Arabidopsis thaliana (Mouse-ear cress) OrderedLocusNames=At4g01130 ORFNames=F2N1.17, IG002N01.17 PE=2	tr|A0A1U7Y1N1|A0A1U7Y1N1_NICSY	GDSL esterase/lipase At4g01130-like {ECO:0000313|RefSeq:XP_009798057.1} OS=Nicotiana sylvestris (Wood tobacco) (South American tobacco) Name=LOC104244344 {ECO:0000313|RefSeq:XP_009798057.1} PE=4	2CM7J@1|root,2QPIT@2759|Eukaryota,37JUW@33090|Viridiplantae,3G9DF@35493|Streptophyta,44H6K@71274|asterids	Belongs to the 'GDSL' lipolytic enzyme family	S	XP_009798057.1	PREDICTED: GDSL esterase/lipase At4g01130-like [Nicotiana sylvestris]	Lipase_GDSL	B3
Nbe01g09230	310.296	396.764	395.569	367.543	1458.77	1186.21	1526.29	1390.42	1.91969	3.50976e-23	4.39781e-22	-	-	K06689	ko04141|Protein processing in endoplasmic reticulum;ko04120|Ubiquitin mediated proteolysis	GO:0000166|nucleotide binding|MF;GO:0003674|molecular_function|MF;GO:0003824|catalytic activity|MF;GO:0005488|binding|MF;GO:0005524|ATP binding|MF;GO:0016740|transferase activity|MF;GO:0017076|purine nucleotide binding|MF;GO:0030554|adenyl nucleotide binding|MF;GO:0032553|ribonucleotide binding|MF;GO:0032555|purine ribonucleotide binding|MF;GO:0032559|adenyl ribonucleotide binding|MF;GO:0035639|p…	sp|Q94F47|UBC28_ARATH	Ubiquitin-conjugating enzyme E2 28 EC=2.3.2.23 E2 ubiquitin-conjugating enzyme 28 Ubiquitin carrier protein 28 OS=Arabidopsis thaliana (Mouse-ear cress) ORFNames=F22C12.2 PE=2	tr|A0A1J6KE73|A0A1J6KE73_NICAT	Ubiquitin-conjugating enzyme e2 28 {ECO:0000313|EMBL:OIT20247.1} OS=Nicotiana attenuata (Coyote tobacco) ORFNames=A4A49_39911 {ECO:0000313|EMBL:OIT20247.1} PE=3	COG5078@1|root,KOG0417@2759|Eukaryota,37MPZ@33090|Viridiplantae,3G8EJ@35493|Streptophyta	Belongs to the ubiquitin-conjugating enzyme family	O	XP_009794984.1	PREDICTED: ubiquitin-conjugating enzyme E2 28 [Nicotiana sylvestris]	UQ_con	MYB_related
Nbe01g09250	99.1094	129.556	90.3853	106.35	405.214	413.066	508.14	442.14	2.05159	2.09769e-19	1.98973e-18	-	-	-	-	GO:0000295|adenine nucleotide transmembrane transporter activity|MF;GO:0003674|molecular_function|MF;GO:0005215|transporter activity|MF;GO:0005346|purine ribonucleotide transmembrane transporter activity|MF;GO:0005347|ATP transmembrane transporter activity|MF;GO:0008514|organic anion transmembrane transporter activity|MF;GO:0015215|nucleotide transmembrane transporter activity|MF;GO:0015216|purin…	sp|Q944H5|MTM1_ARATH	Mitochondrial carrier protein MTM1 Manganese tracking factor for mitochondrial SOD2 OS=Arabidopsis thaliana (Mouse-ear cress) Name=MTM1 OrderedLocusNames=At4g27940 ORFNames=T13J8.50 PE=2	tr|A0A1S4D7Z2|A0A1S4D7Z2_TOBAC	mitochondrial carrier protein MTM1-like isoform X2 {ECO:0000313|RefSeq:XP_016509458.1} OS=Nicotiana tabacum (Common tobacco) Name=LOC107826927 {ECO:0000313|RefSeq:XP_016509458.1} PE=3	KOG0761@1|root,KOG0761@2759|Eukaryota,37PJ2@33090|Viridiplantae,3G9DI@35493|Streptophyta,44C1W@71274|asterids	Belongs to the mitochondrial carrier (TC 2.A.29) family	C	XP_016509458.1	PREDICTED: mitochondrial carrier protein MTM1-like isoform X2 [Nicotiana tabacum]	Mito_carr	-
Nbe01g09330	2.77877	1.61945	8.50685	4.30169	0	0	0	0	-4.43597	0.0174533	0.0269215	-	-	-	-	GO:0003674|molecular_function|MF;GO:0003824|catalytic activity|MF;GO:0008233|peptidase activity|MF;GO:0008234|cysteine-type peptidase activity|MF;GO:0016787|hydrolase activity|MF;GO:0140096|catalytic activity, acting on a protein|MF	-	-	tr|A0A1U7XSF4|A0A1U7XSF4_NICSY	uncharacterized protein LOC104241749 {ECO:0000313|RefSeq:XP_009794982.1} OS=Nicotiana sylvestris (Wood tobacco) (South American tobacco) Name=LOC104241749 {ECO:0000313|RefSeq:XP_009794982.1} PE=4	29ICY@1|root,2RRK9@2759|Eukaryota,3822Z@33090|Viridiplantae,3GW4C@35493|Streptophyta,44QV8@71274|asterids	-	-	XP_009764799.1	PREDICTED: uncharacterized protein LOC104216458 [Nicotiana sylvestris]	DUF1985,Peptidase_C48	-
Nbe01g09340	635.412	205.67	345.591	395.558	85.8811	126.515	69.2493	93.8818	-2.07564	1.21159e-06	3.29692e-06	-	-	K14506	ko04075|Plant hormone signal transduction	GO:0003674|molecular_function|MF;GO:0003824|catalytic activity|MF;GO:0005575|cellular_component|CC;GO:0005622|intracellular anatomical structure|CC;GO:0005737|cytoplasm|CC;GO:0016874|ligase activity|MF;GO:0016879|ligase activity, forming carbon-nitrogen bonds|MF;GO:0016881|acid-amino acid ligase activity|MF;GO:0110165|cellular anatomical entity|CC	sp|Q6I581|GH35_ORYSJ	Jasmonic acid-amido synthetase JAR1 {ECO:0000305} EC=6.3.2.- Auxin-responsive GH3-like protein 5 {ECO:0000303|PubMed:15856348} Short=OsGH3-5 {ECO:0000303|PubMed:15856348} Indole-3-acetic acid-amido synthetase GH3.5 {ECO:0000305} Jasmonate-amino acid synthetase JAR1 {ECO:0000305} Protein JASMONATE RESISTANT 1 {ECO:0000303|PubMed:18266905} Short=OsJAR1 {ECO:0000303|PubMed:18266905} OS=Oryza sativa …	tr|A0A1U7YVI3|A0A1U7YVI3_NICSY	probable indole-3-acetic acid-amido synthetase GH3.5 {ECO:0000313|RefSeq:XP_009802774.1, ECO:0000313|RefSeq:XP_009802775.1} OS=Nicotiana sylvestris (Wood tobacco) (South American tobacco) ECO:0000313|RefSeq:XP_009802775.1} PE=4	2CN3K@1|root,2QTQD@2759|Eukaryota,37MBJ@33090|Viridiplantae,3GGBX@35493|Streptophyta,44B85@71274|asterids	GH3 auxin-responsive promoter	S	XP_019230476.1	PREDICTED: jasmonic acid-amido synthetase JAR1-like isoform X1 [Nicotiana attenuata]	GH3	ERF
Nbe01g09360	448.308	419.437	555.072	474.272	1382.57	1117.01	1908.1	1469.22	1.63245	8.00462e-11	3.37841e-10	-	-	-	-	GO:0002831|regulation of response to biotic stimulus|BP;GO:0006950|response to stress|BP;GO:0006952|defense response|BP;GO:0008150|biological_process|BP;GO:0009605|response to external stimulus|BP;GO:0009607|response to biotic stimulus|BP;GO:0009620|response to fungus|BP;GO:0031347|regulation of defense response|BP;GO:0032101|regulation of response to external stimulus|BP;GO:0043207|response to e…	sp|C6KIE6|XLG2_ARATH	Extra-large guanine nucleotide-binding protein 2 Extra-large GTP-binding protein 2 Short=Extra-large G-protein 2 OS=Arabidopsis thaliana (Mouse-ear cress) Name=XLG2 OrderedLocusNames=At4g34390 ORFNames=F10M10.160 PE=1	tr|A0A1U7V794|A0A1U7V794_NICSY	uncharacterized protein LOC104214315 isoform X1 {ECO:0000313|RefSeq:XP_009762268.1} OS=Nicotiana sylvestris (Wood tobacco) (South American tobacco) Name=LOC104214315 {ECO:0000313|RefSeq:XP_009762268.1} PE=4	2C5YW@1|root,2QTCM@2759|Eukaryota,37N6Q@33090|Viridiplantae,3GBCH@35493|Streptophyta,44FHS@71274|asterids	Probable zinc-ribbon domain	S	XP_009762268.1	PREDICTED: uncharacterized protein LOC104214315 isoform X1 [Nicotiana sylvestris]	zinc_ribbon_12	-
Nbe01g09370	22.2302	9.71668	19.1404	17.0291	1.20959	5.40662	4.67901	3.76507	-2.1432	0.00490557	0.00833455	-	-	-	-	GO:0005575|cellular_component|CC;GO:0005622|intracellular anatomical structure|CC;GO:0006139|nucleobase-containing compound metabolic process|BP;GO:0006725|cellular aromatic compound metabolic process|BP;GO:0006807|nitrogen compound metabolic process|BP;GO:0008150|biological_process|BP;GO:0008152|metabolic process|BP;GO:0009451|RNA modification|BP;GO:0009987|cellular process|BP;GO:0016070|RNA met…	sp|Q9LHN5|PP242_ARATH	Putative pentatricopeptide repeat-containing protein At3g18840 OS=Arabidopsis thaliana (Mouse-ear cress) Name=PCMP-E92 OrderedLocusNames=At3g18840 ORFNames=MCB22.1 PE=3	tr|A0A1S4ACA3|A0A1S4ACA3_TOBAC	putative pentatricopeptide repeat-containing protein At3g18840 {ECO:0000313|RefSeq:XP_016474168.1} OS=Nicotiana tabacum (Common tobacco) Name=LOC107795971 {ECO:0000313|RefSeq:XP_016474168.1} PE=4	KOG4197@1|root,KOG4197@2759|Eukaryota,37NEV@33090|Viridiplantae,3GX6G@35493|Streptophyta,44DUM@71274|asterids	pentatricopeptide repeat-containing protein At3g18840	S	XP_016474168.1	PREDICTED: putative pentatricopeptide repeat-containing protein At3g18840 [Nicotiana tabacum]	PPR,PPR_2	CPP
Nbe01g09400	1364.38	2018.64	1475.94	1619.65	17420.6	11724.8	14153.1	14432.8	3.15527	4.84339e-41	1.59339e-39	-	-	-	-	GO:0003674|molecular_function|MF;GO:0003676|nucleic acid binding|MF;GO:0003677|DNA binding|MF;GO:0003700|DNA-binding transcription factor activity|MF;GO:0005488|binding|MF;GO:0005575|cellular_component|CC;GO:0005622|intracellular anatomical structure|CC;GO:0005634|nucleus|CC;GO:0043226|organelle|CC;GO:0043227|membrane-bounded organelle|CC;GO:0043229|intracellular organelle|CC;GO:0043231|intracell…	sp|Q9SUP6|WRK53_ARATH	Probable WRKY transcription factor 53 WRKY DNA-binding protein 53 OS=Arabidopsis thaliana (Mouse-ear cress) Name=WRKY53 OrderedLocusNames=At4g23810 ORFNames=F9D16.280 PE=1	tr|A0A1U7YJ60|A0A1U7YJ60_NICSY	probable WRKY transcription factor 41 {ECO:0000313|RefSeq:XP_009798860.1} OS=Nicotiana sylvestris (Wood tobacco) (South American tobacco) Name=LOC104245013 {ECO:0000313|RefSeq:XP_009798860.1} PE=4	2CMA2@1|root,2QPRM@2759|Eukaryota,37KWZ@33090|Viridiplantae,3G9RK@35493|Streptophyta,44KGT@71274|asterids	WRKY transcription factor	K	XP_009798860.1	PREDICTED: probable WRKY transcription factor 41 [Nicotiana sylvestris]	WRKY	WRKY
Nbe01g09440	3.70503	1.61945	5.31678	3.54709	0	0	0	0	-4.16134	0.026756	0.0398736	-	-	-	-	GO:0003674|molecular_function|MF;GO:0003676|nucleic acid binding|MF;GO:0003677|DNA binding|MF;GO:0005488|binding|MF;GO:0097159|organic cyclic compound binding|MF;GO:1901363|heterocyclic compound binding|MF	sp|Q8GV05|TRY_ARATH	Transcription factor TRY Protein TRIPTYCHON OS=Arabidopsis thaliana (Mouse-ear cress) Name=TRY OrderedLocusNames=At5g53200 ORFNames=MFH8.14 PE=1	tr|A0A1S4CLV6|A0A1S4CLV6_TOBAC	MYB-like transcription factor ETC3 {ECO:0000313|RefSeq:XP_016464336.1, ECO:0000313|RefSeq:XP_016502110.1} OS=Nicotiana tabacum (Common tobacco) Synonyms=LOC107787301 {ECO:0000313|RefSeq:XP_016464336.1} PE=4	2CUCB@1|root,2S4DP@2759|Eukaryota,37W95@33090|Viridiplantae,3GK4B@35493|Streptophyta,44M23@71274|asterids	SANT SWI3, ADA2, N-CoR and TFIIIB'' DNA-binding domains	K	XP_009623671.1	MYB-like transcription factor ETC3 [Nicotiana tomentosiformis]	Myb_DNA-binding	MYB_related
Nbe01g09450	39.829	32.3889	32.9641	35.0607	15.7247	16.2199	8.42221	13.4556	-1.39777	0.00196881	0.00354652	-	-	-	-	GO:0000785|chromatin|CC;GO:0000786|nucleosome|CC;GO:0003674|molecular_function|MF;GO:0003676|nucleic acid binding|MF;GO:0003677|DNA binding|MF;GO:0005488|binding|MF;GO:0005515|protein binding|MF;GO:0005575|cellular_component|CC;GO:0005622|intracellular anatomical structure|CC;GO:0005634|nucleus|CC;GO:0005694|chromosome|CC;GO:0032991|protein-containing complex|CC;GO:0032993|protein-DNA complex|CC;…	sp|Q8RVQ9|HTR12_ARATH	Histone H3-like centromeric protein HTR12 Centromeric histone CENH3 OS=Arabidopsis thaliana (Mouse-ear cress) ORFNames=F6F3.17 PE=1	tr|B7XEI8|B7XEI8_NICSY	Centromere specific histone H3 variant {ECO:0000313|EMBL:BAH03516.1} histone H3-like centromeric protein HTR12 {ECO:0000313|RefSeq:XP_009761640.1} OS=Nicotiana sylvestris (Wood tobacco) (South American tobacco) Synonyms=LOC104213792 {ECO:0000313|RefSeq:XP_009761640.1} PE=2	COG2036@1|root,KOG1745@2759|Eukaryota,37VJ7@33090|Viridiplantae,3GJFB@35493|Streptophyta,44K8E@71274|asterids	Histone H3	B	NP_001289496.1	histone H3-like centromeric protein HTR12 [Nicotiana sylvestris]	Histone	-
Nbe01g09460	2353.62	1279.36	2040.58	1891.19	160.876	411.985	194.647	255.836	-2.88567	6.51015e-14	3.80608e-13	-	-	-	-	GO:0005575|cellular_component|CC;GO:0005622|intracellular anatomical structure|CC;GO:0005737|cytoplasm|CC;GO:0005829|cytosol|CC;GO:0006091|generation of precursor metabolites and energy|BP;GO:0006950|response to stress|BP;GO:0006952|defense response|BP;GO:0008150|biological_process|BP;GO:0008152|metabolic process|BP;GO:0009507|chloroplast|CC;GO:0009526|plastid envelope|CC;GO:0009534|chloroplast t…	sp|Q9M158|STR4_ARATH	Rhodanese-like domain-containing protein 4, chloroplastic Protein THYLAKOID RHODANESE-LIKE {ECO:0000303|PubMed:19682289} Sulfurtransferase 4 Short=AtStr4 Precursor OS=Arabidopsis thaliana (Mouse-ear cress) ORFNames=F2N1.31 {ECO:0000312|EMBL:CAB80914.1} PE=1	tr|A0A1U7V9G6|A0A1U7V9G6_NICSY	rhodanese-like domain-containing protein 4, chloroplastic {ECO:0000313|RefSeq:XP_009761641.1} OS=Nicotiana sylvestris (Wood tobacco) (South American tobacco) Name=LOC104213794 {ECO:0000313|RefSeq:XP_009761641.1} PE=4	28M1S@1|root,2QTIH@2759|Eukaryota,37JDW@33090|Viridiplantae,3GCKF@35493|Streptophyta,44PV1@71274|asterids	Rhodanese-like domain-containing protein 4, chloroplastic	S	XP_009761641.1	PREDICTED: rhodanese-like domain-containing protein 4, chloroplastic [Nicotiana sylvestris]	-	-
Nbe01g09470	1157.82	672.88	916.613	915.771	218.936	355.756	187.16	253.951	-1.85075	3.83608e-09	1.36548e-08	-	-	-	-	GO:0007275|multicellular organism development|BP;GO:0008150|biological_process|BP;GO:0008283|cell population proliferation|BP;GO:0008285|negative regulation of cell population proliferation|BP;GO:0009653|anatomical structure morphogenesis|BP;GO:0009791|post-embryonic development|BP;GO:0009987|cellular process|BP;GO:0010015|root morphogenesis|BP;GO:0010101|post-embryonic root morphogenesis|BP;GO:0…	sp|Q689D6|RPD1_ARATH	Protein ROOT PRIMORDIUM DEFECTIVE 1 OS=Arabidopsis thaliana (Mouse-ear cress) Name=RPD1 OrderedLocusNames=At4g33495 ORFNames=F17M5 PE=1	tr|A0A1S3X1Z1|A0A1S3X1Z1_TOBAC	protein ROOT PRIMORDIUM DEFECTIVE 1-like {ECO:0000313|RefSeq:XP_016433841.1} OS=Nicotiana tabacum (Common tobacco) Name=LOC107760322 {ECO:0000313|RefSeq:XP_016433841.1} PE=4	2CMTF@1|root,2QRW0@2759|Eukaryota,37RQQ@33090|Viridiplantae,3GCYM@35493|Streptophyta,44BWT@71274|asterids	Plant organelle RNA recognition domain	S	XP_009757096.1	PREDICTED: protein ROOT PRIMORDIUM DEFECTIVE 1 [Nicotiana sylvestris]	PORR	LSD
Nbe01g09480	166.726	63.1584	146.743	125.543	27.8206	28.1144	14.037	23.324	-2.43586	1.95419e-07	5.79841e-07	-	-	-	-	GO:0003674|molecular_function|MF;GO:0005488|binding|MF;GO:0008270|zinc ion binding|MF;GO:0043167|ion binding|MF;GO:0043169|cation binding|MF;GO:0046872|metal ion binding|MF;GO:0046914|transition metal ion binding|MF	sp|Q9SV26|PP297_ARATH	Pentatricopeptide repeat-containing protein At4g01030, mitochondrial Precursor OS=Arabidopsis thaliana (Mouse-ear cress) Name=PCMP-H65 OrderedLocusNames=At4g01030 ORFNames=F3I3.50 PE=3	tr|A0A1J6J4X0|A0A1J6J4X0_NICAT	Pentatricopeptide repeat-containing protein, mitochondrial {ECO:0000313|EMBL:OIT04919.1} OS=Nicotiana attenuata (Coyote tobacco) ORFNames=A4A49_01261 {ECO:0000313|EMBL:OIT04919.1} PE=4	KOG4197@1|root,KOG4197@2759|Eukaryota,37N91@33090|Viridiplantae,3GFAY@35493|Streptophyta,44HBD@71274|asterids	repeat-containing protein	S	XP_019243695.1	PREDICTED: pentatricopeptide repeat-containing protein At4g01030, mitochondrial [Nicotiana attenuata]	DYW_deaminase,PPR,PPR_2,PPR_3	bHLH
Nbe01g09490	1529.25	1592.73	2331.94	1817.97	712.45	752.602	1033.12	832.726	-1.12543	7.06088e-06	1.75725e-05	-	-	K14496	ko04016|MAPK signaling pathway - plant;ko04075|Plant hormone signal transduction	GO:0003674|molecular_function|MF;GO:0004857|enzyme inhibitor activity|MF;GO:0004864|protein phosphatase inhibitor activity|MF;GO:0005488|binding|MF;GO:0005575|cellular_component|CC;GO:0005622|intracellular anatomical structure|CC;GO:0005634|nucleus|CC;GO:0005737|cytoplasm|CC;GO:0006470|protein dephosphorylation|BP;GO:0006793|phosphorus metabolic process|BP;GO:0006796|phosphate-containing compound…	sp|Q9FGM1|PYL8_ARATH	Abscisic acid receptor PYL8 ABI1-binding protein 1 PYR1-like protein 8 Regulatory components of ABA receptor 3 OS=Arabidopsis thaliana (Mouse-ear cress) ORFNames=MFH8.10 PE=1	tr|A0A1S3X1P6|A0A1S3X1P6_TOBAC	abscisic acid receptor PYL9-like {ECO:0000313|RefSeq:XP_016433844.1} OS=Nicotiana tabacum (Common tobacco) Name=LOC107760324 {ECO:0000313|RefSeq:XP_016433844.1} PE=4	2BZYY@1|root,2SITW@2759|Eukaryota,37YX3@33090|Viridiplantae,3GN84@35493|Streptophyta,44R2T@71274|asterids	Polyketide cyclase / dehydrase and lipid transport	S	XP_009757093.1	PREDICTED: abscisic acid receptor PYL9-like [Nicotiana sylvestris]	Polyketide_cyc2	-
Nbe01g09540	2.77877	6.47779	2.12671	3.79442	61.6893	58.3915	25.2666	48.4491	3.62695	2.68608e-08	8.75595e-08	-	-	-	-	GO:0003674|molecular_function|MF;GO:0003824|catalytic activity|MF;GO:0004620|phospholipase activity|MF;GO:0006629|lipid metabolic process|BP;GO:0008150|biological_process|BP;GO:0008152|metabolic process|BP;GO:0008970|phospholipase A1 activity|MF;GO:0016298|lipase activity|MF;GO:0016787|hydrolase activity|MF;GO:0016788|hydrolase activity, acting on ester bonds|MF;GO:0044238|primary metabolic proce…	-	-	tr|A0A1U7V5T8|A0A1U7V5T8_NICSY	uncharacterized protein LOC104210001 {ECO:0000313|RefSeq:XP_009757087.1, ECO:0000313|RefSeq:XP_009757088.1, ECO:0000313|RefSeq:XP_009757090.1} OS=Nicotiana sylvestris (Wood tobacco) (South American tobacco) ECO:0000313|RefSeq:XP_009757091.1, ECO:0000313|RefSeq:XP_009757092.1} PE=4	28MKW@1|root,2QSG6@2759|Eukaryota,37MTU@33090|Viridiplantae,3GH8G@35493|Streptophyta,44B37@71274|asterids	Lipase (class 3)	G	XP_009757087.1	PREDICTED: uncharacterized protein LOC104210001 [Nicotiana sylvestris]	Lipase_3	-
Nbe01g09550	468.686	353.039	431.723	417.816	1346.28	954.81	958.26	1086.45	1.3788	5.26184e-10	2.04841e-09	-	-	-	-	GO:0003674|molecular_function|MF;GO:0003824|catalytic activity|MF;GO:0016740|transferase activity|MF;GO:0016772|transferase activity, transferring phosphorus-containing groups|MF;GO:0016779|nucleotidyltransferase activity|MF	-	-	tr|A0A1J6IRE5|A0A1J6IRE5_NICAT	Uncharacterized protein {ECO:0000313|EMBL:OIT07414.1} OS=Nicotiana attenuata (Coyote tobacco) ORFNames=A4A49_12499 {ECO:0000313|EMBL:OIT07414.1} PE=4	COG5260@1|root,KOG1906@2759|Eukaryota,37IPQ@33090|Viridiplantae,3GAWP@35493|Streptophyta,44D5Q@71274|asterids	isoform X1	L	XP_019228279.1	PREDICTED: uncharacterized protein LOC109209436 isoform X1 [Nicotiana attenuata]	NTP_transf_2	-
Nbe01g09560	1088.35	715.795	888.966	897.704	393.118	475.783	449.184	439.362	-1.02993	1.77134e-06	4.73281e-06	-	-	-	-	GO:0000166|nucleotide binding|MF;GO:0003674|molecular_function|MF;GO:0003676|nucleic acid binding|MF;GO:0003824|catalytic activity|MF;GO:0004386|helicase activity|MF;GO:0005488|binding|MF;GO:0005524|ATP binding|MF;GO:0017076|purine nucleotide binding|MF;GO:0030554|adenyl nucleotide binding|MF;GO:0032553|ribonucleotide binding|MF;GO:0032555|purine ribonucleotide binding|MF;GO:0032559|adenyl ribonu…	sp|Q9FFQ1|RH31_ARATH	DEAD-box ATP-dependent RNA helicase 31 EC=3.6.4.13 OS=Arabidopsis thaliana (Mouse-ear cress) Name=RH31 OrderedLocusNames=At5g63630 ORFNames=MBK5.11 PE=2	tr|A0A1S3X2C4|A0A1S3X2C4_TOBAC	DEAD-box ATP-dependent RNA helicase 31-like {ECO:0000313|RefSeq:XP_016433848.1} OS=Nicotiana tabacum (Common tobacco) Name=LOC107760327 {ECO:0000313|RefSeq:XP_016433848.1} PE=4	COG0513@1|root,KOG0342@2759|Eukaryota,37M1G@33090|Viridiplantae,3G7Q1@35493|Streptophyta,44EJP@71274|asterids	Type III restriction enzyme, res subunit	A	XP_009757084.1	PREDICTED: DEAD-box ATP-dependent RNA helicase 31-like [Nicotiana sylvestris]	DEAD,Helicase_C	-
Nbe01g09570	1.85251	0	1.06336	0.971957	9.67675	5.40662	10.2938	8.45906	3.17348	0.00721679	0.0119308	-	-	-	-	GO:0003674|molecular_function|MF;GO:0003676|nucleic acid binding|MF;GO:0003824|catalytic activity|MF;GO:0004518|nuclease activity|MF;GO:0004519|endonuclease activity|MF;GO:0004521|RNA endonuclease activity|MF;GO:0004523|RNA-DNA hybrid ribonuclease activity|MF;GO:0004540|RNA nuclease activity|MF;GO:0005488|binding|MF;GO:0006139|nucleobase-containing compound metabolic process|BP;GO:0006259|DNA met…	-	-	tr|A0A1S4BT91|A0A1S4BT91_TOBAC	uncharacterized protein K02A2.6-like {ECO:0000313|RefSeq:XP_016492013.1} OS=Nicotiana tabacum (Common tobacco) Name=LOC107811569 {ECO:0000313|RefSeq:XP_016492013.1} PE=4	COG2801@1|root,KOG0017@2759|Eukaryota,37R6P@33090|Viridiplantae,3G8BW@35493|Streptophyta,44QMQ@71274|asterids	Reverse transcriptase-like	L	XP_016492013.1	PREDICTED: uncharacterized protein K02A2.6-like [Nicotiana tabacum]	RVT_1,RVT_3,Retrotrans_gag,rve	-
Nbe01g09580	1.85251	1.61945	3.19007	2.22068	9.67675	11.8946	11.2296	10.9336	2.33138	0.00569059	0.00956884	-	-	-	-	GO:0003674|molecular_function|MF;GO:0003676|nucleic acid binding|MF;GO:0003824|catalytic activity|MF;GO:0004518|nuclease activity|MF;GO:0004519|endonuclease activity|MF;GO:0004521|RNA endonuclease activity|MF;GO:0004523|RNA-DNA hybrid ribonuclease activity|MF;GO:0004540|RNA nuclease activity|MF;GO:0005488|binding|MF;GO:0006139|nucleobase-containing compound metabolic process|BP;GO:0006259|DNA met…	-	-	tr|A0A1S3Z7F2|A0A1S3Z7F2_TOBAC	uncharacterized protein LOC107783815 {ECO:0000313|RefSeq:XP_016460321.1} OS=Nicotiana tabacum (Common tobacco) Name=LOC107783815 {ECO:0000313|RefSeq:XP_016460321.1} PE=4	COG2801@1|root,KOG0017@2759|Eukaryota,37R6P@33090|Viridiplantae,3G8BW@35493|Streptophyta	Uncharacterized protein K02A2.6-like	E	XP_019226104.1	PREDICTED: uncharacterized protein LOC109207613 [Nicotiana attenuata]	RVT_1,RVT_3,rve	-
Nbe01g09650	336.231	257.492	347.718	313.814	1262.82	1078.08	1452.36	1264.42	2.01247	4.20603e-22	4.90751e-21	-	-	-	-	GO:0005575|cellular_component|CC;GO:0005622|intracellular anatomical structure|CC;GO:0005634|nucleus|CC;GO:0043226|organelle|CC;GO:0043227|membrane-bounded organelle|CC;GO:0043229|intracellular organelle|CC;GO:0043231|intracellular membrane-bounded organelle|CC;GO:0110165|cellular anatomical entity|CC	sp|Q9FG01|ATO_ARATH	Splicing factor SF3a60 homolog {ECO:0000305} Protein ATROPOS {ECO:0000303|PubMed:18702672} Splicing factor ATO {ECO:0000305} OS=Arabidopsis thaliana (Mouse-ear cress) ORFNames=MBL20.3 {ECO:0000312|EMBL:BAB09681.1} PE=1	tr|A0A1S4C0P6|A0A1S4C0P6_TOBAC	protein SDE2 homolog {ECO:0000313|RefSeq:XP_016494619.1} OS=Nicotiana tabacum (Common tobacco) Name=LOC107813826 {ECO:0000313|RefSeq:XP_016494619.1} PE=4	COG5272@1|root,KOG2827@1|root,KOG0001@2759|Eukaryota,KOG2827@2759|Eukaryota,37JUH@33090|Viridiplantae,3GCBU@35493|Streptophyta,44C26@71274|asterids	Telomere stability and silencing	O	XP_009766759.1	PREDICTED: protein SDE2 homolog [Nicotiana sylvestris]	Telomere_Sde2,Telomere_Sde2_2	-
Nbe01g09680	0.926257	3.23889	1.06336	1.74284	41.1262	29.1958	20.5876	30.3032	4.05376	3.22139e-07	9.35011e-07	-	-	-	-	GO:0003674|molecular_function|MF;GO:0005488|binding|MF;GO:0030246|carbohydrate binding|MF;GO:0030247|polysaccharide binding|MF	sp|P0CH01|AT21A_ARATH	Putative RING-H2 finger protein ATL21A EC=2.3.2.27 {ECO:0000305} RING-type E3 ubiquitin transferase ATL21A {ECO:0000305} Precursor OS=Arabidopsis thaliana (Mouse-ear cress) Name=ATL21A OrderedLocusNames=At2g46495 ORFNames=F11C10, F13A10 PE=3	tr|A0A1J6IA10|A0A1J6IA10_NICAT	Putative ring-h2 finger protein atl21a {ECO:0000313|EMBL:OIS95778.1} OS=Nicotiana attenuata (Coyote tobacco) ORFNames=A4A49_38938 {ECO:0000313|EMBL:OIS95778.1} PE=4	KOG0800@1|root,KOG0800@2759|Eukaryota,37HJH@33090|Viridiplantae,3GA88@35493|Streptophyta,44GVB@71274|asterids	RING-H2 finger protein	O	XP_019256831.1	PREDICTED: putative RING-H2 finger protein ATL21A [Nicotiana attenuata]	GUB_WAK_bind,WAK_assoc,zf-RING_2	-
Nbe01g09700	18.5251	29.9598	45.7243	31.4031	712.45	546.069	611.078	623.199	4.32259	2.03812e-44	8.07064e-43	-	-	-	-	-	sp|P0CH01|AT21A_ARATH	Putative RING-H2 finger protein ATL21A EC=2.3.2.27 {ECO:0000305} RING-type E3 ubiquitin transferase ATL21A {ECO:0000305} Precursor OS=Arabidopsis thaliana (Mouse-ear cress) Name=ATL21A OrderedLocusNames=At2g46495 ORFNames=F11C10, F13A10 PE=3	tr|A0A1S4A266|A0A1S4A266_TOBAC	putative RING-H2 finger protein ATL21A {ECO:0000313|RefSeq:XP_016470661.1} OS=Nicotiana tabacum (Common tobacco) Name=LOC107792914 {ECO:0000313|RefSeq:XP_016470661.1} PE=4	KOG0800@1|root,KOG0800@2759|Eukaryota,37HJH@33090|Viridiplantae,3GA88@35493|Streptophyta,44MKU@71274|asterids	RING-H2 finger protein	O	OIT29847.1	putative ring-h2 finger protein atl21a [Nicotiana attenuata]	GUB_WAK_bind,WAK_assoc,zf-RING_2	-
Nbe01g09730	3506.81	1602.44	2774.3	2627.85	950.74	1436	906.791	1097.84	-1.25913	0.000104607	0.000225424	-	-	-	-	GO:0005575|cellular_component|CC;GO:0005622|intracellular anatomical structure|CC;GO:0005737|cytoplasm|CC;GO:0110165|cellular anatomical entity|CC	sp|F4JKH6|TSS_ARATH	Protein TSS {ECO:0000303|PubMed:21185286} TPR-domain suppressor of STIMPY {ECO:0000303|PubMed:21185286} OS=Arabidopsis thaliana (Mouse-ear cress) ORFNames=T13J8.190 {ECO:0000312|EMBL:CAB36777.1} PE=1	tr|A0A1U7V186|A0A1U7V186_NICSY	clustered mitochondria protein homolog isoform X1 {ECO:0000313|RefSeq:XP_009762012.1, ECO:0000313|RefSeq:XP_009762013.1, ECO:0000313|RefSeq:XP_009762014.1} OS=Nicotiana sylvestris (Wood tobacco) (South American tobacco) ECO:0000313|RefSeq:XP_009762013.1, ECO:0000313|RefSeq:XP_009762014.1} PE=4	KOG1839@1|root,KOG1839@2759|Eukaryota,37HWS@33090|Viridiplantae,3G83W@35493|Streptophyta,44HHV@71274|asterids	Clustered mitochondria protein	S	XP_009762012.1	PREDICTED: clustered mitochondria protein homolog isoform X1 [Nicotiana sylvestris]	CLU_N,TPR_12,eIF3_p135	MYB_related
Nbe01g09800	482.58	650.208	557.199	563.329	5554.45	4614.01	6155.7	5441.39	3.27139	3.73132e-62	3.299e-60	-	-	-	-	GO:0000166|nucleotide binding|MF;GO:0003674|molecular_function|MF;GO:0003824|catalytic activity|MF;GO:0003924|GTPase activity|MF;GO:0005488|binding|MF;GO:0005525|GTP binding|MF;GO:0016462|pyrophosphatase activity|MF;GO:0016787|hydrolase activity|MF;GO:0016817|hydrolase activity, acting on acid anhydrides|MF;GO:0016818|hydrolase activity, acting on acid anhydrides, in phosphorus-containing anhydri…	sp|Q39828|SDL5A_SOYBN	Dynamin-related protein 5A Soybean dynamin-like protein 5A Short=SDL5A OS=Glycine max (Soybean) (Glycine hispida) PE=2	tr|A0A1J6JKH5|A0A1J6JKH5_NICAT	Dynamin-related protein 5a {ECO:0000313|EMBL:OIT07433.1} OS=Nicotiana attenuata (Coyote tobacco) ORFNames=A4A49_25822 {ECO:0000313|EMBL:OIT07433.1} PE=3	COG0699@1|root,KOG0446@2759|Eukaryota,37IK3@33090|Viridiplantae,3G72S@35493|Streptophyta,44CIJ@71274|asterids	Belongs to the TRAFAC class dynamin-like GTPase superfamily. Dynamin Fzo YdjA family	U	XP_009762092.1	PREDICTED: dynamin-related protein 5A [Nicotiana sylvestris]	Dynamin_M,Dynamin_N,GED	-
Nbe01g09810	750.268	472.069	602.923	608.42	104.025	227.078	169.38	166.828	-1.86456	6.31872e-09	2.19994e-08	-	-	-	-	-	-	-	tr|A0A1S4C6Y4|A0A1S4C6Y4_TOBAC	uncharacterized protein LOC107815737 {ECO:0000313|RefSeq:XP_016496846.1} OS=Nicotiana tabacum (Common tobacco) Name=LOC107815737 {ECO:0000313|RefSeq:XP_016496846.1} PE=4	COG1963@1|root,2QPKC@2759|Eukaryota,37KTI@33090|Viridiplantae,3G8ZJ@35493|Streptophyta,44IBI@71274|asterids	Divergent PAP2 family	S	XP_009761637.1	PREDICTED: uncharacterized protein LOC104213789 [Nicotiana sylvestris]	DUF212	-
Nbe01g09820	1346.78	1430.78	1231.37	1336.31	8156.29	7169.18	9180.21	8168.56	2.61153	1.0769e-57	7.80545e-56	-	-	-	-	GO:0003674|molecular_function|MF;GO:0003824|catalytic activity|MF;GO:0016301|kinase activity|MF;GO:0016740|transferase activity|MF;GO:0016772|transferase activity, transferring phosphorus-containing groups|MF	sp|Q9ZPY9|P4KG4_ARATH	Phosphatidylinositol 4-kinase gamma 4 Short=AtPI4Kgamma4 Short=PI-4Kgamma4 Short=PI4K gamma 4 EC=2.7.1.67 Ubiquitin-like domain kinase gamma 4 Short=UbDK gamma 4 OS=Arabidopsis thaliana (Mouse-ear cress) OrderedLocusNames=At2g46500 ORFNames=F11C10.19, F13A10.3 PE=1	tr|A0A1U7W7F3|A0A1U7W7F3_NICSY	phosphatidylinositol 4-kinase gamma 4-like {ECO:0000313|RefSeq:XP_009770185.1} OS=Nicotiana sylvestris (Wood tobacco) (South American tobacco) Name=LOC104220919 {ECO:0000313|RefSeq:XP_009770185.1} PE=4	COG5272@1|root,KOG2381@1|root,KOG0001@2759|Eukaryota,KOG2381@2759|Eukaryota,37RMX@33090|Viridiplantae,3G9F1@35493|Streptophyta,44I4M@71274|asterids	Phosphatidylinositol 3- and 4-kinase	G	XP_009770185.1	PREDICTED: phosphatidylinositol 4-kinase gamma 4-like [Nicotiana sylvestris]	PI3_PI4_kinase,ubiquitin	-
Nbe01g09830	120.413	115.79	95.7021	110.635	38.707	46.497	40.2394	41.8145	-1.40542	2.38838e-07	7.01819e-07	-	-	-	-	-	-	-	tr|A0A1J6IQF5|A0A1J6IQF5_NICAT	Uncharacterized protein {ECO:0000313|EMBL:OIT07429.1} OS=Nicotiana attenuata (Coyote tobacco) ORFNames=A4A49_25818 {ECO:0000313|EMBL:OIT07429.1} PE=4	28P8U@1|root,2S2YH@2759|Eukaryota,37VPJ@33090|Viridiplantae,3GJWK@35493|Streptophyta,44JGT@71274|asterids	Late embryogenesis abundant protein	S	XP_019229316.1	PREDICTED: uncharacterized protein LOC109210342 [Nicotiana attenuata]	LEA_2	-
Nbe01g09850	138.938	140.082	186.087	155.036	541.898	458.482	460.414	486.931	1.65401	1.11217e-15	7.68955e-15	-	-	K04506	ko04120|Ubiquitin mediated proteolysis	GO:0003674|molecular_function|MF;GO:0005488|binding|MF;GO:0005575|cellular_component|CC;GO:0006508|proteolysis|BP;GO:0006511|ubiquitin-dependent protein catabolic process|BP;GO:0006807|nitrogen compound metabolic process|BP;GO:0007275|multicellular organism development|BP;GO:0008150|biological_process|BP;GO:0008152|metabolic process|BP;GO:0008270|zinc ion binding|MF;GO:0009056|catabolic process|B…	sp|Q84JL3|SINA3_ARATH	E3 ubiquitin-protein ligase SINAT3 EC=2.3.2.27 RING-type E3 ubiquitin transferase SINAT3 {ECO:0000305} Seven in absentia homolog 3 OS=Arabidopsis thaliana (Mouse-ear cress) Name=SINAT3 OrderedLocusNames=At3g61790 ORFNames=F15G16.180 PE=2	tr|A0A1S4CLJ8|A0A1S4CLJ8_TOBAC	E3 ubiquitin-protein ligase {ECO:0000256|RuleBase:RU201113} EC=2.3.2.27 {ECO:0000256|RuleBase:RU201113} OS=Nicotiana tabacum (Common tobacco) Name=LOC107820345 {ECO:0000313|RefSeq:XP_016502098.1} PE=3	KOG3002@1|root,KOG3002@2759|Eukaryota,37ITI@33090|Viridiplantae,3GFTI@35493|Streptophyta,44SS9@71274|asterids	E3 ubiquitin-protein ligase that mediates ubiquitination and subsequent proteasomal degradation of target proteins. E3 ubiquitin ligases accept ubiquitin from an E2 ubiquitin- conjugating enzyme in the form of a thioester and then directly transfers the ubiquitin to targeted substrates	O	XP_009768953.1	PREDICTED: E3 ubiquitin-protein ligase SINAT5 [Nicotiana sylvestris]	Sina	-
Nbe01g09860	110.225	127.127	114.843	117.398	860.021	753.683	887.139	833.614	2.82611	8.72366e-57	6.01478e-55	-	-	-	-	GO:0000993|RNA polymerase II complex binding|MF;GO:0001098|basal transcription machinery binding|MF;GO:0001099|basal RNA polymerase II transcription machinery binding|MF;GO:0003674|molecular_function|MF;GO:0005488|binding|MF;GO:0005515|protein binding|MF;GO:0005575|cellular_component|CC;GO:0005622|intracellular anatomical structure|CC;GO:0005694|chromosome|CC;GO:0006139|nucleobase-containing comp…	sp|Q9M358|UVSSA_ARATH	UV-stimulated scaffold protein A homolog OS=Arabidopsis thaliana (Mouse-ear cress) OrderedLocusNames=At3g61800 ORFNames=F15G16.190 PE=3	tr|A0A1S4CLL8|A0A1S4CLL8_TOBAC	UV-stimulated scaffold protein A homolog {ECO:0000313|RefSeq:XP_016502118.1} OS=Nicotiana tabacum (Common tobacco) Name=LOC107820364 {ECO:0000313|RefSeq:XP_016502118.1} PE=4	KOG2374@1|root,KOG2374@2759|Eukaryota,37QWJ@33090|Viridiplantae,3GGKP@35493|Streptophyta,44CUG@71274|asterids	Uncharacterized conserved protein (DUF2043)	S	XP_009768950.1	PREDICTED: UV-stimulated scaffold protein A homolog [Nicotiana sylvestris]	DUF2043	-
Nbe01g09880	612.256	497.17	564.642	558.023	256.434	215.184	115.104	195.574	-1.51598	7.06463e-07	1.97116e-06	-	-	-	-	GO:0003674|molecular_function|MF;GO:0003824|catalytic activity|MF;GO:0004175|endopeptidase activity|MF;GO:0004190|aspartic-type endopeptidase activity|MF;GO:0008233|peptidase activity|MF;GO:0016787|hydrolase activity|MF;GO:0070001|aspartic-type peptidase activity|MF;GO:0140096|catalytic activity, acting on a protein|MF	sp|Q9LNJ3|APF2_ARATH	Aspartyl protease family protein 2 {ECO:0000305} EC=3.4.23.- {ECO:0000305} Precursor OS=Arabidopsis thaliana (Mouse-ear cress) ORFNames=F6F3.10 {ECO:0000312|EMBL:AAF97328.1} PE=2	tr|A0A1S4AL05|A0A1S4AL05_TOBAC	LOW QUALITY PROTEIN: aspartyl protease family protein 2-like {ECO:0000313|RefSeq:XP_016477397.1} OS=Nicotiana tabacum (Common tobacco) Name=LOC107798880 {ECO:0000313|RefSeq:XP_016477397.1} PE=3	KOG1339@1|root,KOG1339@2759|Eukaryota,37K0Y@33090|Viridiplantae,3GB91@35493|Streptophyta,44EEH@71274|asterids	Eukaryotic aspartyl protease	O	XP_009775618.1	PREDICTED: protein ASPARTIC PROTEASE IN GUARD CELL 2-like [Nicotiana sylvestris]	TAXi_C,TAXi_N	-
Nbe01g09900	184.325	233.2	149.933	189.153	707.612	595.81	669.098	657.507	1.79345	3.65436e-16	2.6431e-15	-	-	-	-	GO:0003674|molecular_function|MF;GO:0005488|binding|MF;GO:0005515|protein binding|MF;GO:0046983|protein dimerization activity|MF	sp|Q9LNJ5|BH013_ARATH	Transcription factor bHLH13 Basic helix-loop-helix protein 13 Short=AtbHLH13 Short=bHLH 13 Transcription factor EN 39 bHLH transcription factor bHLH013 OS=Arabidopsis thaliana (Mouse-ear cress) ORFNames=F6F3.7 PE=2	tr|A0A1U7WNL8|A0A1U7WNL8_NICSY	transcription factor bHLH13-like {ECO:0000313|RefSeq:XP_009781532.1} OS=Nicotiana sylvestris (Wood tobacco) (South American tobacco) Name=LOC104230424 {ECO:0000313|RefSeq:XP_009781532.1} PE=4	2CN87@1|root,2QUFW@2759|Eukaryota,37KN1@33090|Viridiplantae,3G8AQ@35493|Streptophyta,44NPP@71274|asterids	Transcription factor bHLH13-like	K	XP_009781532.1	PREDICTED: transcription factor bHLH13-like [Nicotiana sylvestris]	HLH,bHLH-MYC_N	bHLH
Nbe01g09960	368.65	202.431	270.093	280.391	22.9823	83.262	18.716	41.6534	-2.75204	1.81507e-07	5.40829e-07	-	-	K14486	ko04075|Plant hormone signal transduction	GO:0003674|molecular_function|MF;GO:0003676|nucleic acid binding|MF;GO:0003677|DNA binding|MF;GO:0005488|binding|MF;GO:0005575|cellular_component|CC;GO:0005622|intracellular anatomical structure|CC;GO:0005634|nucleus|CC;GO:0006139|nucleobase-containing compound metabolic process|BP;GO:0006351|DNA-templated transcription|BP;GO:0006355|regulation of DNA-templated transcription|BP;GO:0006725|cellula…	sp|Q9XED8|ARFI_ARATH	Auxin response factor 9 OS=Arabidopsis thaliana (Mouse-ear cress) Name=ARF9 OrderedLocusNames=At4g23980 ORFNames=T19F6.20, T32A16.150 PE=1	tr|A0A1U7XZQ1|A0A1U7XZQ1_NICSY	Auxin response factor {ECO:0000256|RuleBase:RU004561} OS=Nicotiana sylvestris (Wood tobacco) (South American tobacco) Name=LOC104243881 {ECO:0000313|RefSeq:XP_009797447.1} PE=3	28JYJ@1|root,2QTME@2759|Eukaryota,37M8F@33090|Viridiplantae,3G932@35493|Streptophyta,44DK8@71274|asterids	Auxin response factors (ARFs) are transcriptional factors that bind specifically to the DNA sequence 5'-TGTCTC-3' found in the auxin-responsive promoter elements (AuxREs)	K	XP_009797447.1	PREDICTED: auxin response factor 9-like [Nicotiana sylvestris]	AUX_IAA,Auxin_resp,B3	ARF
Nbe01g09970	414.963	244.536	362.605	340.701	153.618	178.419	110.425	147.487	-1.20909	3.53039e-05	8.08298e-05	-	-	-	-	-	-	-	tr|A0A1J6ISM2|A0A1J6ISM2_NICAT	Uncharacterized protein {ECO:0000313|EMBL:OIT08205.1} OS=Nicotiana attenuata (Coyote tobacco) ORFNames=A4A49_09805 {ECO:0000313|EMBL:OIT08205.1} PE=4	28TI3@1|root,2R08M@2759|Eukaryota,37J9S@33090|Viridiplantae,3GE92@35493|Streptophyta,44EMN@71274|asterids	-	-	XP_019248337.1	PREDICTED: uncharacterized protein LOC109227590 [Nicotiana attenuata]	-	-
Nbe01g10030	0	0.809723	0	0.269908	29.0302	12.9759	27.1382	23.0481	6.11582	4.40757e-06	1.12308e-05	-	-	-	-	GO:0003674|molecular_function|MF;GO:0003676|nucleic acid binding|MF;GO:0005488|binding|MF;GO:0006139|nucleobase-containing compound metabolic process|BP;GO:0006259|DNA metabolic process|BP;GO:0006725|cellular aromatic compound metabolic process|BP;GO:0006807|nitrogen compound metabolic process|BP;GO:0008150|biological_process|BP;GO:0008152|metabolic process|BP;GO:0008270|zinc ion binding|MF;GO:00…	sp|P10978|POLX_TOBAC	Retrovirus-related Pol polyprotein from transposon TNT 1-94 Protease EC=3.4.23.- Reverse transcriptase EC=2.7.7.49 Endonuclease OS=Nicotiana tabacum (Common tobacco) PE=2	tr|A0A151THM1|A0A151THM1_CAJCA	Retrovirus-related Pol polyprotein from transposon TNT 1-94 {ECO:0000313|EMBL:KYP66486.1} OS=Cajanus cajan (Pigeon pea) (Cajanus indicus) ORFNames=KK1_012782 {ECO:0000313|EMBL:KYP66486.1} PE=4	COG2801@1|root,KOG0017@2759|Eukaryota,37VVP@33090|Viridiplantae,3GJYB@35493|Streptophyta	gag-polypeptide of LTR copia-type	L	RHN40110.1	putative RNA-directed DNA polymerase [Medicago truncatula]	Retrotran_gag_2,zf-CCHC	-
Nbe01g10050	118.561	99.596	89.3219	102.493	18.1439	23.7891	14.037	18.6567	-2.46702	1.11806e-12	5.73627e-12	-	-	-	-	GO:0000166|nucleotide binding|MF;GO:0003674|molecular_function|MF;GO:0003824|catalytic activity|MF;GO:0005215|transporter activity|MF;GO:0005488|binding|MF;GO:0005524|ATP binding|MF;GO:0005575|cellular_component|CC;GO:0005622|intracellular anatomical structure|CC;GO:0005737|cytoplasm|CC;GO:0005783|endoplasmic reticulum|CC;GO:0005789|endoplasmic reticulum membrane|CC;GO:0005886|plasma membrane|CC;…	sp|Q9LK50|AB26G_ARATH	ABC transporter G family member 26 Short=ABC transporter ABCG.26 Short=AtABCG26 Putative white-brown complex homolog protein 27 Short=AtWBC27 OS=Arabidopsis thaliana (Mouse-ear cress) ORFNames=MJG19.19 PE=3	tr|A0A1S4CBL5|A0A1S4CBL5_TOBAC	uncharacterized protein LOC107817246 {ECO:0000313|RefSeq:XP_016498530.1} OS=Nicotiana tabacum (Common tobacco) Name=LOC107817246 {ECO:0000313|RefSeq:XP_016498530.1} PE=4	28KZX@1|root,2QTGR@2759|Eukaryota,37P4P@33090|Viridiplantae,3G75P@35493|Streptophyta,44GPW@71274|asterids	Lecithin retinol acyltransferase	S	XP_009778855.1	PREDICTED: uncharacterized protein LOC104228144 [Nicotiana sylvestris]	LRAT	-
Nbe01g10070	0	2.42917	1.06336	1.16418	6.04797	6.48795	9.35801	7.29797	2.60839	0.0227361	0.0343609	-	-	K10775	ko01100|Metabolic pathways;ko00940|Phenylpropanoid biosynthesis;ko01110|Biosynthesis of secondary metabolites;ko00360|Phenylalanine metabolism	GO:0003674|molecular_function|MF;GO:0003824|catalytic activity|MF;GO:0005575|cellular_component|CC;GO:0005622|intracellular anatomical structure|CC;GO:0005737|cytoplasm|CC;GO:0006082|organic acid metabolic process|BP;GO:0006520|amino acid metabolic process|BP;GO:0006558|L-phenylalanine metabolic process|BP;GO:0006559|L-phenylalanine catabolic process|BP;GO:0006725|cellular aromatic compound metab…	sp|P25872|PAL1_TOBAC	Phenylalanine ammonia-lyase EC=4.3.1.24 OS=Nicotiana tabacum (Common tobacco) Name=TPA1 Synonyms=PALB PE=2	tr|C6ZIA5|C6ZIA5_TOBAC	Phenylalanine ammonia-lyase {ECO:0000256|RuleBase:RU003955} EC=4.3.1.24 {ECO:0000256|RuleBase:RU003955} OS=Nicotiana tabacum (Common tobacco) Synonyms=LOC107769293 {ECO:0000313|RefSeq:XP_016443986.1} PE=2	COG2986@1|root,KOG0222@2759|Eukaryota,37M4G@33090|Viridiplantae,3G9T5@35493|Streptophyta,44PNX@71274|asterids	Phenylalanine ammonia-lyase	Q	NP_001311946.1	phenylalanine ammonia-lyase-like [Nicotiana tabacum]	Lyase_aromatic	-
Nbe01g10080	25.0089	49.3931	22.3305	32.2442	7.25756	8.6506	14.037	9.98172	-1.68297	0.00281929	0.00496495	-	-	-	-	GO:0000166|nucleotide binding|MF;GO:0003674|molecular_function|MF;GO:0003824|catalytic activity|MF;GO:0004672|protein kinase activity|MF;GO:0005488|binding|MF;GO:0005524|ATP binding|MF;GO:0016301|kinase activity|MF;GO:0016740|transferase activity|MF;GO:0016772|transferase activity, transferring phosphorus-containing groups|MF;GO:0016773|phosphotransferase activity, alcohol group as acceptor|MF;GO…	sp|Q6EU49|WNK4_ORYSJ	Probable serine/threonine-protein kinase WNK4 Short=OsWNK4 EC=2.7.11.1 Protein kinase with no lysine 4 OS=Oryza sativa subsp. japonica (Rice) ORFNames=OJ1197_E09.9, OsJ_007637 PE=2	tr|A0A1J6IU22|A0A1J6IU22_NICAT	Putative serinethreonine-protein kinase wnk4 {ECO:0000313|EMBL:OIT08234.1} OS=Nicotiana attenuata (Coyote tobacco) ORFNames=A4A49_33360 {ECO:0000313|EMBL:OIT08234.1} PE=4	KOG0584@1|root,KOG0584@2759|Eukaryota,37SK7@33090|Viridiplantae,3G8SX@35493|Streptophyta,44IUD@71274|asterids	Protein kinase domain	T	XP_019248561.1	PREDICTED: probable serine/threonine-protein kinase WNK10 [Nicotiana attenuata]	Pkinase	MIKC_MADS
Nbe01g10100	737.3	592.717	579.529	636.516	1531.35	1366.79	1469.21	1455.78	1.19329	1.35531e-12	6.89317e-12	-	-	-	-	GO:0000166|nucleotide binding|MF;GO:0003674|molecular_function|MF;GO:0003824|catalytic activity|MF;GO:0005215|transporter activity|MF;GO:0005388|P-type calcium transporter activity|MF;GO:0005488|binding|MF;GO:0005524|ATP binding|MF;GO:0005575|cellular_component|CC;GO:0005622|intracellular anatomical structure|CC;GO:0005737|cytoplasm|CC;GO:0005783|endoplasmic reticulum|CC;GO:0006810|transport|BP;G…	sp|Q42883|ECAP_SOLLC	Calcium-transporting ATPase, endoplasmic reticulum-type EC=3.6.3.8 OS=Solanum lycopersicum (Tomato) (Lycopersicon esculentum) Name=LCA1 {ECO:0000312|EMBL:AAA34138.1} PE=2	tr|A0A1S4CCI8|A0A1S4CCI8_TOBAC	calcium-transporting ATPase, endoplasmic reticulum-type-like {ECO:0000313|RefSeq:XP_016498836.1, ECO:0000313|RefSeq:XP_016498837.1, ECO:0000313|RefSeq:XP_016498838.1} OS=Nicotiana tabacum (Common tobacco) ECO:0000313|RefSeq:XP_016498839.1, ECO:0000313|RefSeq:XP_016498840.1} PE=3	COG0474@1|root,KOG0202@2759|Eukaryota,37JIJ@33090|Viridiplantae,3GDH0@35493|Streptophyta,44B5R@71274|asterids	Belongs to the cation transport ATPase (P-type) (TC 3.A.3) family	P	XP_016498836.1	PREDICTED: calcium-transporting ATPase, endoplasmic reticulum-type-like [Nicotiana tabacum]	Cation_ATPase,Cation_ATPase_C,Cation_ATPase_N,E1-E2_ATPase,Hydrolase,Hydrolase_3	-
Nbe01g10140	48.1653	107.693	18.0771	57.9785	19.3535	22.7078	19.6518	20.571	-1.50117	0.0144202	0.0225999	-	-	K07904	ko04144|Endocytosis	GO:0000166|nucleotide binding|MF;GO:0003674|molecular_function|MF;GO:0003824|catalytic activity|MF;GO:0003924|GTPase activity|MF;GO:0005488|binding|MF;GO:0005525|GTP binding|MF;GO:0005575|cellular_component|CC;GO:0005622|intracellular anatomical structure|CC;GO:0005737|cytoplasm|CC;GO:0005768|endosome|CC;GO:0006810|transport|BP;GO:0006886|intracellular protein transport|BP;GO:0007154|cell communi…	sp|Q9LNK1|RABA3_ARATH	Ras-related protein RABA3 Short=AtRABA3 OS=Arabidopsis thaliana (Mouse-ear cress) Name=RABA3 OrderedLocusNames=At1g01200 ORFNames=F6F3.1 PE=2	tr|A0A1S4DAH7|A0A1S4DAH7_TOBAC	ras-related protein RABA3-like {ECO:0000313|RefSeq:XP_016510422.1} OS=Nicotiana tabacum (Common tobacco) Name=LOC107827746 {ECO:0000313|RefSeq:XP_016510422.1} PE=4	COG1100@1|root,KOG0087@2759|Eukaryota,37JIN@33090|Viridiplantae,3GGID@35493|Streptophyta,44PP4@71274|asterids	Rab subfamily of small GTPases	U	XP_016510422.1	PREDICTED: ras-related protein RABA3-like [Nicotiana tabacum]	Ras	bHLH
Nbe01g10150	227.859	345.752	337.084	303.565	921.71	702.861	702.787	775.786	1.35302	1.30678e-08	4.39673e-08	-	-	-	-	GO:0000166|nucleotide binding|MF;GO:0003674|molecular_function|MF;GO:0005488|binding|MF;GO:0005524|ATP binding|MF;GO:0017076|purine nucleotide binding|MF;GO:0030554|adenyl nucleotide binding|MF;GO:0032553|ribonucleotide binding|MF;GO:0032555|purine ribonucleotide binding|MF;GO:0032559|adenyl ribonucleotide binding|MF;GO:0035639|purine ribonucleoside triphosphate binding|MF;GO:0036094|small molecu…	sp|F4IJ77|AATP4_ARATH	AAA-ATPase At2g46620 EC=3.6.1.3 {ECO:0000250|UniProtKB:Q9FLD5} OS=Arabidopsis thaliana (Mouse-ear cress) ORFNames=F13A10.15 {ECO:0000312|EMBL:AAD20172.1} PE=2	tr|A0A1S3ZP87|A0A1S3ZP87_TOBAC	AAA-ATPase At2g46620-like {ECO:0000313|RefSeq:XP_016466073.1} OS=Nicotiana tabacum (Common tobacco) Name=LOC107788857 {ECO:0000313|RefSeq:XP_016466073.1} PE=4	COG0465@1|root,KOG0743@2759|Eukaryota,37QEJ@33090|Viridiplantae,3GF2B@35493|Streptophyta,44ETA@71274|asterids	mitochondrial chaperone	O	XP_009794987.1	PREDICTED: mitochondrial chaperone BCS1-like [Nicotiana sylvestris]	AAA,AAA_assoc	-
Nbe01g10170	1381.97	648.588	968.718	999.76	82.2523	169.768	144.113	132.045	-2.91802	2.80956e-16	2.05051e-15	-	-	-	-	-	-	-	tr|A0A1U7XZB8|A0A1U7XZB8_NICSY	uncharacterized protein LOC104241754 {ECO:0000313|RefSeq:XP_009794986.1} OS=Nicotiana sylvestris (Wood tobacco) (South American tobacco) Name=LOC104241754 {ECO:0000313|RefSeq:XP_009794986.1} PE=4	28KJR@1|root,2QT15@2759|Eukaryota,37IB7@33090|Viridiplantae,3G933@35493|Streptophyta,44HFX@71274|asterids	Protein of unknown function (DUF4079)	S	XP_009794986.1	PREDICTED: uncharacterized protein LOC104241754 [Nicotiana sylvestris]	DUF4079	-
Nbe01g10290	295.476	157.086	254.142	235.568	45.9645	70.2861	55.2123	57.1543	-2.03983	4.61469e-10	1.80625e-09	-	-	-	-	GO:0007154|cell communication|BP;GO:0007165|signal transduction|BP;GO:0008150|biological_process|BP;GO:0009987|cellular process|BP;GO:0023052|signaling|BP;GO:0050789|regulation of biological process|BP;GO:0050794|regulation of cellular process|BP;GO:0050896|response to stimulus|BP;GO:0051716|cellular response to stimulus|BP;GO:0065007|biological regulation|BP	sp|Q8GYY5|RGAP3_ARATH	Rho GTPase-activating protein 3 Rho-type GTPase-activating protein 3 OS=Arabidopsis thaliana (Mouse-ear cress) Name=ROPGAP3 OrderedLocusNames=At2g46710 ORFNames=T3A4.9 PE=2	tr|A0A1U7VRL6|A0A1U7VRL6_NICSY	rho GTPase-activating protein 3 {ECO:0000313|RefSeq:XP_009770527.1} OS=Nicotiana sylvestris (Wood tobacco) (South American tobacco) Name=LOC104221215 {ECO:0000313|RefSeq:XP_009770527.1} PE=4	KOG4270@1|root,KOG4270@2759|Eukaryota,37Q7W@33090|Viridiplantae,3GA2D@35493|Streptophyta,44ETF@71274|asterids	P21-Rho-binding domain	T	XP_009770527.1	PREDICTED: rho GTPase-activating protein 3 [Nicotiana sylvestris]	PBD,RhoGAP	-
Nbe01g10300	103.741	170.852	90.3853	121.659	47.1741	57.3102	32.753	45.7458	-1.41932	0.000124235	0.000264787	-	-	-	-	GO:0003674|molecular_function|MF;GO:0005488|binding|MF;GO:0005515|protein binding|MF;GO:0046983|protein dimerization activity|MF	sp|O23090|BH014_ARATH	Transcription factor bHLH14 Basic helix-loop-helix protein 14 Short=AtbHLH14 Short=bHLH 14 Transcription factor EN 33 bHLH transcription factor bHLH014 OS=Arabidopsis thaliana (Mouse-ear cress) ORFNames=A_TM018A10.7, T18A10.17 PE=2	tr|A0A1S3X6Q7|A0A1S3X6Q7_TOBAC	transcription factor MYC2-like isoform X1 {ECO:0000313|RefSeq:XP_016435398.1} OS=Nicotiana tabacum (Common tobacco) Name=LOC107761668 {ECO:0000313|RefSeq:XP_016435398.1} PE=4	28JT4@1|root,2QS6Z@2759|Eukaryota,37HT8@33090|Viridiplantae,3GH1Z@35493|Streptophyta,44N0R@71274|asterids	bHLH-MYC and R2R3-MYB transcription factors N-terminal	K	XP_019226091.1	PREDICTED: transcription factor MYC4 [Nicotiana attenuata]	HLH,bHLH-MYC_N	bHLH
Nbe01g10360	385.323	367.614	355.161	369.366	106.444	147.06	85.1579	112.887	-1.71297	3.96399e-12	1.9213e-11	-	-	-	-	GO:0003674|molecular_function|MF;GO:0003676|nucleic acid binding|MF;GO:0003677|DNA binding|MF;GO:0003824|catalytic activity|MF;GO:0003899|DNA-directed 5'-3' RNA polymerase activity|MF;GO:0005488|binding|MF;GO:0006139|nucleobase-containing compound metabolic process|BP;GO:0006351|DNA-templated transcription|BP;GO:0006725|cellular aromatic compound metabolic process|BP;GO:0006807|nitrogen compound …	sp|Q5D869|NRPE1_ARATH	DNA-directed RNA polymerase V subunit 1 DNA-directed RNA polymerase D subunit 1b Short=AtNRPD1b Short=Nuclear RNA polymerase D 1b DNA-directed RNA polymerase E subunit 1 Short=Nuclear RNA polymerase E 1 EC=2.7.7.6 Protein DEFECTIVE IN MERISTEM SILENCING 5 Protein DEFECTIVE IN RNA-DIRECTED DNA METHYLATION 3 Protein RNA-DIRECTED DNA METHYLATION DEFECTIVE 1 RNA polymerase IV subunit 1 Short=POL IV 1…	tr|A0A1U7YUK7|A0A1U7YUK7_NICSY	DNA-directed RNA polymerase subunit {ECO:0000256|RuleBase:RU004279} EC=2.7.7.6 {ECO:0000256|RuleBase:RU004279} OS=Nicotiana sylvestris (Wood tobacco) (South American tobacco) Name=LOC104248340 {ECO:0000313|RefSeq:XP_009802889.1} PE=3	COG0086@1|root,KOG2992@1|root,KOG0260@2759|Eukaryota,KOG2992@2759|Eukaryota,37KY2@33090|Viridiplantae,3G9S9@35493|Streptophyta,44HMP@71274|asterids	DNA-dependent RNA polymerase catalyzes the transcription of DNA into RNA using the four ribonucleoside triphosphates as substrates	KY	XP_009802889.1	PREDICTED: LOW QUALITY PROTEIN: DNA-directed RNA polymerase V subunit 1 [Nicotiana sylvestris]	DUF3223,RNA_pol_Rpb1_1,RNA_pol_Rpb1_2,RNA_pol_Rpb1_3,RNA_pol_Rpb1_5	-
Nbe01g10370	113.93	74.4945	23.3938	70.606	20.5631	14.0572	14.9728	16.531	-2.10245	0.000303079	0.000613061	-	-	K00889	ko04070|Phosphatidylinositol signaling system;ko01100|Metabolic pathways;ko04144|Endocytosis;ko00562|Inositol phosphate metabolism	GO:0000166|nucleotide binding|MF;GO:0001727|lipid kinase activity|MF;GO:0003674|molecular_function|MF;GO:0003824|catalytic activity|MF;GO:0005488|binding|MF;GO:0005524|ATP binding|MF;GO:0016301|kinase activity|MF;GO:0016308|1-phosphatidylinositol-4-phosphate 5-kinase activity|MF;GO:0016740|transferase activity|MF;GO:0016772|transferase activity, transferring phosphorus-containing groups|MF;GO:001…	sp|Q9SFB8|PI5K6_ARATH	Phosphatidylinositol 4-phosphate 5-kinase 6 Short=AtPIP5K6 EC=2.7.1.68 1-phosphatidylinositol 4-phosphate kinase 6 Diphosphoinositide kinase 6 PtdIns(4)P-5-kinase 6 OS=Arabidopsis thaliana (Mouse-ear cress) Name=PIP5K6 OrderedLocusNames=At3g07960 ORFNames=F17A17.30 PE=2	tr|J7K3W0|J7K3W0_TOBAC	Phosphatidylinositol-4-phosphate 5-kinase {ECO:0000313|EMBL:AFQ62613.1} phosphatidylinositol 4-phosphate 5-kinase 6-like isoform X1 {ECO:0000313|RefSeq:XP_016454831.1} OS=Nicotiana tabacum (Common tobacco) Synonyms=LOC107779007 {ECO:0000313|RefSeq:XP_016454831.1} PE=2	COG5253@1|root,KOG0229@2759|Eukaryota,37N6Y@33090|Viridiplantae,3G7G4@35493|Streptophyta,44G1N@71274|asterids	Phosphatidylinositol phosphate kinases	T	XP_019225775.1	PREDICTED: phosphatidylinositol 4-phosphate 5-kinase 6-like [Nicotiana attenuata]	MORN,PIP5K	-
Nbe01g10430	1330.1	733.609	833.672	965.795	85.8811	190.313	55.2123	110.469	-3.12942	8.58923e-13	4.46257e-12	-	-	-	-	GO:0003674|molecular_function|MF;GO:0003824|catalytic activity|MF;GO:0004175|endopeptidase activity|MF;GO:0004190|aspartic-type endopeptidase activity|MF;GO:0008233|peptidase activity|MF;GO:0016787|hydrolase activity|MF;GO:0070001|aspartic-type peptidase activity|MF;GO:0140096|catalytic activity, acting on a protein|MF	sp|O04496|AED3_ARATH	Aspartyl protease AED3 {ECO:0000303|PubMed:24755512} EC=3.4.23.- {ECO:0000305} Apoplastic EDS1-dependent protein 3 {ECO:0000303|PubMed:24755512} Precursor OS=Arabidopsis thaliana (Mouse-ear cress) ORFNames=F21M12.13 {ECO:0000312|EMBL:AAB60729.1} PE=1	tr|A0A1J6IHJ9|A0A1J6IHJ9_NICAT	Aspartyl protease aed3 {ECO:0000313|EMBL:OIS98370.1} OS=Nicotiana attenuata (Coyote tobacco) ORFNames=A4A49_03535 {ECO:0000313|EMBL:OIS98370.1} PE=3	KOG1339@1|root,KOG1339@2759|Eukaryota,37RW1@33090|Viridiplantae,3GH16@35493|Streptophyta,44EUA@71274|asterids	Belongs to the peptidase A1 family	O	XP_019253164.1	PREDICTED: aspartyl protease AED3-like [Nicotiana attenuata]	TAXi_C,TAXi_N	-
Nbe01g10440	172.284	189.475	217.988	193.249	406.423	401.171	485.681	431.092	1.16037	2.07771e-09	7.59004e-09	-	-	-	-	GO:0005575|cellular_component|CC;GO:0005622|intracellular anatomical structure|CC;GO:0005634|nucleus|CC;GO:0005737|cytoplasm|CC;GO:0043226|organelle|CC;GO:0043227|membrane-bounded organelle|CC;GO:0043229|intracellular organelle|CC;GO:0043231|intracellular membrane-bounded organelle|CC;GO:0110165|cellular anatomical entity|CC	sp|O80742|PUB19_ARATH	U-box domain-containing protein 19 EC=2.3.2.27 Plant U-box protein 19 RING-type E3 ubiquitin transferase PUB19 {ECO:0000305} OS=Arabidopsis thaliana (Mouse-ear cress) Name=PUB19 OrderedLocusNames=At1g60190 ORFNames=T13D8.8 PE=2	tr|A0A1S3YFE1|A0A1S3YFE1_TOBAC	U-box domain-containing protein 4-like {ECO:0000313|RefSeq:XP_016450738.1} OS=Nicotiana tabacum (Common tobacco) Name=LOC107775514 {ECO:0000313|RefSeq:XP_016450738.1} PE=4	KOG0167@1|root,KOG0167@2759|Eukaryota,37NDN@33090|Viridiplantae,3GCVD@35493|Streptophyta,44DGK@71274|asterids	Armadillo/beta-catenin-like repeat	S	XP_009778177.1	PREDICTED: U-box domain-containing protein 4 [Nicotiana sylvestris]	Arm	-
Nbe01g10450	325.116	397.574	330.704	351.131	71.366	87.5873	62.6987	73.884	-2.25247	9.22721e-23	1.12526e-21	-	-	-	-	GO:0000003|reproduction|BP;GO:0000976|transcription cis-regulatory region binding|MF;GO:0001067|transcription regulatory region nucleic acid binding|MF;GO:0003006|developmental process involved in reproduction|BP;GO:0003674|molecular_function|MF;GO:0003676|nucleic acid binding|MF;GO:0003677|DNA binding|MF;GO:0003690|double-stranded DNA binding|MF;GO:0003700|DNA-binding transcription factor activi…	sp|Q9LJG8|ASIL2_ARATH	Trihelix transcription factor ASIL2 {ECO:0000305} 6B-interacting protein 1-like 2 {ECO:0000303|PubMed:21330492} Trihelix DNA-binding protein ASIL2 {ECO:0000305} OS=Arabidopsis thaliana (Mouse-ear cress) ORFNames=MAG2.16 {ECO:0000312|EMBL:BAB02984.1} PE=2	tr|A0A1S3YFD0|A0A1S3YFD0_TOBAC	trihelix transcription factor ASIL2-like {ECO:0000313|RefSeq:XP_016450737.1} OS=Nicotiana tabacum (Common tobacco) Name=LOC107775513 {ECO:0000313|RefSeq:XP_016450737.1} PE=4	KOG4282@1|root,KOG4282@2759|Eukaryota,37PK8@33090|Viridiplantae,3G8XZ@35493|Streptophyta,44CFT@71274|asterids	Myb/SANT-like DNA-binding domain	K	XP_009778178.1	PREDICTED: formin-binding protein 4 [Nicotiana sylvestris]	Myb_DNA-bind_4	Trihelix
Nbe01g10460	520.556	250.204	362.605	377.788	35.0782	83.262	21.5234	46.6212	-3.0211	2.63418e-10	1.05831e-09	-	-	-	-	GO:0003674|molecular_function|MF;GO:0003824|catalytic activity|MF;GO:0005575|cellular_component|CC;GO:0005622|intracellular anatomical structure|CC;GO:0005737|cytoplasm|CC;GO:0006950|response to stress|BP;GO:0006952|defense response|BP;GO:0008150|biological_process|BP;GO:0009507|chloroplast|CC;GO:0009536|plastid|CC;GO:0016491|oxidoreductase activity|MF;GO:0043226|organelle|CC;GO:0043227|membrane-…	sp|Q6JE38|CITX1_NICBE	Thioredoxin-like protein CITRX1, chloroplastic {ECO:0000303|PubMed:15131698} EC=1.8.-.- {ECO:0000305} Cf-9-interacting thioredoxin 1 {ECO:0000303|PubMed:15131698} Short=NbCiTrx1 {ECO:0000303|PubMed:15131698} Precursor OS=Nicotiana benthamiana Name=CITRX1 {ECO:0000312|EMBL:AAS80319.1} PE=2	tr|A0A1S3YEW3|A0A1S3YEW3_TOBAC	thioredoxin-like protein CITRX1, chloroplastic {ECO:0000313|RefSeq:XP_016450735.1} OS=Nicotiana tabacum (Common tobacco) Name=LOC107775512 {ECO:0000313|RefSeq:XP_016450735.1} PE=4	COG0526@1|root,KOG0907@2759|Eukaryota,37TWW@33090|Viridiplantae,3GI7H@35493|Streptophyta,44JI7@71274|asterids	Thioredoxin-like protein CITRX, chloroplastic	C	Q6JE38.1	RecName: Full=Thioredoxin-like protein CITRX1, chloroplastic; AltName: Full=Cf-9-interacting thioredoxin 1; Short=NbCiTrx1; Flags: Precursor [Nicotiana benthamiana]	Thioredoxin	-
Nbe01g10470	723.406	741.707	715.639	726.917	2744.57	1929.08	2119.59	2264.41	1.63885	2.58586e-18	2.2437e-17	-	-	-	-	GO:0000166|nucleotide binding|MF;GO:0003674|molecular_function|MF;GO:0003824|catalytic activity|MF;GO:0004672|protein kinase activity|MF;GO:0005488|binding|MF;GO:0005524|ATP binding|MF;GO:0016301|kinase activity|MF;GO:0016740|transferase activity|MF;GO:0016772|transferase activity, transferring phosphorus-containing groups|MF;GO:0016773|phosphotransferase activity, alcohol group as acceptor|MF;GO…	sp|Q9FY48|KEG_ARATH	E3 ubiquitin-protein ligase KEG EC=2.3.2.27 EC=2.7.11.1 Protein KEEP ON GOING RING finger protein KEG RING-type E3 ubiquitin transferase KEG {ECO:0000305} OS=Arabidopsis thaliana (Mouse-ear cress) Name=KEG OrderedLocusNames=At5g13530 ORFNames=T6I14.60, T6I14.70 PE=1	tr|A0A1U7WVB3|A0A1U7WVB3_NICSY	E3 ubiquitin-protein ligase KEG {ECO:0000313|RefSeq:XP_009778180.1} OS=Nicotiana sylvestris (Wood tobacco) (South American tobacco) Name=LOC104227599 {ECO:0000313|RefSeq:XP_009778180.1} PE=4	COG0666@1|root,KOG0198@1|root,KOG4185@1|root,KOG0198@2759|Eukaryota,KOG0504@2759|Eukaryota,KOG4185@2759|Eukaryota,37JXQ@33090|Viridiplantae,3GD4B@35493|Streptophyta,44F6T@71274|asterids	RING-type zinc-finger	OT	XP_009778180.1	PREDICTED: E3 ubiquitin-protein ligase KEG [Nicotiana sylvestris]	Ank_2,Ank_4,Pkinase,zf-C3HC4,zf-RING_2,zf-RING_5	-
Nbe01g10480	659.495	682.597	714.576	685.556	2586.11	2361.61	2910.34	2619.35	1.93432	4.39843e-37	1.18245e-35	-	-	-	-	GO:0003674|molecular_function|MF;GO:0003824|catalytic activity|MF;GO:0003951|NAD+ kinase activity|MF;GO:0016301|kinase activity|MF;GO:0016740|transferase activity|MF;GO:0016772|transferase activity, transferring phosphorus-containing groups|MF;GO:0016773|phosphotransferase activity, alcohol group as acceptor|MF	sp|Q9LRB0|LCBK1_ARATH	Sphingoid long-chain bases kinase 1 Short=AtLCBK1 Short=LCB kinase 1 EC=2.7.-.- Sphingosine kinase 1 OS=Arabidopsis thaliana (Mouse-ear cress) Name=LCBK1 OrderedLocusNames=At5g23450 ORFNames=K19M13.8 PE=1	tr|A0A1S3YF04|A0A1S3YF04_TOBAC	sphingoid long-chain bases kinase 1-like {ECO:0000313|RefSeq:XP_016450734.1} OS=Nicotiana tabacum (Common tobacco) Name=LOC107775511 {ECO:0000313|RefSeq:XP_016450734.1} PE=4	COG1597@1|root,KOG1116@2759|Eukaryota,37QYW@33090|Viridiplantae,3G8JC@35493|Streptophyta,44CUF@71274|asterids	Diacylglycerol kinase catalytic domain (presumed)	IT	XP_009778181.1	PREDICTED: sphingoid long-chain bases kinase 1 [Nicotiana sylvestris]	DAGK_cat	-
[truncated: 20,558 more rows]
