# Supplementary material for: Secreted Glycoside Hydrolase BcGH61 From Botrytis cinerea Induces Cell Death by the Apoplastic Location and Triggers Intracellular Immune Perception
Source: Mol Plant Pathol. 2025 Dec 30;27(1):e70199. doi: 10.1111/mpp.70199 (PMC12754035; doi:10.1111/mpp.70199)
Supplement: Supplementary file 9 — Table S2: KEGG enrichment analysis of the DEGs upregulated in the BcGH61‐expressing line. [file MPP-27-e70199-s012.xlsx]

## Sheet: Sheet1
ID	Description	GeneRatio	BgRatio	pvalue	p.adjust	geneID	Count	GeneName	KeggID	Up_count	Up_geneID	Down_count	Down_geneID
ko03050	Proteasome	116/2254	140/10652	1.542e-55	1.83498e-53	Nbe01g01690/Nbe01g04810/Nbe01g13540/Nbe01g32980/Nbe02g00340/Nbe02g05760/Nbe02g12880/Nbe02g13150/Nbe02g13710/Nbe02g32700/Nbe03g08210/Nbe03g08370/Nbe03g08380/Nbe03g13320/Nbe03g15140/Nbe03g21390/Nbe03g27070/Nbe03g33510/Nbe04g01880/Nbe04g07320/Nbe04g11030/Nbe04g14510/Nbe04g21720/Nbe04g25820/Nbe05g14200/Nbe05g34970/Nbe06g12030/Nbe06g16090/Nbe06g25990/Nbe06g31080/Nbe07g02170/Nbe07g03500/Nbe07g06790/Nbe…	116	-/-/-/-/-/-/-/-/-/-/-/-/-/-/-/-/-/-/-/-/-/-/-/-/-/-/-/-/-/-/-/-/-/-/-/-/-/-/-/-/-/-/-/-/-/-/-/-/-/-/-/-/-/-/-/-/-/-/-/-/-/-/-/-/-/-/-/-/-/-/-/-/-/-/-/-/-/-/-/-/-/-/-/-/-/-/-/-/-/-/-/-/-/-/-/-/-/-/-/-/-/-/-/-/-/-/-/-/-/-/-/-/-/-/-/-	K03064/K03033/K03065/K03032/K03032/K03028/K03033/K02731/K03064/K03065/K02736/K03035/K03035/K03063/K02732/K03029/K02729/K11599/K03063/K02732/K03029/K02729/K02735/K02738/K03033/K03061/K06699/K02737/K03061/K02727/K03035/K02735/K03036/K02725/K03030/K03028/K02726/K02728/K02735/K03035/K02739/K02730/K03029/K02738/K02737/K02735/K03039/K03032/K03032/K03064/K02727/K02734/K03062/K03063/K03061/K02731/K02729/…	116	Nbe01g01690/Nbe01g04810/Nbe01g13540/Nbe01g32980/Nbe02g00340/Nbe02g05760/Nbe02g12880/Nbe02g13150/Nbe02g13710/Nbe02g32700/Nbe03g08210/Nbe03g08370/Nbe03g08380/Nbe03g13320/Nbe03g15140/Nbe03g21390/Nbe03g27070/Nbe03g33510/Nbe04g01880/Nbe04g07320/Nbe04g11030/Nbe04g14510/Nbe04g21720/Nbe04g25820/Nbe05g14200/Nbe05g34970/Nbe06g12030/Nbe06g16090/Nbe06g25990/Nbe06g31080/Nbe07g02170/Nbe07g03500/Nbe07g06790/Nbe…	0	-
ko04144	Endocytosis	178/2254	359/10652	5.66168e-34	3.3687e-32	Nbe01g00650/Nbe01g02110/Nbe01g05590/Nbe01g06590/Nbe01g07190/Nbe01g07200/Nbe01g16500/Nbe01g17360/Nbe01g22600/Nbe01g31310/Nbe01g34780/Nbe01g35250/Nbe02g01510/Nbe02g01860/Nbe02g06920/Nbe02g13200/Nbe02g14800/Nbe02g14810/Nbe02g16460/Nbe02g17220/Nbe02g22010/Nbe02g28390/Nbe02g29110/Nbe02g29120/Nbe02g30010/Nbe02g30130/Nbe02g32220/Nbe03g08780/Nbe03g14850/Nbe03g18540/Nbe03g23270/Nbe03g26130/Nbe03g28440/Nbe…	178	-/-/-/-/-/-/-/-/-/-/-/-/-/-/-/-/-/-/-/-/-/-/-/-/-/-/-/-/-/-/-/-/-/-/-/-/-/-/-/-/-/-/-/-/-/-/-/-/-/-/-/-/-/-/-/-/-/-/-/-/-/-/-/-/-/-/-/-/-/-/-/-/-/-/-/-/-/-/-/-/-/-/-/-/-/-/-/-/-/-/-/-/-/-/-/-/-/-/-/-/-/-/-/-/-/-/-/-/-/-/-/-/-/-/-/-/-/-/-/-/-/-/-/-/-/-/-/-/-/-/-/-/-/-/-/-/-/-/-/-/-/-/-/-/-/-/-/-/-/-/-/-/-/-/-/-/-/-/-/-/-/-/-/-/-/-/-/-/-/-/-/-/-/-/-/-/-/-	K19366/K07897/K18442/K18442/K01115/K01115/K07904/K00889/K07904/K01115/K07904/K12471/K07904/K12471/K12199/K19366/K07937/K07937/K07904/K00889/K01528/K07904/K03283/K03283/K12193/K11824/K01115/K12486/K19366/K18443/K19476/K07887/K07904/K12184/K12192/K07904/K12486/K18443/K07887/K04646/K01115/K12197/K04646/K03283/K11866/K12197/K12197/K12493/K12196/K07889/K07904/K07904/K03283/K12489/K12200/K07937/K12479/…	178	Nbe01g00650/Nbe01g02110/Nbe01g05590/Nbe01g06590/Nbe01g07190/Nbe01g07200/Nbe01g16500/Nbe01g17360/Nbe01g22600/Nbe01g31310/Nbe01g34780/Nbe01g35250/Nbe02g01510/Nbe02g01860/Nbe02g06920/Nbe02g13200/Nbe02g14800/Nbe02g14810/Nbe02g16460/Nbe02g17220/Nbe02g22010/Nbe02g28390/Nbe02g29110/Nbe02g29120/Nbe02g30010/Nbe02g30130/Nbe02g32220/Nbe03g08780/Nbe03g14850/Nbe03g18540/Nbe03g23270/Nbe03g26130/Nbe03g28440/Nbe…	0	-
ko04130	SNARE interactions in vesicular transport	47/2254	88/10652	2.57651e-11	1.02201e-09	Nbe01g06100/Nbe01g13980/Nbe01g29960/Nbe01g31690/Nbe02g22880/Nbe02g31830/Nbe03g02850/Nbe05g12350/Nbe05g28430/Nbe05g34280/Nbe06g02180/Nbe06g06090/Nbe07g24810/Nbe08g02130/Nbe08g05230/Nbe09g25640/Nbe10g21120/Nbe10g21690/Nbe11g26110/Nbe12g05970/Nbe12g06570/Nbe13g07590/Nbe13g11230/Nbe13g18190/Nbe15g05470/Nbe15g07460/Nbe16g04420/Nbe16g14480/Nbe17g03000/Nbe17g03930/Nbe17g06940/Nbe17g17450/Nbe17g24970/Nbe…	47	-/-/-/-/-/-/-/-/-/-/-/-/-/-/-/-/-/-/-/-/-/-/-/-/-/-/-/-/-/-/-/-/-/-/-/-/-/-/-/-/-/-/-/-/-/-/-	K08495/K08489/K08497/K08504/K08503/K08489/K08495/K08490/K08493/K08517/K08516/K08495/K08496/K08488/K08488/K08490/K08495/K08488/K08516/K08490/K08498/K08486/K08505/K08488/K08493/K08488/K08496/K08493/K08506/K08504/K08486/K08492/K08517/K08517/K08505/K08486/K08503/K08504/K08486/K08486/K08506/K08506/K08497/K08495/K08515/K08505/K08505	47	Nbe01g06100/Nbe01g13980/Nbe01g29960/Nbe01g31690/Nbe02g22880/Nbe02g31830/Nbe03g02850/Nbe05g12350/Nbe05g28430/Nbe05g34280/Nbe06g02180/Nbe06g06090/Nbe07g24810/Nbe08g02130/Nbe08g05230/Nbe09g25640/Nbe10g21120/Nbe10g21690/Nbe11g26110/Nbe12g05970/Nbe12g06570/Nbe13g07590/Nbe13g11230/Nbe13g18190/Nbe15g05470/Nbe15g07460/Nbe16g04420/Nbe16g14480/Nbe17g03000/Nbe17g03930/Nbe17g06940/Nbe17g17450/Nbe17g24970/Nbe…	0	-
ko04136	Autophagy - other	38/2254	73/10652	5.36595e-09	1.59637e-07	Nbe01g03310/Nbe01g21820/Nbe02g20260/Nbe02g25210/Nbe03g05450/Nbe03g17670/Nbe03g32580/Nbe04g06140/Nbe04g08840/Nbe04g15830/Nbe05g21520/Nbe05g24680/Nbe06g01070/Nbe06g05000/Nbe06g19510/Nbe07g01160/Nbe07g04490/Nbe08g07060/Nbe08g16350/Nbe08g20610/Nbe09g07970/Nbe10g10000/Nbe10g25480/Nbe11g14040/Nbe12g19100/Nbe14g07860/Nbe15g16510/Nbe15g27490/Nbe15g31780/Nbe15g31890/Nbe17g02580/Nbe17g06840/Nbe17g19820/Nbe…	38	-/-/-/-/-/-/-/-/-/-/-/-/-/-/-/-/-/-/-/-/-/-/-/-/-/-/-/-/-/-/-/-/-/-/-/-/-/-	K17906/K04382/K17906/K08331/K08333/K19730/K08341/K08339/K19730/K08343/K08331/K17890/K08330/K08337/K08331/K00914/K17907/K04382/K17907/K00914/K08343/K08341/K08331/K04382/K04382/K08269/K04382/K08330/K17606/K08342/K04382/K17888/K08341/K07204/K08341/K04382/K08336/K08336	38	Nbe01g03310/Nbe01g21820/Nbe02g20260/Nbe02g25210/Nbe03g05450/Nbe03g17670/Nbe03g32580/Nbe04g06140/Nbe04g08840/Nbe04g15830/Nbe05g21520/Nbe05g24680/Nbe06g01070/Nbe06g05000/Nbe06g19510/Nbe07g01160/Nbe07g04490/Nbe08g07060/Nbe08g16350/Nbe08g20610/Nbe09g07970/Nbe10g10000/Nbe10g25480/Nbe11g14040/Nbe12g19100/Nbe14g07860/Nbe15g16510/Nbe15g27490/Nbe15g31780/Nbe15g31890/Nbe17g02580/Nbe17g06840/Nbe17g19820/Nbe…	0	-
ko04120	Ubiquitin mediated proteolysis	96/2254	288/10652	7.96181e-07	1.89491e-05	Nbe01g00610/Nbe01g01670/Nbe01g04710/Nbe01g04750/Nbe01g08490/Nbe01g09230/Nbe01g09850/Nbe01g12620/Nbe02g07660/Nbe02g08300/Nbe02g08800/Nbe02g11730/Nbe02g12910/Nbe02g12940/Nbe02g13080/Nbe02g25060/Nbe02g25810/Nbe02g28370/Nbe03g00690/Nbe03g09520/Nbe03g12330/Nbe03g13330/Nbe03g13750/Nbe03g34490/Nbe03g35130/Nbe04g01870/Nbe04g02160/Nbe04g04580/Nbe04g13930/Nbe04g21410/Nbe05g07010/Nbe05g21720/Nbe05g21730/Nbe…	96	-/-/-/-/-/-/-/-/-/-/-/-/-/-/-/-/-/-/-/-/-/-/-/-/-/-/-/-/-/-/-/-/-/-/-/-/-/-/-/-/-/-/-/-/-/-/-/-/-/-/-/-/-/-/-/-/-/-/-/-/-/-/-/-/-/-/-/-/-/-/-/-/-/-/-/-/-/-/-/-/-/-/-/-/-/-/-/-/-/-/-/-/-/-/-/-	K10590/K10685/K03094/K10581/K10576/K06689/K04506/K10604/K10576/K06689/K04506/K10604/K10581/K03094/K10590/K04506/K04649/K03872/K04506/K10609/K03347/K06689/K03178/K10597/K03869/K06689/K03178/K10609/K04506/K03094/K10581/K10601/K10601/K10573/K03868/K04554/K10592/K10601/K04554/K03868/K03094/K10143/K10575/K10688/K10581/K03363/K10575/K03875/K03868/K06689/K10576/K10576/K03364/K03347/K09561/K04506/K03094/…	96	Nbe01g00610/Nbe01g01670/Nbe01g04710/Nbe01g04750/Nbe01g08490/Nbe01g09230/Nbe01g09850/Nbe01g12620/Nbe02g07660/Nbe02g08300/Nbe02g08800/Nbe02g11730/Nbe02g12910/Nbe02g12940/Nbe02g13080/Nbe02g25060/Nbe02g25810/Nbe02g28370/Nbe03g00690/Nbe03g09520/Nbe03g12330/Nbe03g13330/Nbe03g13750/Nbe03g34490/Nbe03g35130/Nbe04g01870/Nbe04g02160/Nbe04g04580/Nbe04g13930/Nbe04g21410/Nbe05g07010/Nbe05g21720/Nbe05g21730/Nbe…	0	-
ko04626	Plant-pathogen interaction	121/2254	397/10652	5.72312e-06	0.000113508	Nbe01g00430/Nbe01g00440/Nbe01g00450/Nbe01g05490/Nbe01g08860/Nbe01g17780/Nbe01g18330/Nbe01g23560/Nbe01g35090/Nbe02g00640/Nbe02g01760/Nbe02g06510/Nbe02g07870/Nbe02g12120/Nbe02g17580/Nbe02g18010/Nbe02g24360/Nbe02g26980/Nbe03g29470/Nbe03g34960/Nbe03g37170/Nbe03g37810/Nbe04g15770/Nbe04g17890/Nbe05g03650/Nbe05g07880/Nbe05g19180/Nbe05g19400/Nbe05g19470/Nbe05g19910/Nbe05g21880/Nbe05g23070/Nbe05g23200/Nbe…	121	-/-/-/-/-/-/-/-/-/-/-/-/-/-/-/-/-/-/-/-/-/-/-/-/-/-/-/-/-/-/-/-/-/-/-/-/-/-/-/-/-/-/-/-/-/-/-/-/-/-/-/-/-/-/-/-/-/-/-/-/-/-/-/-/-/-/-/-/-/-/-/-/-/-/-/-/-/-/-/-/-/-/-/-/-/-/-/-/-/-/-/-/-/-/-/-/-/-/-/-/-/-/-/-/-/-/-/-/-/-/-/-/-/-/-/-/-/-/-/-/-	K13449/K13449/K13449/K13412/K13425/K13414/K13416/K13457/K13436/K13448/K13436/K04079/K13425/K13412/K13414/K13416/K13448/K18875/K13433/K02183/K13448/K04079/K13448/K05391/K13448/K13412/K04079/K12795/K13425/K05391/K13448/K02183/K05391/K05391/K00864/K13448/K13413/K09487/K13448/K18835/K04079/K04079/K04079/K12795/K13425/K13448/K02183/K13413/K13449/K13412/K13412/K13448/K13448/K13448/K13429/K13414/K13420/…	121	Nbe01g00430/Nbe01g00440/Nbe01g00450/Nbe01g05490/Nbe01g08860/Nbe01g17780/Nbe01g18330/Nbe01g23560/Nbe01g35090/Nbe02g00640/Nbe02g01760/Nbe02g06510/Nbe02g07870/Nbe02g12120/Nbe02g17580/Nbe02g18010/Nbe02g24360/Nbe02g26980/Nbe03g29470/Nbe03g34960/Nbe03g37170/Nbe03g37810/Nbe04g15770/Nbe04g17890/Nbe05g03650/Nbe05g07880/Nbe05g19180/Nbe05g19400/Nbe05g19470/Nbe05g19910/Nbe05g21880/Nbe05g23070/Nbe05g23200/Nbe…	0	-
ko03015	mRNA surveillance pathway	87/2254	275/10652	2.57696e-05	0.000438084	Nbe01g16550/Nbe01g21820/Nbe01g27370/Nbe02g06730/Nbe02g06740/Nbe02g06810/Nbe02g16510/Nbe03g09150/Nbe03g14140/Nbe03g25490/Nbe04g04870/Nbe04g20510/Nbe04g21200/Nbe04g25090/Nbe05g01040/Nbe05g03090/Nbe05g12810/Nbe05g31240/Nbe05g33610/Nbe06g13400/Nbe06g27560/Nbe06g38580/Nbe07g01790/Nbe07g03050/Nbe07g03280/Nbe07g16210/Nbe07g16850/Nbe07g25060/Nbe07g25330/Nbe08g07060/Nbe08g17720/Nbe08g18190/Nbe08g19800/Nbe…	87	-/-/-/-/-/-/-/-/-/-/-/-/-/-/-/-/-/-/-/-/-/-/-/-/-/-/-/-/-/-/-/-/-/-/-/-/-/-/-/-/-/-/-/-/-/-/-/-/-/-/-/-/-/-/-/-/-/-/-/-/-/-/-/-/-/-/-/-/-/-/-/-/-/-/-/-/-/-/-/-/-/-/-/-/-/-/-	K14328/K04382/K13917/K14398/K14398/K14411/K14328/K14404/K06269/K13025/K14404/K11583/K11584/K12875/K14376/K06269/K06269/K03267/K04354/K14396/K04354/K14411/K12881/K11583/K06965/K14411/K06100/K14411/K11584/K04382/K06965/K11583/K12881/K03265/K14411/K11584/K11583/K14376/K14409/K11583/K03456/K14376/K14397/K04382/K14376/K12812/K04382/K14409/K11584/K14400/K11584/K11584/K06269/K14398/K06269/K14328/K14398/…	87	Nbe01g16550/Nbe01g21820/Nbe01g27370/Nbe02g06730/Nbe02g06740/Nbe02g06810/Nbe02g16510/Nbe03g09150/Nbe03g14140/Nbe03g25490/Nbe04g04870/Nbe04g20510/Nbe04g21200/Nbe04g25090/Nbe05g01040/Nbe05g03090/Nbe05g12810/Nbe05g31240/Nbe05g33610/Nbe06g13400/Nbe06g27560/Nbe06g38580/Nbe07g01790/Nbe07g03050/Nbe07g03280/Nbe07g16210/Nbe07g16850/Nbe07g25060/Nbe07g25330/Nbe08g07060/Nbe08g17720/Nbe08g18190/Nbe08g19800/Nbe…	0	-
ko04016	MAPK signaling pathway - plant	110/2254	380/10652	0.000161267	0.00239885	Nbe01g00430/Nbe01g00440/Nbe01g00450/Nbe01g08670/Nbe01g08840/Nbe01g08860/Nbe01g10820/Nbe01g17780/Nbe01g18330/Nbe01g28540/Nbe01g31570/Nbe02g03600/Nbe02g07840/Nbe02g07870/Nbe02g17580/Nbe02g18010/Nbe02g24650/Nbe02g29540/Nbe03g25020/Nbe03g25380/Nbe03g34960/Nbe04g03380/Nbe04g05560/Nbe04g12590/Nbe04g15210/Nbe04g31400/Nbe05g03560/Nbe05g19470/Nbe05g19930/Nbe05g23070/Nbe05g35030/Nbe06g18540/Nbe06g20940/Nbe…	110	-/-/-/-/-/-/-/-/-/-/-/-/-/-/-/-/-/-/-/-/-/-/-/-/-/-/-/-/-/-/-/-/-/-/-/-/-/-/-/-/-/-/-/-/-/-/-/-/-/-/-/-/-/-/-/-/-/-/-/-/-/-/-/-/-/-/-/-/-/-/-/-/-/-/-/-/-/-/-/-/-/-/-/-/-/-/-/-/-/-/-/-/-/-/-/-/-/-/-/-/-/-/-/-/-/-/-/-/-/-	K13449/K13449/K13449/K20600/K20772/K13425/K14514/K13414/K13416/K14516/K14509/K14516/K20600/K13425/K13414/K13416/K14512/K14497/K20547/K17686/K02183/K20536/K17686/K17686/K20553/K20725/K14509/K13425/K14497/K02183/K13413/K13425/K02183/K20607/K13413/K00940/K13449/K14509/K20557/K14498/K03781/K13414/K20772/K13420/K20557/K20725/K14514/K20557/K20725/K14515/K20553/K14497/K13447/K14516/K17686/K13447/K02183/…	110	Nbe01g00430/Nbe01g00440/Nbe01g00450/Nbe01g08670/Nbe01g08840/Nbe01g08860/Nbe01g10820/Nbe01g17780/Nbe01g18330/Nbe01g28540/Nbe01g31570/Nbe02g03600/Nbe02g07840/Nbe02g07870/Nbe02g17580/Nbe02g18010/Nbe02g24650/Nbe02g29540/Nbe03g25020/Nbe03g25380/Nbe03g34960/Nbe04g03380/Nbe04g05560/Nbe04g12590/Nbe04g15210/Nbe04g31400/Nbe05g03560/Nbe05g19470/Nbe05g19930/Nbe05g23070/Nbe05g35030/Nbe06g18540/Nbe06g20940/Nbe…	0	-
ko03040	Spliceosome	122/2254	444/10652	0.000732619	0.00968685	Nbe01g13580/Nbe01g13880/Nbe01g22750/Nbe01g24800/Nbe01g27160/Nbe01g27170/Nbe02g03220/Nbe02g05200/Nbe02g14330/Nbe02g18160/Nbe02g22070/Nbe02g29110/Nbe02g29120/Nbe02g32010/Nbe03g09650/Nbe03g25370/Nbe03g25490/Nbe03g26520/Nbe03g30690/Nbe04g06950/Nbe04g12580/Nbe04g13810/Nbe04g19010/Nbe04g20410/Nbe04g25090/Nbe04g30750/Nbe05g08920/Nbe05g09950/Nbe05g20060/Nbe05g29980/Nbe06g08770/Nbe06g12990/Nbe06g17930/Nbe…	122	-/-/-/-/-/-/-/-/-/-/-/-/-/-/-/-/-/-/-/-/-/-/-/-/-/-/-/-/-/-/-/-/-/-/-/-/-/-/-/-/-/-/-/-/-/-/-/-/-/-/-/-/-/-/-/-/-/-/-/-/-/-/-/-/-/-/-/-/-/-/-/-/-/-/-/-/-/-/-/-/-/-/-/-/-/-/-/-/-/-/-/-/-/-/-/-/-/-/-/-/-/-/-/-/-/-/-/-/-/-/-/-/-/-/-/-/-/-/-/-/-/-	K12890/K12849/K12867/K12835/K12817/K12817/K12817/K12835/K12844/K12891/K12885/K03283/K03283/K12849/K12741/K12847/K13025/K12840/K12829/K12897/K12847/K12840/K12870/K12843/K12875/K12818/K12900/K12741/K12827/K03283/K12861/K12741/K12827/K12741/K12872/K12850/K12881/K03283/K12860/K12859/K12855/K03283/K12741/K12881/K12872/K06063/K12741/K12818/K12843/K12870/K12868/K06063/K12828/K12741/K12836/K03283/K03283/…	122	Nbe01g13580/Nbe01g13880/Nbe01g22750/Nbe01g24800/Nbe01g27160/Nbe01g27170/Nbe02g03220/Nbe02g05200/Nbe02g14330/Nbe02g18160/Nbe02g22070/Nbe02g29110/Nbe02g29120/Nbe02g32010/Nbe03g09650/Nbe03g25370/Nbe03g25490/Nbe03g26520/Nbe03g30690/Nbe04g06950/Nbe04g12580/Nbe04g13810/Nbe04g19010/Nbe04g20410/Nbe04g25090/Nbe04g30750/Nbe05g08920/Nbe05g09950/Nbe05g20060/Nbe05g29980/Nbe06g08770/Nbe06g12990/Nbe06g17930/Nbe…	0	-
ko00564	Glycerophospholipid metabolism	57/2254	186/10652	0.00141508	0.0168395	Nbe01g07190/Nbe01g07200/Nbe01g13470/Nbe01g24210/Nbe01g31310/Nbe02g22170/Nbe02g32220/Nbe02g32730/Nbe03g25300/Nbe03g26500/Nbe03g26780/Nbe03g37650/Nbe04g12540/Nbe04g13780/Nbe04g14110/Nbe04g22640/Nbe05g00340/Nbe05g24980/Nbe06g00470/Nbe06g10310/Nbe07g02490/Nbe07g23160/Nbe07g25730/Nbe08g18860/Nbe08g29570/Nbe09g12320/Nbe09g28530/Nbe09g31420/Nbe09g32060/Nbe10g02370/Nbe11g12780/Nbe11g20660/Nbe12g30330/Nbe…	57	-/-/-/-/-/-/-/-/-/-/-/-/-/-/-/-/-/-/-/-/-/-/-/-/-/-/-/-/-/-/-/-/-/-/-/-/-/-/-/-/-/-/-/-/-/-/-/-/-/-/-/-/-/-/-/-/-	K01115/K01115/K13511/K00006/K01115/K00901/K01115/K13511/K00968/K14156/K00999/K18696/K00968/K14156/K00999/K00901/K01115/K01517/K00901/K00901/K13508/K15728/K00901/K13508/K14156/K00901/K08744/K01115/K00901/K14674/K18696/K00967/K01115/K01115/K15728/K13510/K00894/K13508/K00981/K15728/K01114/K13508/K00967/K00111/K18693/K00993/K00901/K00993/K01115/K18693/K15728/K13508/K18696/K18693/K08730/K06130/K06130	57	Nbe01g07190/Nbe01g07200/Nbe01g13470/Nbe01g24210/Nbe01g31310/Nbe02g22170/Nbe02g32220/Nbe02g32730/Nbe03g25300/Nbe03g26500/Nbe03g26780/Nbe03g37650/Nbe04g12540/Nbe04g13780/Nbe04g14110/Nbe04g22640/Nbe05g00340/Nbe05g24980/Nbe06g00470/Nbe06g10310/Nbe07g02490/Nbe07g23160/Nbe07g25730/Nbe08g18860/Nbe08g29570/Nbe09g12320/Nbe09g28530/Nbe09g31420/Nbe09g32060/Nbe10g02370/Nbe11g12780/Nbe11g20660/Nbe12g30330/Nbe…	0	-
ko03060	Protein export	39/2254	118/10652	0.00171542	0.0185578	Nbe02g25550/Nbe02g26320/Nbe02g32780/Nbe03g28370/Nbe05g03400/Nbe05g20570/Nbe05g29330/Nbe06g05810/Nbe06g18350/Nbe06g21990/Nbe07g22480/Nbe08g00330/Nbe08g26840/Nbe09g01940/Nbe09g34870/Nbe10g26140/Nbe10g27010/Nbe11g24170/Nbe11g26670/Nbe12g10390/Nbe12g15770/Nbe12g40090/Nbe13g09540/Nbe13g16970/Nbe14g00600/Nbe14g08810/Nbe15g23680/Nbe15g31140/Nbe15g33130/Nbe17g01870/Nbe17g30810/Nbe18g03730/Nbe19g06190/Nbe…	39	-/-/-/-/-/-/-/-/-/-/-/-/-/-/-/-/-/-/-/-/-/-/-/-/-/-/-/-/-/-/-/-/-/-/-/-/-/-/-	K09490/K07342/K09490/K10956/K03104/K09490/K03106/K03107/K09490/K07342/K03100/K09490/K03070/K13280/K03105/K07342/K09490/K03107/K13431/K03108/K12275/K09490/K09540/K09490/K03106/K09648/K10956/K12275/K03108/K12275/K12272/K03109/K12275/K09481/K13431/K09481/K03105/K07342/K03109	39	Nbe02g25550/Nbe02g26320/Nbe02g32780/Nbe03g28370/Nbe05g03400/Nbe05g20570/Nbe05g29330/Nbe06g05810/Nbe06g18350/Nbe06g21990/Nbe07g22480/Nbe08g00330/Nbe08g26840/Nbe09g01940/Nbe09g34870/Nbe10g26140/Nbe10g27010/Nbe11g24170/Nbe11g26670/Nbe12g10390/Nbe12g15770/Nbe12g40090/Nbe13g09540/Nbe13g16970/Nbe14g00600/Nbe14g08810/Nbe15g23680/Nbe15g31140/Nbe15g33130/Nbe17g01870/Nbe17g30810/Nbe18g03730/Nbe19g06190/Nbe…	0	-
ko00510	N-Glycan biosynthesis	31/2254	91/10652	0.00289508	0.0287095	Nbe01g02220/Nbe02g29880/Nbe02g30590/Nbe03g23310/Nbe03g27090/Nbe03g36650/Nbe04g15200/Nbe04g19750/Nbe04g23040/Nbe05g02180/Nbe05g35240/Nbe06g25690/Nbe07g00530/Nbe07g17850/Nbe08g08620/Nbe08g22800/Nbe09g03440/Nbe10g11730/Nbe12g19850/Nbe13g32570/Nbe13g38040/Nbe14g12920/Nbe14g19950/Nbe15g13980/Nbe15g19180/Nbe16g04210/Nbe16g16980/Nbe19g23720/Novel.3891/Novel.5134/Novel.5734	31	-/-/-/-/-/-/-/-/-/-/-/-/-/-/-/-/-/-/-/-/-/-/-/-/-/-/-/-/-/-/-	K12670/K00902/K12670/K03848/K01230/K00737/K05546/K00729/K12666/K01230/K01230/K01230/K01001/K00721/K03847/K00737/K12669/K00902/K09659/K03846/K07252/K03846/K00736/K07441/K00737/K00736/K00737/K03843/K09659/K07252/K09658	31	Nbe01g02220/Nbe02g29880/Nbe02g30590/Nbe03g23310/Nbe03g27090/Nbe03g36650/Nbe04g15200/Nbe04g19750/Nbe04g23040/Nbe05g02180/Nbe05g35240/Nbe06g25690/Nbe07g00530/Nbe07g17850/Nbe08g08620/Nbe08g22800/Nbe09g03440/Nbe10g11730/Nbe12g19850/Nbe13g32570/Nbe13g38040/Nbe14g12920/Nbe14g19950/Nbe15g13980/Nbe15g19180/Nbe16g04210/Nbe16g16980/Nbe19g23720/Novel.3891/Novel.5134/Novel.5734	0	-
ko04070	Phosphatidylinositol signaling system	45/2254	150/10652	0.00653763	0.0598444	Nbe01g17360/Nbe02g17220/Nbe02g22170/Nbe03g15790/Nbe03g26780/Nbe03g34960/Nbe04g06750/Nbe04g14110/Nbe04g22640/Nbe04g31040/Nbe05g23070/Nbe06g00470/Nbe06g10310/Nbe06g20940/Nbe07g01160/Nbe07g21890/Nbe07g25730/Nbe08g02050/Nbe08g20610/Nbe09g12320/Nbe09g17390/Nbe09g32060/Nbe10g00060/Nbe10g20760/Nbe10g25620/Nbe11g00600/Nbe13g10570/Nbe13g12780/Nbe14g02570/Nbe14g04600/Nbe15g07530/Nbe15g14740/Nbe16g07100/Nbe…	45	-/-/-/-/-/-/-/-/-/-/-/-/-/-/-/-/-/-/-/-/-/-/-/-/-/-/-/-/-/-/-/-/-/-/-/-/-/-/-/-/-/-/-/-/-	K00889/K00889/K00901/K21797/K00999/K02183/K21797/K00999/K00901/K19801/K02183/K00901/K00901/K02183/K00914/K01106/K00901/K00913/K00914/K00901/K05857/K00901/K02183/K00921/K00913/K00915/K00889/K01106/K00981/K00889/K00913/K02183/K00901/K18081/K02183/K00921/K02183/K02183/K00921/K02183/K02183/K00921/K18081/K01110/K00921	45	Nbe01g17360/Nbe02g17220/Nbe02g22170/Nbe03g15790/Nbe03g26780/Nbe03g34960/Nbe04g06750/Nbe04g14110/Nbe04g22640/Nbe04g31040/Nbe05g23070/Nbe06g00470/Nbe06g10310/Nbe06g20940/Nbe07g01160/Nbe07g21890/Nbe07g25730/Nbe08g02050/Nbe08g20610/Nbe09g12320/Nbe09g17390/Nbe09g32060/Nbe10g00060/Nbe10g20760/Nbe10g25620/Nbe11g00600/Nbe13g10570/Nbe13g12780/Nbe14g02570/Nbe14g04600/Nbe15g07530/Nbe15g14740/Nbe16g07100/Nbe…	0	-
ko00600	Sphingolipid metabolism	21/2254	59/10652	0.00743976	0.0632379	Nbe01g33430/Nbe02g00580/Nbe02g00840/Nbe02g20160/Nbe02g20800/Nbe05g23240/Nbe06g09610/Nbe06g21140/Nbe07g04370/Nbe09g23920/Nbe10g23850/Nbe11g03900/Nbe12g01970/Nbe14g08050/Nbe15g13070/Nbe15g15260/Nbe16g31030/Nbe17g19500/Nbe18g12130/Nbe18g26310/Novel.4239	21	-/-/-/-/-/-/-/-/-/-/-/-/-/-/-/-/-/-/-/-/-	K04711/K17108/K04711/K04710/K00654/K00654/K04710/K00654/K07407/K00654/K04708/K04710/K00654/K04714/K04710/K04713/K04715/K04718/K04714/K04718/K04713	21	Nbe01g33430/Nbe02g00580/Nbe02g00840/Nbe02g20160/Nbe02g20800/Nbe05g23240/Nbe06g09610/Nbe06g21140/Nbe07g04370/Nbe09g23920/Nbe10g23850/Nbe11g03900/Nbe12g01970/Nbe14g08050/Nbe15g13070/Nbe15g15260/Nbe16g31030/Nbe17g19500/Nbe18g12130/Nbe18g26310/Novel.4239	0	-
ko00020	Citrate cycle (TCA cycle)	34/2254	116/10652	0.0233235	0.185033	Nbe01g08620/Nbe01g21970/Nbe02g07780/Nbe02g15010/Nbe02g22600/Nbe04g11660/Nbe04g20030/Nbe05g06100/Nbe06g02430/Nbe07g02790/Nbe08g06950/Nbe08g33310/Nbe09g14520/Nbe09g19770/Nbe10g00300/Nbe10g29260/Nbe10g30180/Nbe11g14470/Nbe11g28410/Nbe13g29310/Nbe14g18500/Nbe15g18490/Nbe15g26460/Nbe16g10500/Nbe16g15950/Nbe16g17830/Nbe17g30080/Nbe17g30270/Nbe18g02730/Nbe18g03020/Nbe18g33110/Nbe19g27990/Nbe19g36250/Nov…	34	-/-/-/-/-/-/-/-/-/-/-/-/-/-/-/-/-/-/-/-/-/-/-/-/-/-/-/-/-/-/-/-/-/-	K00235/K01647/K00235/K01648/K00658/K00030/K00164/K01647/K00030/K00164/K01647/K01679/K00164/K01647/K00030/K00658/K00026/K01899/K00030/K00658/K00161/K01648/K00627/K01610/K00162/K01648/K01648/K00382/K00382/K01648/K00234/K00161/K01681/K00627	34	Nbe01g08620/Nbe01g21970/Nbe02g07780/Nbe02g15010/Nbe02g22600/Nbe04g11660/Nbe04g20030/Nbe05g06100/Nbe06g02430/Nbe07g02790/Nbe08g06950/Nbe08g33310/Nbe09g14520/Nbe09g19770/Nbe10g00300/Nbe10g29260/Nbe10g30180/Nbe11g14470/Nbe11g28410/Nbe13g29310/Nbe14g18500/Nbe15g18490/Nbe15g26460/Nbe16g10500/Nbe16g15950/Nbe16g17830/Nbe17g30080/Nbe17g30270/Nbe18g02730/Nbe18g03020/Nbe18g33110/Nbe19g27990/Nbe19g36250/Nov…	0	-
ko00562	Inositol phosphate metabolism	41/2254	149/10652	0.0379461	0.282224	Nbe01g17360/Nbe02g17220/Nbe02g21230/Nbe02g27870/Nbe03g02430/Nbe03g05630/Nbe03g15790/Nbe03g26780/Nbe04g06750/Nbe04g14110/Nbe04g31040/Nbe05g10820/Nbe05g34720/Nbe06g07120/Nbe07g01160/Nbe07g21890/Nbe08g02050/Nbe08g20610/Nbe09g16980/Nbe09g17390/Nbe10g20760/Nbe10g24620/Nbe10g25620/Nbe11g00600/Nbe11g20150/Nbe12g01230/Nbe12g01240/Nbe13g10570/Nbe13g12780/Nbe13g18910/Nbe14g04600/Nbe14g10620/Nbe15g07530/Nbe…	41	-/-/-/-/-/-/-/-/-/-/-/-/-/-/-/-/-/-/-/-/-/-/-/-/-/-/-/-/-/-/-/-/-/-/-/-/-/-/-/-/-	K00889/K00889/K22913/K19517/K01858/K00469/K21797/K00999/K21797/K00999/K19801/K03103/K22913/K00469/K00914/K01106/K00913/K00914/K03103/K05857/K00921/K19517/K00913/K00915/K22913/K22913/K22913/K00889/K01106/K03103/K00889/K01114/K00913/K18081/K00921/K00921/K00921/K22913/K18081/K01110/K00921	41	Nbe01g17360/Nbe02g17220/Nbe02g21230/Nbe02g27870/Nbe03g02430/Nbe03g05630/Nbe03g15790/Nbe03g26780/Nbe04g06750/Nbe04g14110/Nbe04g31040/Nbe05g10820/Nbe05g34720/Nbe06g07120/Nbe07g01160/Nbe07g21890/Nbe08g02050/Nbe08g20610/Nbe09g16980/Nbe09g17390/Nbe10g20760/Nbe10g24620/Nbe10g25620/Nbe11g00600/Nbe11g20150/Nbe12g01230/Nbe12g01240/Nbe13g10570/Nbe13g12780/Nbe13g18910/Nbe14g04600/Nbe14g10620/Nbe15g07530/Nbe…	0	-
ko00945	Stilbenoid, diarylheptanoid and gingerol biosynthesis	25/2254	85/10652	0.0450561	0.298237	Nbe01g03550/Nbe01g10700/Nbe02g24450/Nbe03g03760/Nbe04g29500/Nbe05g29970/Nbe06g11700/Nbe06g30950/Nbe08g11730/Nbe10g15230/Nbe11g00970/Nbe11g28290/Nbe12g12090/Nbe12g34130/Nbe13g27080/Nbe14g11230/Nbe17g05640/Nbe17g19390/Nbe18g00300/Nbe18g06940/Nbe19g02390/Nbe19g08060/Nbe19g33480/Novel.3413/Novel.6156	25	-/-/-/-/-/-/-/-/-/-/-/-/-/-/-/-/-/-/-/-/-/-/-/-/-	K00588/K09754/K13065/K16040/K13065/K13065/K16040/K09754/K13065/K00487/K13065/K13065/K13065/K00588/K16040/K00487/K09754/K13065/K13065/K00487/K09754/K09754/K00487/K00588/K00588	25	Nbe01g03550/Nbe01g10700/Nbe02g24450/Nbe03g03760/Nbe04g29500/Nbe05g29970/Nbe06g11700/Nbe06g30950/Nbe08g11730/Nbe10g15230/Nbe11g00970/Nbe11g28290/Nbe12g12090/Nbe12g34130/Nbe13g27080/Nbe14g11230/Nbe17g05640/Nbe17g19390/Nbe18g00300/Nbe18g06940/Nbe19g02390/Nbe19g08060/Nbe19g33480/Novel.3413/Novel.6156	0	-
ko03022	Basal transcription factors	23/2254	77/10652	0.0451114	0.298237	Nbe03g30260/Nbe05g02760/Nbe05g31890/Nbe05g34250/Nbe06g26740/Nbe06g38500/Nbe09g30080/Nbe09g30140/Nbe10g01610/Nbe10g20140/Nbe10g21060/Nbe11g17570/Nbe12g38870/Nbe13g25080/Nbe13g37200/Nbe16g08440/Nbe16g14110/Nbe16g16530/Nbe16g22660/Nbe17g02950/Nbe18g27440/Nbe19g16260/Nbe19g19450	23	-/-/-/-/-/-/-/-/-/-/-/-/-/-/-/-/-/-/-/-/-/-/-	K03127/K03137/K03136/K03126/K03126/K03138/K10843/K02202/K10843/K03137/K03130/K03139/K10843/K03124/K14649/K03129/K03134/K06634/K03135/K03120/K03127/K03124/K14649	23	Nbe03g30260/Nbe05g02760/Nbe05g31890/Nbe05g34250/Nbe06g26740/Nbe06g38500/Nbe09g30080/Nbe09g30140/Nbe10g01610/Nbe10g20140/Nbe10g21060/Nbe11g17570/Nbe12g38870/Nbe13g25080/Nbe13g37200/Nbe16g08440/Nbe16g14110/Nbe16g16530/Nbe16g22660/Nbe17g02950/Nbe18g27440/Nbe19g16260/Nbe19g19450	0	-
ko00999	Biosynthesis of secondary metabolites - unclassified	11/2254	33/10652	0.0717133	0.436801	Nbe01g03550/Nbe03g34360/Nbe10g15230/Nbe11g00730/Nbe12g34130/Nbe14g11230/Nbe15g00940/Nbe18g06940/Nbe19g33480/Novel.3413/Novel.6156	11	-/-/-/-/-/-/-/-/-/-/-	K00588/K01904/K00487/K01904/K00588/K00487/K01904/K00487/K00487/K00588/K00588	11	Nbe01g03550/Nbe03g34360/Nbe10g15230/Nbe11g00730/Nbe12g34130/Nbe14g11230/Nbe15g00940/Nbe18g06940/Nbe19g33480/Novel.3413/Novel.6156	0	-
ko00310	Lysine degradation	21/2254	73/10652	0.0766182	0.436801	Nbe01g30010/Nbe02g22600/Nbe06g26550/Nbe07g26420/Nbe08g20330/Nbe08g20340/Nbe08g26570/Nbe10g22220/Nbe10g29260/Nbe13g29310/Nbe14g21480/Nbe15g17730/Nbe16g04010/Nbe16g18240/Nbe16g25710/Nbe17g11740/Nbe17g20420/Nbe17g30270/Nbe18g02730/Nbe18g04770/Nbe19g21860	21	-/-/-/-/-/-/-/-/-/-/-/-/-/-/-/-/-/-/-/-/-	K11420/K00658/K14085/K22748/K00626/K00626/K11423/K11420/K00658/K00658/K14157/K00128/K00626/K00128/K11420/K01692/K11420/K00382/K00382/K11420/K11420	21	Nbe01g30010/Nbe02g22600/Nbe06g26550/Nbe07g26420/Nbe08g20330/Nbe08g20340/Nbe08g26570/Nbe10g22220/Nbe10g29260/Nbe13g29310/Nbe14g21480/Nbe15g17730/Nbe16g04010/Nbe16g18240/Nbe16g25710/Nbe17g11740/Nbe17g20420/Nbe17g30270/Nbe18g02730/Nbe18g04770/Nbe19g21860	0	-
ko00072	Synthesis and degradation of ketone bodies	6/2254	15/10652	0.0770826	0.436801	Nbe06g29580/Nbe08g00870/Nbe08g20330/Nbe08g20340/Nbe16g04010/Nbe17g22550	6	-/-/-/-/-/-	K01641/K01641/K00626/K00626/K00626/K01641	6	Nbe06g29580/Nbe08g00870/Nbe08g20330/Nbe08g20340/Nbe16g04010/Nbe17g22550	0	-
ko00561	Glycerolipid metabolism	39/2254	149/10652	0.081955	0.443302	Nbe01g07720/Nbe02g22170/Nbe03g23440/Nbe03g24690/Nbe04g12310/Nbe04g22640/Nbe05g29810/Nbe06g00470/Nbe06g10310/Nbe06g20900/Nbe06g26550/Nbe07g02490/Nbe07g04370/Nbe07g23160/Nbe07g25730/Nbe08g18860/Nbe09g03220/Nbe09g12320/Nbe09g32060/Nbe10g02370/Nbe12g29990/Nbe13g11830/Nbe13g34130/Nbe14g06200/Nbe14g16690/Nbe15g10910/Nbe15g11400/Nbe15g17730/Nbe16g01100/Nbe16g07100/Nbe16g18240/Nbe16g31010/Nbe17g30560/Nbe…	39	-/-/-/-/-/-/-/-/-/-/-/-/-/-/-/-/-/-/-/-/-/-/-/-/-/-/-/-/-/-/-/-/-/-/-/-/-/-/-	K09480/K00901/K01054/K22848/K22848/K00901/K00864/K00901/K00901/K01054/K14085/K13508/K07407/K15728/K00901/K13508/K11155/K00901/K00901/K14674/K09480/K15728/K13508/K15728/K13508/K18693/K01054/K00128/K11155/K00901/K00128/K18693/K22849/K22849/K15728/K00002/K13508/K18693/K11155	39	Nbe01g07720/Nbe02g22170/Nbe03g23440/Nbe03g24690/Nbe04g12310/Nbe04g22640/Nbe05g29810/Nbe06g00470/Nbe06g10310/Nbe06g20900/Nbe06g26550/Nbe07g02490/Nbe07g04370/Nbe07g23160/Nbe07g25730/Nbe08g18860/Nbe09g03220/Nbe09g12320/Nbe09g32060/Nbe10g02370/Nbe12g29990/Nbe13g11830/Nbe13g34130/Nbe14g06200/Nbe14g16690/Nbe15g10910/Nbe15g11400/Nbe15g17730/Nbe16g01100/Nbe16g07100/Nbe16g18240/Nbe16g31010/Nbe17g30560/Nbe…	0	-
ko00071	Fatty acid degradation	25/2254	91/10652	0.0909391	0.470511	Nbe01g12940/Nbe01g31050/Nbe02g05910/Nbe03g01800/Nbe05g03490/Nbe06g26550/Nbe08g20330/Nbe08g20340/Nbe09g06320/Nbe09g21550/Nbe09g34370/Nbe10g09460/Nbe11g10290/Nbe11g19000/Nbe12g38380/Nbe12g40480/Nbe13g15480/Nbe14g19630/Nbe15g17730/Nbe16g04010/Nbe16g18240/Nbe17g05260/Nbe17g11740/Nbe17g29750/Nbe18g03240	25	-/-/-/-/-/-/-/-/-/-/-/-/-/-/-/-/-/-/-/-/-/-/-/-/-	K01897/K07513/K00232/K00232/K07517/K14085/K00626/K00626/K07513/K00232/K01897/K00249/K01897/K10527/K18857/K01897/K00232/K01897/K00128/K00626/K00128/K07513/K01692/K10527/K10527	25	Nbe01g12940/Nbe01g31050/Nbe02g05910/Nbe03g01800/Nbe05g03490/Nbe06g26550/Nbe08g20330/Nbe08g20340/Nbe09g06320/Nbe09g21550/Nbe09g34370/Nbe10g09460/Nbe11g10290/Nbe11g19000/Nbe12g38380/Nbe12g40480/Nbe13g15480/Nbe14g19630/Nbe15g17730/Nbe16g04010/Nbe16g18240/Nbe17g05260/Nbe17g11740/Nbe17g29750/Nbe18g03240	0	-
ko00480	Glutathione metabolism	43/2254	171/10652	0.117848	0.584329	Nbe01g21250/Nbe01g22430/Nbe01g33090/Nbe03g08430/Nbe03g20360/Nbe03g20710/Nbe03g33290/Nbe03g37030/Nbe04g00690/Nbe04g03370/Nbe05g19920/Nbe07g18350/Nbe08g03870/Nbe08g12970/Nbe12g35490/Nbe12g38410/Nbe13g02150/Nbe13g33760/Nbe14g08160/Nbe14g08180/Nbe14g08190/Nbe14g08210/Nbe14g08220/Nbe14g08260/Nbe15g13030/Nbe15g24060/Nbe15g24080/Nbe16g22560/Nbe17g24000/Nbe17g26440/Nbe18g06950/Nbe18g09880/Nbe18g11870/Nbe…	43	-/-/-/-/-/-/-/-/-/-/-/-/-/-/-/-/-/-/-/-/-/-/-/-/-/-/-/-/-/-/-/-/-/-/-/-/-/-/-/-/-/-/-	K00799/K00799/K00383/K00434/K01469/K00799/K00799/K00036/K00799/K00434/K00797/K01581/K22596/K00799/K01581/K00432/K00799/K00799/K00799/K00799/K00799/K00799/K00799/K00799/K00033/K00799/K00799/K00033/K00799/K00434/K00799/K00799/K00799/K00799/K00799/K00799/K00799/K00799/K00036/K00033/K00432/K00799/K00799	43	Nbe01g21250/Nbe01g22430/Nbe01g33090/Nbe03g08430/Nbe03g20360/Nbe03g20710/Nbe03g33290/Nbe03g37030/Nbe04g00690/Nbe04g03370/Nbe05g19920/Nbe07g18350/Nbe08g03870/Nbe08g12970/Nbe12g35490/Nbe12g38410/Nbe13g02150/Nbe13g33760/Nbe14g08160/Nbe14g08180/Nbe14g08190/Nbe14g08210/Nbe14g08220/Nbe14g08260/Nbe15g13030/Nbe15g24060/Nbe15g24080/Nbe16g22560/Nbe17g24000/Nbe17g26440/Nbe18g06950/Nbe18g09880/Nbe18g11870/Nbe…	0	-
ko00360	Phenylalanine metabolism	24/2254	90/10652	0.125392	0.596865	Nbe01g10070/Nbe03g02460/Nbe04g27940/Nbe05g14400/Nbe06g15830/Nbe07g29890/Nbe08g12350/Nbe08g14430/Nbe09g07020/Nbe09g12570/Nbe11g11640/Nbe11g18980/Nbe12g22420/Nbe12g23910/Nbe12g24140/Nbe13g03750/Nbe13g17130/Nbe13g17170/Nbe14g05190/Nbe16g15450/Nbe16g23960/Nbe17g11740/Nbe19g09270/Nbe19g09290	24	-/-/-/-/-/-/-/-/-/-/-/-/-/-/-/-/-/-/-/-/-/-/-/-	K10775/K15849/K10775/K01426/K10775/K00815/K14455/K10775/K10775/K10775/K01426/K14454/K14454/K14454/K22427/K10775/K22427/K22427/K10775/K00276/K00276/K01692/K22427/K22427	24	Nbe01g10070/Nbe03g02460/Nbe04g27940/Nbe05g14400/Nbe06g15830/Nbe07g29890/Nbe08g12350/Nbe08g14430/Nbe09g07020/Nbe09g12570/Nbe11g11640/Nbe11g18980/Nbe12g22420/Nbe12g23910/Nbe12g24140/Nbe13g03750/Nbe13g17130/Nbe13g17170/Nbe14g05190/Nbe16g15450/Nbe16g23960/Nbe17g11740/Nbe19g09270/Nbe19g09290	0	-
ko00520	Amino sugar and nucleotide sugar metabolism	64/2254	266/10652	0.136911	0.626632	Nbe01g23360/Nbe01g23910/Nbe01g26470/Nbe01g32760/Nbe03g04200/Nbe03g18460/Nbe03g23480/Nbe03g25020/Nbe03g26340/Nbe03g34380/Nbe03g36670/Nbe04g03410/Nbe04g07960/Nbe04g09450/Nbe04g09720/Nbe04g13630/Nbe04g17580/Nbe04g23540/Nbe05g19090/Nbe05g27640/Nbe05g33240/Nbe06g02020/Nbe06g02370/Nbe06g02400/Nbe06g09840/Nbe06g15460/Nbe07g06530/Nbe07g09990/Nbe08g11590/Nbe08g14630/Nbe08g18570/Nbe08g25990/Nbe09g00630/Nbe…	64	-/-/-/-/-/-/-/-/-/-/-/-/-/-/-/-/-/-/-/-/-/-/-/-/-/-/-/-/-/-/-/-/-/-/-/-/-/-/-/-/-/-/-/-/-/-/-/-/-/-/-/-/-/-/-/-/-/-/-/-/-/-/-/-	K00326/K00820/K08678/K10046/K13379/K00012/K01809/K20547/K12448/K00012/K16190/K01183/K01809/K13379/K00012/K12448/K08679/K13379/K01183/K13648/K00844/K13648/K01183/K01183/K13648/K00847/K13379/K12447/K00820/K08678/K08678/K13648/K13648/K00966/K08678/K12446/K01784/K20547/K08678/K20547/K13648/K01183/K13648/K08679/K08679/K08678/K00966/K12450/K12450/K12448/K13379/K12450/K12448/K01809/K13648/K13648/K00012/…	64	Nbe01g23360/Nbe01g23910/Nbe01g26470/Nbe01g32760/Nbe03g04200/Nbe03g18460/Nbe03g23480/Nbe03g25020/Nbe03g26340/Nbe03g34380/Nbe03g36670/Nbe04g03410/Nbe04g07960/Nbe04g09450/Nbe04g09720/Nbe04g13630/Nbe04g17580/Nbe04g23540/Nbe05g19090/Nbe05g27640/Nbe05g33240/Nbe06g02020/Nbe06g02370/Nbe06g02400/Nbe06g09840/Nbe06g15460/Nbe07g06530/Nbe07g09990/Nbe08g11590/Nbe08g14630/Nbe08g18570/Nbe08g25990/Nbe09g00630/Nbe…	0	-
ko00941	Flavonoid biosynthesis	25/2254	96/10652	0.146999	0.647883	Nbe01g03550/Nbe01g10700/Nbe02g24450/Nbe04g06010/Nbe04g29500/Nbe05g27880/Nbe05g29970/Nbe06g30950/Nbe08g11730/Nbe10g15230/Nbe11g00970/Nbe11g28290/Nbe12g12090/Nbe12g34130/Nbe14g11230/Nbe17g05640/Nbe17g19390/Nbe18g00300/Nbe18g06940/Nbe18g33510/Nbe19g02390/Nbe19g08060/Nbe19g33480/Novel.3413/Novel.6156	25	-/-/-/-/-/-/-/-/-/-/-/-/-/-/-/-/-/-/-/-/-/-/-/-/-	K00588/K09754/K13065/K00660/K13065/K05280/K13065/K09754/K13065/K00487/K13065/K13065/K13065/K00588/K00487/K09754/K13065/K13065/K00487/K13082/K09754/K09754/K00487/K00588/K00588	25	Nbe01g03550/Nbe01g10700/Nbe02g24450/Nbe04g06010/Nbe04g29500/Nbe05g27880/Nbe05g29970/Nbe06g30950/Nbe08g11730/Nbe10g15230/Nbe11g00970/Nbe11g28290/Nbe12g12090/Nbe12g34130/Nbe14g11230/Nbe17g05640/Nbe17g19390/Nbe18g00300/Nbe18g06940/Nbe18g33510/Nbe19g02390/Nbe19g08060/Nbe19g33480/Novel.3413/Novel.6156	0	-
ko00565	Ether lipid metabolism	14/2254	50/10652	0.155242	0.659777	Nbe01g07190/Nbe01g07200/Nbe01g31310/Nbe02g32220/Nbe05g00340/Nbe09g31420/Nbe10g02370/Nbe12g30330/Nbe12g37670/Nbe13g13090/Nbe14g10620/Nbe15g12660/Nbe16g22980/Nbe16g26360	14	-/-/-/-/-/-/-/-/-/-/-/-/-/-	K01115/K01115/K01115/K01115/K01115/K01115/K14674/K01115/K01115/K13510/K01114/K00993/K00993/K01115	14	Nbe01g07190/Nbe01g07200/Nbe01g31310/Nbe02g32220/Nbe05g00340/Nbe09g31420/Nbe10g02370/Nbe12g30330/Nbe12g37670/Nbe13g13090/Nbe14g10620/Nbe15g12660/Nbe16g22980/Nbe16g26360	0	-
ko04145	Phagosome	49/2254	207/10652	0.208129	0.826708	Nbe01g02110/Nbe01g21880/Nbe02g26320/Nbe03g09000/Nbe03g26130/Nbe03g28370/Nbe04g07180/Nbe04g10910/Nbe04g13120/Nbe05g04630/Nbe05g18520/Nbe05g34280/Nbe06g21990/Nbe06g35720/Nbe07g01160/Nbe07g12210/Nbe08g02130/Nbe08g05230/Nbe08g20610/Nbe09g12760/Nbe10g00520/Nbe10g17050/Nbe10g17090/Nbe10g20760/Nbe10g21690/Nbe10g26140/Nbe11g17560/Nbe11g18540/Nbe12g02110/Nbe12g21640/Nbe13g18190/Nbe15g07460/Nbe15g08120/Nbe…	49	-/-/-/-/-/-/-/-/-/-/-/-/-/-/-/-/-/-/-/-/-/-/-/-/-/-/-/-/-/-/-/-/-/-/-/-/-/-/-/-/-/-/-/-/-/-/-/-/-	K07897/K02149/K07342/K07375/K07887/K10956/K02155/K04392/K07887/K08054/K07375/K08517/K07342/K07889/K00914/K07897/K08488/K08488/K00914/K02152/K02147/K08054/K08054/K00921/K08488/K07342/K02154/K07889/K01365/K02154/K08488/K08488/K02147/K10956/K02154/K08492/K00921/K08517/K08517/K00921/K07897/K07889/K00921/K09481/K07897/K09481/K07342/K00921/K02153	49	Nbe01g02110/Nbe01g21880/Nbe02g26320/Nbe03g09000/Nbe03g26130/Nbe03g28370/Nbe04g07180/Nbe04g10910/Nbe04g13120/Nbe05g04630/Nbe05g18520/Nbe05g34280/Nbe06g21990/Nbe06g35720/Nbe07g01160/Nbe07g12210/Nbe08g02130/Nbe08g05230/Nbe08g20610/Nbe09g12760/Nbe10g00520/Nbe10g17050/Nbe10g17090/Nbe10g20760/Nbe10g21690/Nbe10g26140/Nbe11g17560/Nbe11g18540/Nbe12g02110/Nbe12g21640/Nbe13g18190/Nbe15g07460/Nbe15g08120/Nbe…	0	-
ko03018	RNA degradation	53/2254	225/10652	0.208414	0.826708	Nbe01g14440/Nbe01g16150/Nbe01g30550/Nbe02g07090/Nbe02g23980/Nbe03g05610/Nbe04g02710/Nbe04g03350/Nbe04g22200/Nbe05g09450/Nbe05g13830/Nbe05g16670/Nbe06g03660/Nbe06g07100/Nbe06g12130/Nbe06g13860/Nbe06g26600/Nbe06g30670/Nbe09g05680/Nbe09g10980/Nbe09g18420/Nbe09g23960/Nbe09g29880/Nbe10g01630/Nbe10g01640/Nbe10g01660/Nbe10g11190/Nbe10g17510/Nbe10g29030/Nbe11g01510/Nbe11g04510/Nbe11g05260/Nbe11g22690/Nbe…	53	-/-/-/-/-/-/-/-/-/-/-/-/-/-/-/-/-/-/-/-/-/-/-/-/-/-/-/-/-/-/-/-/-/-/-/-/-/-/-/-/-/-/-/-/-/-/-/-/-/-/-/-/-	K12608/K12598/K04077/K12606/K12598/K00850/K12593/K10643/K12617/K12603/K12581/K00850/K12607/K00850/K12616/K00850/K12620/K04043/K12617/K12617/K04077/K00850/K12614/K04043/K04043/K04043/K12605/K12611/K12617/K12581/K12580/K12603/K12607/K00850/K10643/K12619/K01689/K04077/K12603/K12616/K01148/K12606/K10643/K12605/K12611/K14442/K12581/K12603/K12614/K12621/K00962/K12598/K04077	53	Nbe01g14440/Nbe01g16150/Nbe01g30550/Nbe02g07090/Nbe02g23980/Nbe03g05610/Nbe04g02710/Nbe04g03350/Nbe04g22200/Nbe05g09450/Nbe05g13830/Nbe05g16670/Nbe06g03660/Nbe06g07100/Nbe06g12130/Nbe06g13860/Nbe06g26600/Nbe06g30670/Nbe09g05680/Nbe09g10980/Nbe09g18420/Nbe09g23960/Nbe09g29880/Nbe10g01630/Nbe10g01640/Nbe10g01660/Nbe10g11190/Nbe10g17510/Nbe10g29030/Nbe11g01510/Nbe11g04510/Nbe11g05260/Nbe11g22690/Nbe…	0	-
ko04146	Peroxisome	42/2254	178/10652	0.236344	0.898913	Nbe01g04160/Nbe01g12940/Nbe01g31050/Nbe02g05910/Nbe02g11820/Nbe02g29740/Nbe03g01800/Nbe03g13170/Nbe03g23850/Nbe04g01750/Nbe04g20480/Nbe05g12160/Nbe05g27250/Nbe06g08760/Nbe06g11710/Nbe07g01610/Nbe07g15410/Nbe07g17730/Nbe08g20020/Nbe09g06320/Nbe09g21550/Nbe09g34370/Nbe10g18580/Nbe11g10290/Nbe11g17280/Nbe12g11320/Nbe12g22750/Nbe12g33440/Nbe12g40480/Nbe13g15480/Nbe14g19630/Nbe14g24670/Nbe15g00200/Nbe…	42	-/-/-/-/-/-/-/-/-/-/-/-/-/-/-/-/-/-/-/-/-/-/-/-/-/-/-/-/-/-/-/-/-/-/-/-/-/-/-/-/-/-	K13348/K01897/K07513/K00232/K00869/K03426/K00232/K13344/K12261/K13344/K13345/K13354/K13343/K13336/K13341/K11147/K13348/K03781/K11147/K07513/K00232/K01897/K06664/K01897/K13237/K13356/K13354/K13348/K01897/K00232/K01897/K13348/K00477/K00477/K07513/K12261/K00477/K11517/K00106/K04565/K00106/K00106	42	Nbe01g04160/Nbe01g12940/Nbe01g31050/Nbe02g05910/Nbe02g11820/Nbe02g29740/Nbe03g01800/Nbe03g13170/Nbe03g23850/Nbe04g01750/Nbe04g20480/Nbe05g12160/Nbe05g27250/Nbe06g08760/Nbe06g11710/Nbe07g01610/Nbe07g15410/Nbe07g17730/Nbe08g20020/Nbe09g06320/Nbe09g21550/Nbe09g34370/Nbe10g18580/Nbe11g10290/Nbe11g17280/Nbe12g11320/Nbe12g22750/Nbe12g33440/Nbe12g40480/Nbe13g15480/Nbe14g19630/Nbe14g24670/Nbe15g00200/Nbe…	0	-
ko00940	Phenylpropanoid biosynthesis	80/2254	351/10652	0.241725	0.898913	Nbe01g03550/Nbe01g10070/Nbe01g10700/Nbe01g15060/Nbe02g15020/Nbe02g24450/Nbe03g00320/Nbe03g11010/Nbe03g22310/Nbe03g22320/Nbe03g26850/Nbe03g31650/Nbe03g34360/Nbe04g14180/Nbe04g27940/Nbe04g29500/Nbe05g09550/Nbe05g29970/Nbe05g32160/Nbe06g08690/Nbe06g15540/Nbe06g15830/Nbe06g19220/Nbe06g30950/Nbe07g03830/Nbe07g03840/Nbe07g03850/Nbe07g07280/Nbe07g11890/Nbe07g27210/Nbe08g11730/Nbe08g14430/Nbe08g17190/Nbe…	80	-/-/-/-/-/-/-/-/-/-/-/-/-/-/-/-/-/-/-/-/-/-/-/-/-/-/-/-/-/-/-/-/-/-/-/-/-/-/-/-/-/-/-/-/-/-/-/-/-/-/-/-/-/-/-/-/-/-/-/-/-/-/-/-/-/-/-/-/-/-/-/-/-/-/-/-/-/-/-/-	K00588/K10775/K09754/K00430/K00430/K13065/K00430/K00430/K00430/K00430/K22395/K00430/K01904/K22395/K10775/K13065/K00430/K13065/K18368/K05350/K00430/K10775/K13066/K09754/K00430/K00430/K00430/K05350/K00430/K00430/K13065/K10775/K00430/K00430/K00430/K00430/K10775/K10775/K00430/K13066/K00487/K00430/K01904/K13065/K00430/K05349/K05349/K13065/K13065/K06892/K23260/K00588/K00430/K10775/K00430/K10775/K00487/…	80	Nbe01g03550/Nbe01g10070/Nbe01g10700/Nbe01g15060/Nbe02g15020/Nbe02g24450/Nbe03g00320/Nbe03g11010/Nbe03g22310/Nbe03g22320/Nbe03g26850/Nbe03g31650/Nbe03g34360/Nbe04g14180/Nbe04g27940/Nbe04g29500/Nbe05g09550/Nbe05g29970/Nbe05g32160/Nbe06g08690/Nbe06g15540/Nbe06g15830/Nbe06g19220/Nbe06g30950/Nbe07g03830/Nbe07g03840/Nbe07g03850/Nbe07g07280/Nbe07g11890/Nbe07g27210/Nbe08g11730/Nbe08g14430/Nbe08g17190/Nbe…	0	-
ko01040	Biosynthesis of unsaturated fatty acids	12/2254	47/10652	0.281107	1	Nbe01g31050/Nbe02g05910/Nbe03g01800/Nbe05g07680/Nbe07g09490/Nbe09g06320/Nbe09g21550/Nbe12g04070/Nbe13g15480/Nbe14g31710/Nbe16g28710/Nbe17g05260	12	-/-/-/-/-/-/-/-/-/-/-/-	K07513/K00232/K00232/K03921/K03921/K07513/K00232/K03921/K00232/K03921/K10258/K07513	12	Nbe01g31050/Nbe02g05910/Nbe03g01800/Nbe05g07680/Nbe07g09490/Nbe09g06320/Nbe09g21550/Nbe12g04070/Nbe13g15480/Nbe14g31710/Nbe16g28710/Nbe17g05260	0	-
ko00514	Other types of O-glycan biosynthesis	9/2254	35/10652	0.314074	1	Nbe01g08020/Nbe01g08030/Nbe01g34210/Nbe07g21330/Nbe11g24340/Nbe12g16510/Nbe12g29680/Nbe13g13160/Nbe13g13190	9	-/-/-/-/-/-/-/-/-	K13667/K13667/K09667/K20783/K20782/K20782/K13667/K20783/K20783	9	Nbe01g08020/Nbe01g08030/Nbe01g34210/Nbe07g21330/Nbe11g24340/Nbe12g16510/Nbe12g29680/Nbe13g13160/Nbe13g13190	0	-
ko00330	Arginine and proline metabolism	27/2254	116/10652	0.321471	1	Nbe03g10890/Nbe03g33640/Nbe03g33650/Nbe03g33670/Nbe04g10350/Nbe04g11250/Nbe05g14400/Nbe05g19920/Nbe06g26550/Nbe07g18350/Nbe07g18520/Nbe08g12350/Nbe10g07870/Nbe10g10180/Nbe11g11640/Nbe11g18980/Nbe12g22420/Nbe12g23910/Nbe12g35490/Nbe12g35620/Nbe15g17730/Nbe16g03170/Nbe16g18240/Nbe16g22960/Nbe17g16780/Nbe18g20450/Nbe18g20480	27	-/-/-/-/-/-/-/-/-/-/-/-/-/-/-/-/-/-/-/-/-/-/-/-/-/-/-	K00472/K00318/K00318/K01611/K00472/K00472/K01426/K00797/K14085/K01581/K00472/K14455/K00472/K00472/K01426/K14454/K14454/K14454/K01581/K00472/K00128/K17839/K00128/K01611/K00472/K00318/K01611	27	Nbe03g10890/Nbe03g33640/Nbe03g33650/Nbe03g33670/Nbe04g10350/Nbe04g11250/Nbe05g14400/Nbe05g19920/Nbe06g26550/Nbe07g18350/Nbe07g18520/Nbe08g12350/Nbe10g07870/Nbe10g10180/Nbe11g11640/Nbe11g18980/Nbe12g22420/Nbe12g23910/Nbe12g35490/Nbe12g35620/Nbe15g17730/Nbe16g03170/Nbe16g18240/Nbe16g22960/Nbe17g16780/Nbe18g20450/Nbe18g20480	0	-
ko00920	Sulfur metabolism	16/2254	67/10652	0.337062	1	Nbe03g05320/Nbe03g11260/Nbe03g16190/Nbe03g32630/Nbe04g08310/Nbe05g07160/Nbe05g07250/Nbe09g03020/Nbe10g09990/Nbe13g28530/Nbe13g28640/Nbe14g02980/Nbe14g12390/Nbe16g24170/Novel.4953/Novel.7218	16	-/-/-/-/-/-/-/-/-/-/-/-/-/-/-/-	K13811/K00860/K05907/K05907/K00860/K01082/K17725/K00640/K05907/K01738/K00640/K00640/K17725/K13811/K00640/K13034	16	Nbe03g05320/Nbe03g11260/Nbe03g16190/Nbe03g32630/Nbe04g08310/Nbe05g07160/Nbe05g07250/Nbe09g03020/Nbe10g09990/Nbe13g28530/Nbe13g28640/Nbe14g02980/Nbe14g12390/Nbe16g24170/Novel.4953/Novel.7218	0	-
ko00740	Riboflavin metabolism	9/2254	36/10652	0.346743	1	Nbe01g18970/Nbe02g18490/Nbe05g23010/Nbe06g20890/Nbe07g30230/Nbe09g30480/Nbe09g30910/Nbe12g38480/Nbe16g00600	9	-/-/-/-/-/-/-/-/-	K14652/K14652/K14379/K14379/K01513/K22912/K11752/K22912/K01513	9	Nbe01g18970/Nbe02g18490/Nbe05g23010/Nbe06g20890/Nbe07g30230/Nbe09g30480/Nbe09g30910/Nbe12g38480/Nbe16g00600	0	-
ko00730	Thiamine metabolism	12/2254	50/10652	0.363698	1	Nbe04g21820/Nbe07g17370/Nbe12g34710/Nbe13g08300/Nbe13g38450/Nbe14g05980/Nbe16g15830/Nbe16g23810/Nbe17g04740/Nbe19g01520/Nbe19g13980/Novel.6548	12	-/-/-/-/-/-/-/-/-/-/-/-	K22911/K00949/K00949/K00939/K00939/K00939/K00939/K00939/K22911/K22911/K00939/K01662	12	Nbe04g21820/Nbe07g17370/Nbe12g34710/Nbe13g08300/Nbe13g38450/Nbe14g05980/Nbe16g15830/Nbe16g23810/Nbe17g04740/Nbe19g01520/Nbe19g13980/Novel.6548	0	-
ko03450	Non-homologous end-joining	5/2254	19/10652	0.374713	1	Nbe01g06450/Nbe01g34830/Nbe02g01580/Nbe12g31110/Nbe16g18770	5	-/-/-/-/-	K10885/K10884/K10884/K10885/K03512	5	Nbe01g06450/Nbe01g34830/Nbe02g01580/Nbe12g31110/Nbe16g18770	0	-
ko03420	Nucleotide excision repair	32/2254	142/10652	0.3753	1	Nbe01g30980/Nbe03g09520/Nbe03g19180/Nbe03g29760/Nbe04g04580/Nbe04g10440/Nbe04g10450/Nbe04g29450/Nbe05g34460/Nbe06g26530/Nbe07g06160/Nbe09g06060/Nbe09g06300/Nbe09g30080/Nbe09g30140/Nbe10g01610/Nbe12g28680/Nbe12g38870/Nbe14g17590/Nbe15g16970/Nbe15g17990/Nbe16g01800/Nbe16g16530/Nbe16g18010/Nbe16g18840/Nbe17g21200/Nbe17g23760/Nbe18g27850/Nbe19g01150/Novel.2308/Novel.2956/Novel.4815	32	-/-/-/-/-/-/-/-/-/-/-/-/-/-/-/-/-/-/-/-/-/-/-/-/-/-/-/-/-/-/-/-	K03505/K10609/K10846/K07466/K10609/K10846/K10846/K07466/K03868/K03868/K10839/K03868/K03505/K10843/K02202/K10843/K07466/K10843/K03868/K07466/K07466/K03868/K06634/K07466/K07466/K10570/K10755/K07466/K10841/K10739/K07466/K07466	32	Nbe01g30980/Nbe03g09520/Nbe03g19180/Nbe03g29760/Nbe04g04580/Nbe04g10440/Nbe04g10450/Nbe04g29450/Nbe05g34460/Nbe06g26530/Nbe07g06160/Nbe09g06060/Nbe09g06300/Nbe09g30080/Nbe09g30140/Nbe10g01610/Nbe12g28680/Nbe12g38870/Nbe14g17590/Nbe15g16970/Nbe15g17990/Nbe16g01800/Nbe16g16530/Nbe16g18010/Nbe16g18840/Nbe17g21200/Nbe17g23760/Nbe18g27850/Nbe19g01150/Novel.2308/Novel.2956/Novel.4815	0	-
ko00950	Isoquinoline alkaloid biosynthesis	12/2254	51/10652	0.392051	1	Nbe03g02460/Nbe03g30780/Nbe07g29890/Nbe08g12350/Nbe11g18980/Nbe12g22420/Nbe12g23910/Nbe12g24830/Nbe16g15450/Nbe16g23960/Nbe17g21290/Nbe18g26940	12	-/-/-/-/-/-/-/-/-/-/-/-	K15849/K00422/K00815/K14455/K14454/K14454/K14454/K00422/K00276/K00276/K00422/K00422	12	Nbe03g02460/Nbe03g30780/Nbe07g29890/Nbe08g12350/Nbe11g18980/Nbe12g22420/Nbe12g23910/Nbe12g24830/Nbe16g15450/Nbe16g23960/Nbe17g21290/Nbe18g26940	0	-
ko00430	Taurine and hypotaurine metabolism	4/2254	16/10652	0.448242	1	Nbe03g35330/Nbe11g09590/Nbe11g14930/Nbe14g15970	4	-/-/-/-	K10712/K10712/K01580/K10712	4	Nbe03g35330/Nbe11g09590/Nbe11g14930/Nbe14g15970	0	-
ko00760	Nicotinate and nicotinamide metabolism	10/2254	44/10652	0.458004	1	Nbe02g29740/Nbe03g10200/Nbe04g30440/Nbe05g01630/Nbe06g27120/Nbe07g30230/Nbe14g20350/Nbe16g00600/Nbe18g09180/Novel.6322	10	-/-/-/-/-/-/-/-/-/-	K03426/K00763/K00763/K03787/K03787/K01513/K01240/K01513/K01240/K00763	10	Nbe02g29740/Nbe03g10200/Nbe04g30440/Nbe05g01630/Nbe06g27120/Nbe07g30230/Nbe14g20350/Nbe16g00600/Nbe18g09180/Novel.6322	0	-
ko00903	Limonene and pinene degradation	3/2254	12/10652	0.482469	1	Nbe15g17730/Nbe16g18240/Nbe17g11740	3	-/-/-	K00128/K00128/K01692	3	Nbe15g17730/Nbe16g18240/Nbe17g11740	0	-
ko00232	Caffeine metabolism	3/2254	13/10652	0.540523	1	Nbe00g03070/Novel.4492/Novel.5679	3	-/-/-	K00106/K00106/K00106	3	Nbe00g03070/Novel.4492/Novel.5679	0	-
ko00030	Pentose phosphate pathway	24/2254	115/10652	0.567645	1	Nbe02g07540/Nbe03g05610/Nbe03g37030/Nbe05g16670/Nbe05g21040/Nbe06g07100/Nbe06g13860/Nbe07g03570/Nbe07g25290/Nbe08g15000/Nbe08g17520/Nbe09g23960/Nbe10g05680/Nbe12g07340/Nbe13g00670/Nbe13g09390/Nbe14g03780/Nbe15g10760/Nbe15g13030/Nbe15g15340/Nbe16g22560/Nbe16g31120/Nbe18g24050/Nbe19g28710	24	-/-/-/-/-/-/-/-/-/-/-/-/-/-/-/-/-/-/-/-/-/-/-/-	K00851/K00850/K00036/K00850/K01057/K00850/K00850/K00616/K00895/K01807/K00616/K00850/K01623/K00850/K01623/K01623/K01623/K01623/K00033/K01783/K00033/K01623/K00036/K00033	24	Nbe02g07540/Nbe03g05610/Nbe03g37030/Nbe05g16670/Nbe05g21040/Nbe06g07100/Nbe06g13860/Nbe07g03570/Nbe07g25290/Nbe08g15000/Nbe08g17520/Nbe09g23960/Nbe10g05680/Nbe12g07340/Nbe13g00670/Nbe13g09390/Nbe14g03780/Nbe15g10760/Nbe15g13030/Nbe15g15340/Nbe16g22560/Nbe16g31120/Nbe18g24050/Nbe19g28710	0	-
ko00909	Sesquiterpenoid and triterpenoid biosynthesis	11/2254	54/10652	0.610115	1	Nbe02g15180/Nbe03g04340/Nbe06g32600/Nbe06g32860/Nbe06g32890/Nbe09g28750/Nbe12g34640/Nbe16g26790/Nbe18g25340/Nbe19g39390/Novel.6072	11	-/-/-/-/-/-/-/-/-/-/-	K14182/K15805/K15804/K15805/K15804/K15804/K15804/K15804/K14173/K15813/K15805	11	Nbe02g15180/Nbe03g04340/Nbe06g32600/Nbe06g32860/Nbe06g32890/Nbe09g28750/Nbe12g34640/Nbe16g26790/Nbe18g25340/Nbe19g39390/Novel.6072	0	-
ko03013	RNA transport	83/2254	402/10652	0.621415	1	Nbe01g00030/Nbe01g09140/Nbe01g16550/Nbe01g20290/Nbe01g27250/Nbe01g34930/Nbe02g16510/Nbe02g22360/Nbe03g08800/Nbe03g08930/Nbe03g23900/Nbe03g25490/Nbe03g30090/Nbe03g31200/Nbe03g35690/Nbe04g03050/Nbe04g03340/Nbe04g04290/Nbe04g18150/Nbe04g25090/Nbe04g31660/Nbe05g07780/Nbe05g20560/Nbe05g34770/Nbe05g35180/Nbe06g01290/Nbe06g11400/Nbe06g14810/Nbe06g18330/Nbe06g22470/Nbe06g28190/Nbe06g28220/Nbe07g01790/Nbe…	83	-/-/-/-/-/-/-/-/-/-/-/-/-/-/-/-/-/-/-/-/-/-/-/-/-/-/-/-/-/-/-/-/-/-/-/-/-/-/-/-/-/-/-/-/-/-/-/-/-/-/-/-/-/-/-/-/-/-/-/-/-/-/-/-/-/-/-/-/-/-/-/-/-/-/-/-/-/-/-/-/-/-/-	K03242/K03236/K14328/K03260/K14319/K03247/K14328/K03113/K03252/K03242/K03262/K13025/K03251/K03245/K14004/K03252/K03539/K03259/K03236/K12875/K03754/K03243/K14293/K03239/K03538/K03260/K14298/K05019/K14293/K03249/K14004/K14313/K12881/K03262/K03260/K12881/K03262/K03260/K03237/K03257/K03248/K13151/K03113/K03259/K03537/K03243/K03257/K03257/K12812/K03247/K13151/K14297/K03254/K03113/K03538/K14328/K03113/…	83	Nbe01g00030/Nbe01g09140/Nbe01g16550/Nbe01g20290/Nbe01g27250/Nbe01g34930/Nbe02g16510/Nbe02g22360/Nbe03g08800/Nbe03g08930/Nbe03g23900/Nbe03g25490/Nbe03g30090/Nbe03g31200/Nbe03g35690/Nbe04g03050/Nbe04g03340/Nbe04g04290/Nbe04g18150/Nbe04g25090/Nbe04g31660/Nbe05g07780/Nbe05g20560/Nbe05g34770/Nbe05g35180/Nbe06g01290/Nbe06g11400/Nbe06g14810/Nbe06g18330/Nbe06g22470/Nbe06g28190/Nbe06g28220/Nbe07g01790/Nbe…	0	-
ko00380	Tryptophan metabolism	18/2254	89/10652	0.62741	1	Nbe02g22600/Nbe05g14400/Nbe05g32560/Nbe06g26550/Nbe06g28710/Nbe07g17730/Nbe08g20330/Nbe08g20340/Nbe10g29260/Nbe11g11640/Nbe13g29310/Nbe15g17730/Nbe16g04010/Nbe16g18240/Nbe16g18790/Nbe17g11740/Nbe17g30270/Nbe18g02730	18	-/-/-/-/-/-/-/-/-/-/-/-/-/-/-/-/-/-	K00658/K01426/K00837/K14085/K00837/K03781/K00626/K00626/K00658/K01426/K00658/K00128/K00626/K00128/K11820/K01692/K00382/K00382	18	Nbe02g22600/Nbe05g14400/Nbe05g32560/Nbe06g26550/Nbe06g28710/Nbe07g17730/Nbe08g20330/Nbe08g20340/Nbe10g29260/Nbe11g11640/Nbe13g29310/Nbe15g17730/Nbe16g04010/Nbe16g18240/Nbe16g18790/Nbe17g11740/Nbe17g30270/Nbe18g02730	0	-
ko00053	Ascorbate and aldarate metabolism	20/2254	99/10652	0.632031	1	Nbe01g32760/Nbe03g05630/Nbe03g08430/Nbe03g18460/Nbe03g34380/Nbe03g36670/Nbe04g03370/Nbe04g09720/Nbe06g07120/Nbe06g26550/Nbe07g09990/Nbe14g03540/Nbe15g17730/Nbe16g18240/Nbe17g26440/Nbe18g08850/Nbe18g21230/Nbe18g23610/Nbe18g31530/Nbe19g34170	20	-/-/-/-/-/-/-/-/-/-/-/-/-/-/-/-/-/-/-/-	K10046/K00469/K00434/K00012/K00012/K16190/K00434/K00012/K00469/K14085/K12447/K08232/K00128/K00128/K00434/K08232/K00012/K16190/K14190/K00012	20	Nbe01g32760/Nbe03g05630/Nbe03g08430/Nbe03g18460/Nbe03g34380/Nbe03g36670/Nbe04g03370/Nbe04g09720/Nbe06g07120/Nbe06g26550/Nbe07g09990/Nbe14g03540/Nbe15g17730/Nbe16g18240/Nbe17g26440/Nbe18g08850/Nbe18g21230/Nbe18g23610/Nbe18g31530/Nbe19g34170	0	-
ko00902	Monoterpenoid biosynthesis	8/2254	40/10652	0.633191	1	Nbe01g07780/Nbe03g31890/Nbe06g36740/Nbe06g36770/Nbe06g36850/Nbe09g29930/Nbe14g28640/Nbe18g25400	8	-/-/-/-/-/-/-/-	K15095/K07385/K23232/K23232/K23232/K15095/K23232/K07385	8	Nbe01g07780/Nbe03g31890/Nbe06g36740/Nbe06g36770/Nbe06g36850/Nbe09g29930/Nbe14g28640/Nbe18g25400	0	-
ko01210	2-Oxocarboxylic acid metabolism	21/2254	105/10652	0.652937	1	Nbe01g02760/Nbe01g21970/Nbe04g11660/Nbe04g31630/Nbe05g02030/Nbe05g06100/Nbe06g02430/Nbe07g16430/Nbe08g06950/Nbe08g12350/Nbe09g06650/Nbe09g19770/Nbe10g00300/Nbe10g19510/Nbe11g18690/Nbe11g18980/Nbe11g28410/Nbe12g22420/Nbe12g23910/Nbe16g18790/Nbe19g36250	21	-/-/-/-/-/-/-/-/-/-/-/-/-/-/-/-/-/-/-/-/-	K00145/K01647/K00030/K00930/K00814/K01647/K00030/K00826/K01647/K14455/K00818/K01647/K00030/K00814/K00826/K14454/K00030/K14454/K14454/K11820/K01681	21	Nbe01g02760/Nbe01g21970/Nbe04g11660/Nbe04g31630/Nbe05g02030/Nbe05g06100/Nbe06g02430/Nbe07g16430/Nbe08g06950/Nbe08g12350/Nbe09g06650/Nbe09g19770/Nbe10g00300/Nbe10g19510/Nbe11g18690/Nbe11g18980/Nbe11g28410/Nbe12g22420/Nbe12g23910/Nbe16g18790/Nbe19g36250	0	-
ko00450	Selenocompound metabolism	10/2254	51/10652	0.661396	1	Nbe01g16030/Nbe03g05320/Nbe03g06700/Nbe03g24580/Nbe04g12280/Nbe09g35270/Nbe12g39680/Nbe16g24170/Nbe19g06930/Novel.7097	10	-/-/-/-/-/-/-/-/-/-	K08247/K13811/K01761/K00384/K00384/K01761/K01761/K13811/K00549/K00549	10	Nbe01g16030/Nbe03g05320/Nbe03g06700/Nbe03g24580/Nbe04g12280/Nbe09g35270/Nbe12g39680/Nbe16g24170/Nbe19g06930/Novel.7097	0	-
ko00603	Glycosphingolipid biosynthesis - globo and isoglobo series	3/2254	16/10652	0.689632	1	Nbe07g04370/Nbe08g13120/Nbe13g04630	3	-/-/-	K07407/K01988/K01988	3	Nbe07g04370/Nbe08g13120/Nbe13g04630	0	-
ko01212	Fatty acid metabolism	30/2254	152/10652	0.698136	1	Nbe01g12940/Nbe01g31050/Nbe01g31820/Nbe02g05910/Nbe03g01800/Nbe05g07680/Nbe07g09490/Nbe08g20330/Nbe08g20340/Nbe09g06320/Nbe09g21550/Nbe09g34370/Nbe10g09460/Nbe11g10290/Nbe11g19000/Nbe12g04070/Nbe12g31800/Nbe12g40480/Nbe13g15480/Nbe14g19630/Nbe14g31710/Nbe15g29260/Nbe16g04010/Nbe16g28710/Nbe17g05260/Nbe17g11740/Nbe17g29750/Nbe18g03240/Nbe19g39000/Novel.4661	30	-/-/-/-/-/-/-/-/-/-/-/-/-/-/-/-/-/-/-/-/-/-/-/-/-/-/-/-/-/-	K01897/K07513/K07512/K00232/K00232/K03921/K03921/K00626/K00626/K07513/K00232/K01897/K00249/K01897/K10527/K03921/K09458/K01897/K00232/K01897/K03921/K07512/K00626/K10258/K07513/K01692/K10527/K10527/K10781/K00059	30	Nbe01g12940/Nbe01g31050/Nbe01g31820/Nbe02g05910/Nbe03g01800/Nbe05g07680/Nbe07g09490/Nbe08g20330/Nbe08g20340/Nbe09g06320/Nbe09g21550/Nbe09g34370/Nbe10g09460/Nbe11g10290/Nbe11g19000/Nbe12g04070/Nbe12g31800/Nbe12g40480/Nbe13g15480/Nbe14g19630/Nbe14g31710/Nbe15g29260/Nbe16g04010/Nbe16g28710/Nbe17g05260/Nbe17g11740/Nbe17g29750/Nbe18g03240/Nbe19g39000/Novel.4661	0	-
ko00785	Lipoic acid metabolism	2/2254	11/10652	0.711043	1	Nbe13g12710/Nbe14g11320	2	-/-	K03801/K03801	2	Nbe13g12710/Nbe14g11320	0	-
ko00650	Butanoate metabolism	8/2254	43/10652	0.716916	1	Nbe06g29580/Nbe08g00870/Nbe08g20330/Nbe08g20340/Nbe11g14930/Nbe16g04010/Nbe17g11740/Nbe17g22550	8	-/-/-/-/-/-/-/-	K01641/K01641/K00626/K00626/K01580/K00626/K01692/K01641	8	Nbe06g29580/Nbe08g00870/Nbe08g20330/Nbe08g20340/Nbe11g14930/Nbe16g04010/Nbe17g11740/Nbe17g22550	0	-
ko00280	Valine, leucine and isoleucine degradation	21/2254	110/10652	0.738373	1	Nbe01g03430/Nbe01g31050/Nbe06g26550/Nbe06g29580/Nbe07g16430/Nbe08g00870/Nbe08g20330/Nbe08g20340/Nbe09g06320/Nbe10g09460/Nbe11g18690/Nbe12g13070/Nbe15g17730/Nbe16g04010/Nbe16g18240/Nbe17g05260/Nbe17g08350/Nbe17g11740/Nbe17g22550/Nbe17g30270/Nbe18g02730	21	-/-/-/-/-/-/-/-/-/-/-/-/-/-/-/-/-/-/-/-/-	K01969/K07513/K14085/K01641/K00826/K01641/K00626/K00626/K07513/K00249/K00826/K00253/K00128/K00626/K00128/K07513/K09699/K01692/K01641/K00382/K00382	21	Nbe01g03430/Nbe01g31050/Nbe06g26550/Nbe06g29580/Nbe07g16430/Nbe08g00870/Nbe08g20330/Nbe08g20340/Nbe09g06320/Nbe10g09460/Nbe11g18690/Nbe12g13070/Nbe15g17730/Nbe16g04010/Nbe16g18240/Nbe17g05260/Nbe17g08350/Nbe17g11740/Nbe17g22550/Nbe17g30270/Nbe18g02730	0	-
ko00900	Terpenoid backbone biosynthesis	23/2254	121/10652	0.752895	1	Nbe02g06620/Nbe02g11820/Nbe03g15830/Nbe04g12230/Nbe06g29580/Nbe06g34100/Nbe08g00870/Nbe08g09330/Nbe08g16780/Nbe08g20330/Nbe08g20340/Nbe08g32900/Nbe10g32510/Nbe13g17540/Nbe13g29440/Nbe16g04010/Nbe16g28010/Nbe17g22550/Nbe19g10000/Novel.885/Novel.1240/Novel.5174/Novel.6548	23	-/-/-/-/-/-/-/-/-/-/-/-/-/-/-/-/-/-/-/-/-/-/-	K00787/K00869/K00021/K00021/K01641/K01597/K01641/K05955/K00587/K00626/K00626/K15889/K05955/K14066/K13789/K00626/K01597/K01641/K14066/K00021/K01823/K15892/K01662	23	Nbe02g06620/Nbe02g11820/Nbe03g15830/Nbe04g12230/Nbe06g29580/Nbe06g34100/Nbe08g00870/Nbe08g09330/Nbe08g16780/Nbe08g20330/Nbe08g20340/Nbe08g32900/Nbe10g32510/Nbe13g17540/Nbe13g29440/Nbe16g04010/Nbe16g28010/Nbe17g22550/Nbe19g10000/Novel.885/Novel.1240/Novel.5174/Novel.6548	0	-
ko00010	Glycolysis / Gluconeogenesis	54/2254	279/10652	0.793352	1	Nbe02g23560/Nbe03g05610/Nbe05g10820/Nbe05g16670/Nbe05g30950/Nbe05g33240/Nbe06g07100/Nbe06g13860/Nbe06g24070/Nbe06g26550/Nbe07g04340/Nbe07g04350/Nbe07g25290/Nbe08g01290/Nbe08g22740/Nbe09g16980/Nbe09g22050/Nbe09g23960/Nbe10g05680/Nbe10g05850/Nbe10g29120/Nbe11g19870/Nbe12g07340/Nbe12g12430/Nbe12g21340/Nbe12g38380/Nbe13g00670/Nbe13g04750/Nbe13g08480/Nbe13g09390/Nbe13g09820/Nbe13g18910/Nbe14g03780/Nbe…	54	-/-/-/-/-/-/-/-/-/-/-/-/-/-/-/-/-/-/-/-/-/-/-/-/-/-/-/-/-/-/-/-/-/-/-/-/-/-/-/-/-/-/-/-/-/-/-/-/-/-/-/-/-/-	K00927/K00850/K03103/K00850/K01785/K00844/K00850/K00850/K01785/K14085/K00873/K00873/K00895/K00016/K01792/K03103/K00016/K00850/K01623/K00873/K00927/K01895/K00850/K00927/K00927/K18857/K01623/K01568/K00134/K01623/K01689/K03103/K01623/K00161/K00873/K01623/K00128/K00627/K15633/K01610/K00162/K00128/K01623/K00873/K00382/K00382/K00002/K01785/K01568/K00873/K00134/K00161/K00627/K01785	54	Nbe02g23560/Nbe03g05610/Nbe05g10820/Nbe05g16670/Nbe05g30950/Nbe05g33240/Nbe06g07100/Nbe06g13860/Nbe06g24070/Nbe06g26550/Nbe07g04340/Nbe07g04350/Nbe07g25290/Nbe08g01290/Nbe08g22740/Nbe09g16980/Nbe09g22050/Nbe09g23960/Nbe10g05680/Nbe10g05850/Nbe10g29120/Nbe11g19870/Nbe12g07340/Nbe12g12430/Nbe12g21340/Nbe12g38380/Nbe13g00670/Nbe13g04750/Nbe13g08480/Nbe13g09390/Nbe13g09820/Nbe13g18910/Nbe14g03780/Nbe…	0	-
ko00592	alpha-Linolenic acid metabolism	15/2254	83/10652	0.793377	1	Nbe01g31050/Nbe02g05910/Nbe03g01800/Nbe03g35900/Nbe09g06320/Nbe09g21550/Nbe10g02370/Nbe11g19000/Nbe12g03610/Nbe12g38380/Nbe13g15480/Nbe17g05260/Nbe17g29750/Nbe18g03240/Nbe19g02890	15	-/-/-/-/-/-/-/-/-/-/-/-/-/-/-	K07513/K00232/K00232/K10529/K07513/K00232/K14674/K10527/K05894/K18857/K00232/K07513/K10527/K10527/K00224	15	Nbe01g31050/Nbe02g05910/Nbe03g01800/Nbe03g35900/Nbe09g06320/Nbe09g21550/Nbe10g02370/Nbe11g19000/Nbe12g03610/Nbe12g38380/Nbe13g15480/Nbe17g05260/Nbe17g29750/Nbe18g03240/Nbe19g02890	0	-
ko00770	Pantothenate and CoA biosynthesis	9/2254	52/10652	0.8004	1	Nbe06g20780/Nbe07g16430/Nbe07g30230/Nbe11g16790/Nbe11g18690/Nbe12g16410/Nbe15g18220/Nbe16g00600/Nbe16g17870	9	-/-/-/-/-/-/-/-/-	K00207/K00826/K01513/K01431/K00826/K01464/K09680/K01513/K09680	9	Nbe06g20780/Nbe07g16430/Nbe07g30230/Nbe11g16790/Nbe11g18690/Nbe12g16410/Nbe15g18220/Nbe16g00600/Nbe16g17870	0	-
ko00240	Pyrimidine metabolism	22/2254	120/10652	0.807863	1	Nbe01g20640/Nbe05g01630/Nbe06g05120/Nbe06g20780/Nbe06g27120/Nbe06g28960/Nbe06g38650/Nbe06g38720/Nbe07g30230/Nbe09g20330/Nbe10g14880/Nbe11g16790/Nbe12g16410/Nbe13g24650/Nbe14g20350/Nbe16g00600/Nbe16g20530/Nbe18g09180/Nbe19g28730/Nbe19g31970/Nbe19g32950/Novel.5309	22	-/-/-/-/-/-/-/-/-/-/-/-/-/-/-/-/-/-/-/-/-/-	K13800/K03787/K13421/K00207/K03787/K00940/K00857/K00857/K01513/K13800/K16904/K01431/K01464/K00876/K01240/K01513/K01510/K01240/K00876/K01937/K16904/K00857	22	Nbe01g20640/Nbe05g01630/Nbe06g05120/Nbe06g20780/Nbe06g27120/Nbe06g28960/Nbe06g38650/Nbe06g38720/Nbe07g30230/Nbe09g20330/Nbe10g14880/Nbe11g16790/Nbe12g16410/Nbe13g24650/Nbe14g20350/Nbe16g00600/Nbe16g20530/Nbe18g09180/Nbe19g28730/Nbe19g31970/Nbe19g32950/Novel.5309	0	-
ko00052	Galactose metabolism	21/2254	115/10652	0.809334	1	Nbe03g05610/Nbe03g36390/Nbe05g16670/Nbe05g17170/Nbe05g30950/Nbe05g33240/Nbe06g03680/Nbe06g07100/Nbe06g13860/Nbe06g14450/Nbe06g24070/Nbe07g04370/Nbe07g09990/Nbe09g23960/Nbe09g34640/Nbe11g22670/Nbe12g07340/Nbe13g05070/Nbe18g22060/Nbe18g33590/Novel.6978	21	-/-/-/-/-/-/-/-/-/-/-/-/-/-/-/-/-/-/-/-/-	K00850/K06617/K00850/K01193/K01785/K00844/K06617/K00850/K00850/K01193/K01785/K07407/K12447/K00850/K01784/K06617/K00850/K01193/K01785/K18819/K01785	21	Nbe03g05610/Nbe03g36390/Nbe05g16670/Nbe05g17170/Nbe05g30950/Nbe05g33240/Nbe06g03680/Nbe06g07100/Nbe06g13860/Nbe06g14450/Nbe06g24070/Nbe07g04370/Nbe07g09990/Nbe09g23960/Nbe09g34640/Nbe11g22670/Nbe12g07340/Nbe13g05070/Nbe18g22060/Nbe18g33590/Novel.6978	0	-
ko00400	Phenylalanine, tyrosine and tryptophan biosynthesis	19/2254	106/10652	0.825613	1	Nbe03g01030/Nbe03g02460/Nbe03g34580/Nbe04g27160/Nbe05g10540/Nbe06g22930/Nbe07g13700/Nbe07g29890/Nbe08g12350/Nbe08g27410/Nbe09g06390/Nbe10g12230/Nbe11g18910/Nbe11g18980/Nbe11g25760/Nbe12g22420/Nbe12g23910/Nbe16g16670/Novel.5728	19	-/-/-/-/-/-/-/-/-/-/-/-/-/-/-/-/-/-/-	K00891/K15849/K01850/K01736/K15227/K01609/K01626/K00815/K14455/K01850/K01736/K05359/K01626/K14454/K05359/K14454/K14454/K13832/K13832	19	Nbe03g01030/Nbe03g02460/Nbe03g34580/Nbe04g27160/Nbe05g10540/Nbe06g22930/Nbe07g13700/Nbe07g29890/Nbe08g12350/Nbe08g27410/Nbe09g06390/Nbe10g12230/Nbe11g18910/Nbe11g18980/Nbe11g25760/Nbe12g22420/Nbe12g23910/Nbe16g16670/Novel.5728	0	-
ko00261	Monobactam biosynthesis	2/2254	15/10652	0.858153	1	Nbe03g05320/Nbe16g24170	2	-/-	K13811/K13811	2	Nbe03g05320/Nbe16g24170	0	-
ko00270	Cysteine and methionine metabolism	43/2254	234/10652	0.872924	1	Nbe01g08840/Nbe01g13210/Nbe02g15040/Nbe02g33090/Nbe03g06700/Nbe03g33670/Nbe05g19920/Nbe05g32560/Nbe06g28710/Nbe07g16430/Nbe07g27470/Nbe07g29890/Nbe08g00690/Nbe08g01290/Nbe08g12350/Nbe09g03020/Nbe09g05030/Nbe09g18850/Nbe09g22050/Nbe09g35270/Nbe10g06090/Nbe10g30180/Nbe11g18690/Nbe11g18980/Nbe12g22420/Nbe12g23910/Nbe12g31820/Nbe12g39680/Nbe13g28530/Nbe13g28640/Nbe14g02980/Nbe14g04840/Nbe15g09280/Nbe…	43	-/-/-/-/-/-/-/-/-/-/-/-/-/-/-/-/-/-/-/-/-/-/-/-/-/-/-/-/-/-/-/-/-/-/-/-/-/-/-/-/-/-/-	K20772/K17398/K00789/K17398/K01761/K01611/K00797/K00837/K00837/K00826/K05933/K00815/K20772/K00016/K14455/K00640/K05933/K01251/K00016/K01761/K00789/K00026/K00826/K14454/K14454/K14454/K05933/K01761/K01738/K00640/K00640/K00789/K00789/K01611/K00547/K20772/K20772/K01611/K00549/K05933/K00640/K00549/K13034	43	Nbe01g08840/Nbe01g13210/Nbe02g15040/Nbe02g33090/Nbe03g06700/Nbe03g33670/Nbe05g19920/Nbe05g32560/Nbe06g28710/Nbe07g16430/Nbe07g27470/Nbe07g29890/Nbe08g00690/Nbe08g01290/Nbe08g12350/Nbe09g03020/Nbe09g05030/Nbe09g18850/Nbe09g22050/Nbe09g35270/Nbe10g06090/Nbe10g30180/Nbe11g18690/Nbe11g18980/Nbe12g22420/Nbe12g23910/Nbe12g31820/Nbe12g39680/Nbe13g28530/Nbe13g28640/Nbe14g02980/Nbe14g04840/Nbe15g09280/Nbe…	0	-
ko00905	Brassinosteroid biosynthesis	4/2254	29/10652	0.890236	1	Nbe06g27400/Nbe09g01550/Nbe11g01700/Nbe15g13260	4	-/-/-/-	K12638/K15639/K20623/K15639	4	Nbe06g27400/Nbe09g01550/Nbe11g01700/Nbe15g13260	0	-
ko00590	Arachidonic acid metabolism	5/2254	36/10652	0.904533	1	Nbe08g29920/Nbe10g02370/Nbe12g35960/Nbe12g38410/Novel.3385	5	-/-/-/-/-	K15730/K14674/K05309/K00432/K00432	5	Nbe08g29920/Nbe10g02370/Nbe12g35960/Nbe12g38410/Novel.3385	0	-
ko04933	AGE-RAGE signaling pathway in diabetic complications	5/2254	36/10652	0.904533	1	Nbe04g10910/Nbe09g17390/Nbe13g33180/Nbe14g12530/Nbe17g14710	5	-/-/-/-/-	K04392/K05857/K04371/K04371/K04371	5	Nbe04g10910/Nbe09g17390/Nbe13g33180/Nbe14g12530/Nbe17g14710	0	-
ko00670	One carbon pool by folate	6/2254	42/10652	0.905481	1	Nbe01g17270/Nbe02g16860/Nbe04g17080/Nbe09g18830/Nbe13g09280/Novel.767	6	-/-/-/-/-/-	K00600/K00600/K00600/K00600/K00600/K07897	6	Nbe01g17270/Nbe02g16860/Nbe04g17080/Nbe09g18830/Nbe13g09280/Novel.767	0	-
ko00220	Arginine biosynthesis	10/2254	65/10652	0.906707	1	Nbe01g02760/Nbe04g31630/Nbe05g02030/Nbe08g12350/Nbe09g06650/Nbe10g19510/Nbe11g18980/Nbe12g22420/Nbe12g23910/Nbe14g28000	10	-/-/-/-/-/-/-/-/-/-	K00145/K00930/K00814/K14455/K00818/K00814/K14454/K14454/K14454/K01915	10	Nbe01g02760/Nbe04g31630/Nbe05g02030/Nbe08g12350/Nbe09g06650/Nbe10g19510/Nbe11g18980/Nbe12g22420/Nbe12g23910/Nbe14g28000	0	-
ko00410	beta-Alanine metabolism	16/2254	98/10652	0.906735	1	Nbe02g05910/Nbe03g01800/Nbe05g19920/Nbe06g20780/Nbe06g26550/Nbe09g21550/Nbe11g14930/Nbe11g16790/Nbe12g16410/Nbe13g15480/Nbe15g17730/Nbe16g03170/Nbe16g15450/Nbe16g18240/Nbe16g23960/Nbe17g11740	16	-/-/-/-/-/-/-/-/-/-/-/-/-/-/-/-	K00232/K00232/K00797/K00207/K14085/K00232/K01580/K01431/K01464/K00232/K00128/K17839/K00276/K00128/K00276/K01692	16	Nbe02g05910/Nbe03g01800/Nbe05g19920/Nbe06g20780/Nbe06g26550/Nbe09g21550/Nbe11g14930/Nbe11g16790/Nbe12g16410/Nbe13g15480/Nbe15g17730/Nbe16g03170/Nbe16g15450/Nbe16g18240/Nbe16g23960/Nbe17g11740	0	-
ko00350	Tyrosine metabolism	13/2254	82/10652	0.90988	1	Nbe03g02460/Nbe03g30780/Nbe07g29890/Nbe08g12350/Nbe11g18980/Nbe12g22420/Nbe12g23910/Nbe12g24830/Nbe12g38380/Nbe16g15450/Nbe16g23960/Nbe17g21290/Nbe18g26940	13	-/-/-/-/-/-/-/-/-/-/-/-/-	K15849/K00422/K00815/K14455/K14454/K14454/K14454/K00422/K18857/K00276/K00276/K00422/K00422	13	Nbe03g02460/Nbe03g30780/Nbe07g29890/Nbe08g12350/Nbe11g18980/Nbe12g22420/Nbe12g23910/Nbe12g24830/Nbe12g38380/Nbe16g15450/Nbe16g23960/Nbe17g21290/Nbe18g26940	0	-
ko04712	Circadian rhythm - plant	13/2254	84/10652	0.925897	1	Nbe01g20210/Nbe03g17400/Nbe04g06010/Nbe04g17310/Nbe05g28440/Nbe06g10780/Nbe07g01620/Nbe09g19700/Nbe09g23730/Nbe11g19930/Nbe12g07570/Nbe14g21460/Nbe14g26330	13	-/-/-/-/-/-/-/-/-/-/-/-/-	K03115/K03097/K00660/K03115/K12127/K12127/K10143/K03115/K12125/K12115/K12125/K12115/K12133	13	Nbe01g20210/Nbe03g17400/Nbe04g06010/Nbe04g17310/Nbe05g28440/Nbe06g10780/Nbe07g01620/Nbe09g19700/Nbe09g23730/Nbe11g19930/Nbe12g07570/Nbe14g21460/Nbe14g26330	0	-
ko00966	Glucosinolate biosynthesis	1/2254	11/10652	0.926955	1	Nbe16g18790	1	-	K11820	1	Nbe16g18790	0	-
ko00960	Tropane, piperidine and pyridine alkaloid biosynthesis	8/2254	57/10652	0.937153	1	Nbe03g02460/Nbe07g29890/Nbe08g12350/Nbe11g18980/Nbe12g22420/Nbe12g23910/Nbe16g15450/Nbe16g23960	8	-/-/-/-/-/-/-/-	K15849/K00815/K14455/K14454/K14454/K14454/K00276/K00276	8	Nbe03g02460/Nbe07g29890/Nbe08g12350/Nbe11g18980/Nbe12g22420/Nbe12g23910/Nbe16g15450/Nbe16g23960	0	-
ko00061	Fatty acid biosynthesis	14/2254	92/10652	0.941753	1	Nbe01g12940/Nbe01g31820/Nbe05g07680/Nbe07g09490/Nbe09g34370/Nbe11g10290/Nbe12g04070/Nbe12g31800/Nbe12g40480/Nbe14g19630/Nbe14g31710/Nbe15g29260/Nbe19g39000/Novel.4661	14	-/-/-/-/-/-/-/-/-/-/-/-/-/-	K01897/K07512/K03921/K03921/K01897/K01897/K03921/K09458/K01897/K01897/K03921/K07512/K10781/K00059	14	Nbe01g12940/Nbe01g31820/Nbe05g07680/Nbe07g09490/Nbe09g34370/Nbe11g10290/Nbe12g04070/Nbe12g31800/Nbe12g40480/Nbe14g19630/Nbe14g31710/Nbe15g29260/Nbe19g39000/Novel.4661	0	-
ko00130	Ubiquinone and other terpenoid-quinone biosynthesis	14/2254	92/10652	0.941753	1	Nbe01g02210/Nbe01g21440/Nbe03g34360/Nbe06g09330/Nbe07g29890/Nbe09g19910/Nbe10g15230/Nbe11g00730/Nbe14g11230/Nbe14g25870/Nbe15g00940/Nbe18g06940/Nbe19g33480/Novel.6300	14	-/-/-/-/-/-/-/-/-/-/-/-/-/-	K03809/K06127/K01904/K06125/K00815/K06126/K00487/K01904/K00487/K03809/K01904/K00487/K00487/K06125	14	Nbe01g02210/Nbe01g21440/Nbe03g34360/Nbe06g09330/Nbe07g29890/Nbe09g19910/Nbe10g15230/Nbe11g00730/Nbe14g11230/Nbe14g25870/Nbe15g00940/Nbe18g06940/Nbe19g33480/Novel.6300	0	-
ko00300	Lysine biosynthesis	2/2254	20/10652	0.945344	1	Nbe13g06080/Nbe19g12620	2	-/-	K10206/K10206	2	Nbe13g06080/Nbe19g12620	0	-
ko00051	Fructose and mannose metabolism	22/2254	137/10652	0.946459	1	Nbe03g05610/Nbe03g23480/Nbe04g07960/Nbe05g13720/Nbe05g16670/Nbe05g33240/Nbe06g07100/Nbe06g13860/Nbe06g15460/Nbe07g25290/Nbe09g08690/Nbe09g23960/Nbe10g05680/Nbe12g07340/Nbe13g00670/Nbe13g09390/Nbe13g21850/Nbe14g03780/Nbe15g10760/Nbe16g31120/Nbe17g17890/Nbe18g32480	22	-/-/-/-/-/-/-/-/-/-/-/-/-/-/-/-/-/-/-/-/-/-	K00850/K01809/K01809/K19355/K00850/K00844/K00850/K00850/K00847/K00895/K00966/K00850/K01623/K00850/K01623/K01623/K00966/K01623/K01623/K01623/K01809/K01809	22	Nbe03g05610/Nbe03g23480/Nbe04g07960/Nbe05g13720/Nbe05g16670/Nbe05g33240/Nbe06g07100/Nbe06g13860/Nbe06g15460/Nbe07g25290/Nbe09g08690/Nbe09g23960/Nbe10g05680/Nbe12g07340/Nbe13g00670/Nbe13g09390/Nbe13g21850/Nbe14g03780/Nbe15g10760/Nbe16g31120/Nbe17g17890/Nbe18g32480	0	-
ko00640	Propanoate metabolism	15/2254	99/10652	0.949307	1	Nbe02g05910/Nbe03g01800/Nbe08g01290/Nbe08g20330/Nbe08g20340/Nbe09g21550/Nbe09g22050/Nbe11g14470/Nbe11g19870/Nbe13g15480/Nbe16g04010/Nbe17g08350/Nbe17g11740/Nbe17g30270/Nbe18g02730	15	-/-/-/-/-/-/-/-/-/-/-/-/-/-/-	K00232/K00232/K00016/K00626/K00626/K00232/K00016/K01899/K01895/K00232/K00626/K09699/K01692/K00382/K00382	15	Nbe02g05910/Nbe03g01800/Nbe08g01290/Nbe08g20330/Nbe08g20340/Nbe09g21550/Nbe09g22050/Nbe11g14470/Nbe11g19870/Nbe13g15480/Nbe16g04010/Nbe17g08350/Nbe17g11740/Nbe17g30270/Nbe18g02730	0	-
ko03020	RNA polymerase	24/2254	149/10652	0.951337	1	Nbe01g30790/Nbe03g14200/Nbe03g22950/Nbe03g24220/Nbe04g11300/Nbe05g06550/Nbe06g32920/Nbe07g00230/Nbe09g16380/Nbe10g17870/Nbe10g22560/Nbe12g39200/Nbe13g19720/Nbe15g27190/Nbe15g27840/Nbe18g19340/Nbe18g32890/Nbe19g09430/Novel.1688/Novel.2400/Novel.4384/Novel.5315/Novel.5436/Novel.6431	24	-/-/-/-/-/-/-/-/-/-/-/-/-/-/-/-/-/-/-/-/-/-/-/-	K03006/K03020/K14721/K03006/K03006/K03005/K03025/K03013/K03026/K03012/K03024/K03006/K03017/K03022/K03008/K03006/K14721/K03013/K03018/K03006/K03006/K03006/K03006/K03019	24	Nbe01g30790/Nbe03g14200/Nbe03g22950/Nbe03g24220/Nbe04g11300/Nbe05g06550/Nbe06g32920/Nbe07g00230/Nbe09g16380/Nbe10g17870/Nbe10g22560/Nbe12g39200/Nbe13g19720/Nbe15g27190/Nbe15g27840/Nbe18g19340/Nbe18g32890/Nbe19g09430/Novel.1688/Novel.2400/Novel.4384/Novel.5315/Novel.5436/Novel.6431	0	-
ko00910	Nitrogen metabolism	10/2254	71/10652	0.952196	1	Nbe02g29750/Nbe04g10610/Nbe05g20010/Nbe06g17850/Nbe10g11510/Nbe12g13800/Nbe14g28000/Nbe15g09360/Nbe16g17440/Nbe19g22380	10	-/-/-/-/-/-/-/-/-/-	K01674/K02575/K00264/K00264/K01674/K01674/K01915/K01674/K02575/K01725	10	Nbe02g29750/Nbe04g10610/Nbe05g20010/Nbe06g17850/Nbe10g11510/Nbe12g13800/Nbe14g28000/Nbe15g09360/Nbe16g17440/Nbe19g22380	0	-
ko00750	Vitamin B6 metabolism	3/2254	28/10652	0.954274	1	Nbe05g01330/Nbe05g32250/Nbe13g16760	3	-/-/-	K13248/K06215/K06215	3	Nbe05g01330/Nbe05g32250/Nbe13g16760	0	-
ko03008	Ribosome biogenesis in eukaryotes	29/2254	177/10652	0.95514	1	Nbe01g11610/Nbe01g20210/Nbe01g22340/Nbe01g25250/Nbe03g17400/Nbe03g22690/Nbe04g03340/Nbe04g17310/Nbe05g35180/Nbe08g25630/Nbe08g25840/Nbe09g19700/Nbe11g03320/Nbe11g10960/Nbe11g24530/Nbe12g16790/Nbe12g36500/Nbe12g38330/Nbe13g12910/Nbe13g31490/Nbe13g38120/Nbe15g31910/Nbe16g16100/Nbe16g29440/Nbe18g19640/Nbe18g20490/Nbe18g27240/Nbe19g23400/Novel.2823	29	-/-/-/-/-/-/-/-/-/-/-/-/-/-/-/-/-/-/-/-/-/-/-/-/-/-/-/-/-	K14569/K03115/K14570/K14571/K03097/K14544/K03539/K03115/K03538/K14561/K14574/K03115/K14553/K14539/K03537/K14536/K12619/K07178/K14521/K14537/K03538/K03537/K14290/K07562/K01164/K14545/K07179/K14571/K14556	29	Nbe01g11610/Nbe01g20210/Nbe01g22340/Nbe01g25250/Nbe03g17400/Nbe03g22690/Nbe04g03340/Nbe04g17310/Nbe05g35180/Nbe08g25630/Nbe08g25840/Nbe09g19700/Nbe11g03320/Nbe11g10960/Nbe11g24530/Nbe12g16790/Nbe12g36500/Nbe12g38330/Nbe13g12910/Nbe13g31490/Nbe13g38120/Nbe15g31910/Nbe16g16100/Nbe16g29440/Nbe18g19640/Nbe18g20490/Nbe18g27240/Nbe19g23400/Novel.2823	0	-
ko00230	Purine metabolism	32/2254	196/10652	0.964096	1	Nbe03g05320/Nbe03g11260/Nbe04g08310/Nbe05g01630/Nbe05g08000/Nbe05g24980/Nbe05g34570/Nbe06g04770/Nbe06g26440/Nbe06g27120/Nbe06g28960/Nbe07g04340/Nbe07g04350/Nbe07g30230/Nbe10g05850/Nbe12g04500/Nbe13g03760/Nbe13g08300/Nbe13g38450/Nbe14g05980/Nbe15g09610/Nbe16g00600/Nbe16g15830/Nbe16g20530/Nbe16g23810/Nbe16g24170/Nbe17g03040/Nbe19g05130/Nbe19g13980/Nbe00g03070/Novel.4492/Novel.5679	32	-/-/-/-/-/-/-/-/-/-/-/-/-/-/-/-/-/-/-/-/-/-/-/-/-/-/-/-/-/-/-/-	K13811/K00860/K00860/K03787/K00942/K01517/K00951/K00088/K00951/K03787/K00940/K00873/K00873/K01513/K00873/K00942/K00856/K00939/K00939/K00939/K00873/K01513/K00939/K01510/K00939/K13811/K00873/K00873/K00939/K00106/K00106/K00106	32	Nbe03g05320/Nbe03g11260/Nbe04g08310/Nbe05g01630/Nbe05g08000/Nbe05g24980/Nbe05g34570/Nbe06g04770/Nbe06g26440/Nbe06g27120/Nbe06g28960/Nbe07g04340/Nbe07g04350/Nbe07g30230/Nbe10g05850/Nbe12g04500/Nbe13g03760/Nbe13g08300/Nbe13g38450/Nbe14g05980/Nbe15g09610/Nbe16g00600/Nbe16g15830/Nbe16g20530/Nbe16g23810/Nbe16g24170/Nbe17g03040/Nbe19g05130/Nbe19g13980/Nbe00g03070/Novel.4492/Novel.5679	0	-
ko00250	Alanine, aspartate and glutamate metabolism	16/2254	110/10652	0.970495	1	Nbe01g23910/Nbe02g27740/Nbe04g02270/Nbe05g02030/Nbe05g20010/Nbe06g17850/Nbe08g11590/Nbe08g12350/Nbe10g19510/Nbe10g24710/Nbe11g14930/Nbe11g18980/Nbe12g22420/Nbe12g23910/Nbe13g11090/Nbe14g28000	16	-/-/-/-/-/-/-/-/-/-/-/-/-/-/-/-	K00820/K01953/K01953/K00814/K00264/K00264/K00820/K14455/K00814/K01953/K01580/K14454/K14454/K14454/K13051/K01915	16	Nbe01g23910/Nbe02g27740/Nbe04g02270/Nbe05g02030/Nbe05g20010/Nbe06g17850/Nbe08g11590/Nbe08g12350/Nbe10g19510/Nbe10g24710/Nbe11g14930/Nbe11g18980/Nbe12g22420/Nbe12g23910/Nbe13g11090/Nbe14g28000	0	-
ko00460	Cyanoamino acid metabolism	12/2254	89/10652	0.976945	1	Nbe01g17270/Nbe02g16860/Nbe04g17080/Nbe06g08690/Nbe07g07280/Nbe09g18830/Nbe11g11430/Nbe11g11450/Nbe13g09280/Nbe13g11090/Nbe17g10350/Novel.7218	12	-/-/-/-/-/-/-/-/-/-/-/-	K00600/K00600/K00600/K05350/K05350/K00600/K05349/K05349/K00600/K13051/K01188/K13034	12	Nbe01g17270/Nbe02g16860/Nbe04g17080/Nbe06g08690/Nbe07g07280/Nbe09g18830/Nbe11g11430/Nbe11g11450/Nbe13g09280/Nbe13g11090/Nbe17g10350/Novel.7218	0	-
ko00563	Glycosylphosphatidylinositol (GPI)-anchor biosynthesis	6/2254	53/10652	0.979735	1	Nbe01g20620/Nbe06g00700/Nbe06g18160/Nbe09g10860/Nbe18g22500/Novel.5734	6	-/-/-/-/-/-	K03861/K05286/K03859/K05284/K05284/K09658	6	Nbe01g20620/Nbe06g00700/Nbe06g18160/Nbe09g10860/Nbe18g22500/Novel.5734	0	-
ko02010	ABC transporters	9/2254	72/10652	0.979914	1	Nbe04g00220/Nbe06g19520/Nbe06g19530/Nbe06g19540/Nbe07g02830/Nbe08g18430/Nbe10g27370/Nbe11g25200/Nbe13g08490	9	-/-/-/-/-/-/-/-/-	K05658/K05658/K05658/K05658/K05658/K05658/K05666/K05658/K05665	9	Nbe04g00220/Nbe06g19520/Nbe06g19530/Nbe06g19540/Nbe07g02830/Nbe08g18430/Nbe10g27370/Nbe11g25200/Nbe13g08490	0	-
ko03430	Mismatch repair	14/2254	103/10652	0.982085	1	Nbe01g30980/Nbe03g29760/Nbe04g29450/Nbe09g06300/Nbe12g28680/Nbe15g16970/Nbe15g17990/Nbe16g18010/Nbe16g18840/Nbe17g23760/Nbe18g27850/Novel.2308/Novel.2956/Novel.4815	14	-/-/-/-/-/-/-/-/-/-/-/-/-/-	K03505/K07466/K07466/K03505/K07466/K07466/K07466/K07466/K07466/K10755/K07466/K10739/K07466/K07466	14	Nbe01g30980/Nbe03g29760/Nbe04g29450/Nbe09g06300/Nbe12g28680/Nbe15g16970/Nbe15g17990/Nbe16g18010/Nbe16g18840/Nbe17g23760/Nbe18g27850/Novel.2308/Novel.2956/Novel.4815	0	-
ko00340	Histidine metabolism	4/2254	41/10652	0.983957	1	Nbe06g26550/Nbe08g25100/Nbe15g17730/Nbe16g18240	4	-/-/-/-	K14085/K01590/K00128/K00128	4	Nbe06g26550/Nbe08g25100/Nbe15g17730/Nbe16g18240	0	-
ko00620	Pyruvate metabolism	30/2254	196/10652	0.985401	1	Nbe01g07750/Nbe06g26550/Nbe07g04340/Nbe07g04350/Nbe08g01290/Nbe08g20330/Nbe08g20340/Nbe08g33310/Nbe09g22050/Nbe09g24060/Nbe09g27460/Nbe10g05850/Nbe10g30180/Nbe11g19870/Nbe12g07260/Nbe12g29960/Nbe14g18500/Nbe15g09610/Nbe15g17730/Nbe15g26460/Nbe16g04010/Nbe16g10500/Nbe16g15950/Nbe16g18240/Nbe17g03040/Nbe17g30270/Nbe18g02730/Nbe19g05130/Nbe19g27990/Novel.6635	30	-/-/-/-/-/-/-/-/-/-/-/-/-/-/-/-/-/-/-/-/-/-/-/-/-/-/-/-/-/-	K00028/K14085/K00873/K00873/K00016/K00626/K00626/K01679/K00016/K00029/K00029/K00873/K00026/K01895/K00029/K00028/K00161/K00873/K00128/K00627/K00626/K01610/K00162/K00128/K00873/K00382/K00382/K00873/K00161/K00627	30	Nbe01g07750/Nbe06g26550/Nbe07g04340/Nbe07g04350/Nbe08g01290/Nbe08g20330/Nbe08g20340/Nbe08g33310/Nbe09g22050/Nbe09g24060/Nbe09g27460/Nbe10g05850/Nbe10g30180/Nbe11g19870/Nbe12g07260/Nbe12g29960/Nbe14g18500/Nbe15g09610/Nbe15g17730/Nbe15g26460/Nbe16g04010/Nbe16g10500/Nbe16g15950/Nbe16g18240/Nbe17g03040/Nbe17g30270/Nbe18g02730/Nbe19g05130/Nbe19g27990/Novel.6635	0	-
ko04122	Sulfur relay system	1/2254	18/10652	0.986205	1	Novel.6813	1	-	K21232	1	Novel.6813	0	-
ko03440	Homologous recombination	19/2254	136/10652	0.98818	1	Nbe01g01660/Nbe01g25610/Nbe01g30980/Nbe03g29760/Nbe04g29450/Nbe09g06300/Nbe09g09280/Nbe09g09290/Nbe12g28680/Nbe13g00090/Nbe15g16970/Nbe15g17990/Nbe16g18010/Nbe16g18840/Nbe18g27850/Novel.2308/Novel.2956/Novel.3525/Novel.4815	19	-/-/-/-/-/-/-/-/-/-/-/-/-/-/-/-/-/-/-	K10875/K10728/K03505/K07466/K07466/K03505/K03165/K03165/K07466/K10882/K07466/K07466/K07466/K07466/K07466/K10739/K07466/K10881/K07466	19	Nbe01g01660/Nbe01g25610/Nbe01g30980/Nbe03g29760/Nbe04g29450/Nbe09g06300/Nbe09g09280/Nbe09g09290/Nbe12g28680/Nbe13g00090/Nbe15g16970/Nbe15g17990/Nbe16g18010/Nbe16g18840/Nbe18g27850/Novel.2308/Novel.2956/Novel.3525/Novel.4815	0	-
ko03410	Base excision repair	9/2254	80/10652	0.993268	1	Nbe01g30980/Nbe04g07560/Nbe09g06300/Nbe09g27230/Nbe11g01590/Nbe12g24900/Nbe16g00020/Nbe16g18770/Nbe18g33280	9	-/-/-/-/-/-/-/-/-	K03505/K01247/K03505/K10798/K01246/K10798/K10801/K03512/K01247	9	Nbe01g30980/Nbe04g07560/Nbe09g06300/Nbe09g27230/Nbe11g01590/Nbe12g24900/Nbe16g00020/Nbe16g18770/Nbe18g33280	0	-
ko00591	Linoleic acid metabolism	3/2254	39/10652	0.993972	1	Nbe01g13020/Nbe10g02370/Nbe10g07440	3	-/-/-	K15718/K14674/K15718	3	Nbe01g13020/Nbe10g02370/Nbe10g07440	0	-
ko00790	Folate biosynthesis	4/2254	47/10652	0.994396	1	Nbe01g18970/Nbe02g18490/Nbe10g14750/Nbe19g32810	4	-/-/-/-	K14652/K14652/K01495/K01495	4	Nbe01g18970/Nbe02g18490/Nbe10g14750/Nbe19g32810	0	-
ko00908	Zeatin biosynthesis	11/2254	96/10652	0.995676	1	Nbe01g18800/Nbe06g00030/Nbe08g21760/Nbe09g03120/Nbe09g23110/Nbe13g10410/Nbe13g14190/Nbe14g04510/Nbe15g26450/Nbe19g37810/Novel.2315	11	-/-/-/-/-/-/-/-/-/-/-	K23452/K13495/K00279/K00279/K13495/K13496/K00279/K13496/K13495/K00279/K00279	11	Nbe01g18800/Nbe06g00030/Nbe08g21760/Nbe09g03120/Nbe09g23110/Nbe13g10410/Nbe13g14190/Nbe14g04510/Nbe15g26450/Nbe19g37810/Novel.2315	0	-
ko03030	DNA replication	15/2254	123/10652	0.996647	1	Nbe01g30980/Nbe03g29760/Nbe04g29450/Nbe09g06300/Nbe12g28680/Nbe15g16970/Nbe15g17990/Nbe16g18010/Nbe16g18840/Nbe17g23760/Nbe18g27850/Novel.2308/Novel.2895/Novel.2956/Novel.4815	15	-/-/-/-/-/-/-/-/-/-/-/-/-/-/-	K03505/K07466/K07466/K03505/K07466/K07466/K07466/K07466/K07466/K10755/K07466/K10739/K10742/K07466/K07466	15	Nbe01g30980/Nbe03g29760/Nbe04g29450/Nbe09g06300/Nbe12g28680/Nbe15g16970/Nbe15g17990/Nbe16g18010/Nbe16g18840/Nbe17g23760/Nbe18g27850/Novel.2308/Novel.2895/Novel.2956/Novel.4815	0	-
ko00780	Biotin metabolism	2/2254	34/10652	0.996909	1	Nbe12g31800/Novel.4661	2	-/-	K09458/K00059	2	Nbe12g31800/Novel.4661	0	-
ko00860	Porphyrin and chlorophyll metabolism	10/2254	93/10652	0.997339	1	Nbe01g22360/Nbe07g26150/Nbe08g06620/Nbe09g23530/Nbe11g28050/Nbe12g07790/Nbe12g32580/Nbe12g37620/Nbe16g23310/Novel.3387	10	-/-/-/-/-/-/-/-/-/-	K02303/K19054/K02303/K01772/K13071/K01772/K02492/K22013/K00231/K22013	10	Nbe01g22360/Nbe07g26150/Nbe08g06620/Nbe09g23530/Nbe11g28050/Nbe12g07790/Nbe12g32580/Nbe12g37620/Nbe16g23310/Novel.3387	0	-
ko00511	Other glycan degradation	1/2254	26/10652	0.99795	1	Nbe02g00580	1	-	K17108	1	Nbe02g00580	0	-
ko00073	Cutin, suberine and wax biosynthesis	6/2254	68/10652	0.998153	1	Nbe07g07970/Nbe08g08050/Nbe11g09890/Nbe12g11320/Nbe12g26630/Nbe12g26640	6	-/-/-/-/-/-	K15402/K15404/K20769/K13356/K15404/K15404	6	Nbe07g07970/Nbe08g08050/Nbe11g09890/Nbe12g11320/Nbe12g26630/Nbe12g26640	0	-
ko00904	Diterpenoid biosynthesis	3/2254	47/10652	0.998739	1	Nbe15g23980/Nbe19g24040/Novel.2875	3	-/-/-	K04125/K04125/K04123	3	Nbe15g23980/Nbe19g24040/Novel.2875	0	-
ko00062	Fatty acid elongation	5/2254	63/10652	0.998775	1	Nbe01g31820/Nbe15g29260/Nbe16g24270/Nbe16g28710/Nbe19g30100	5	-/-/-/-/-	K07512/K07512/K15397/K10258/K15397	5	Nbe01g31820/Nbe15g29260/Nbe16g24270/Nbe16g28710/Nbe19g30100	0	-
ko00500	Starch and sucrose metabolism	42/2254	295/10652	0.999196	1	Nbe01g30310/Nbe02g04550/Nbe03g27400/Nbe03g28390/Nbe05g17160/Nbe05g17170/Nbe05g19740/Nbe05g33240/Nbe06g00540/Nbe06g07610/Nbe06g08690/Nbe06g14430/Nbe06g14450/Nbe06g15460/Nbe06g17690/Nbe07g07280/Nbe07g13180/Nbe07g23340/Nbe07g23350/Nbe07g30230/Nbe08g01620/Nbe08g30900/Nbe09g00060/Nbe09g22300/Nbe10g08350/Nbe11g11430/Nbe11g11450/Nbe13g05070/Nbe13g11580/Nbe13g14810/Nbe13g35110/Nbe14g18200/Nbe15g17480/Nbe…	42	-/-/-/-/-/-/-/-/-/-/-/-/-/-/-/-/-/-/-/-/-/-/-/-/-/-/-/-/-/-/-/-/-/-/-/-/-/-/-/-/-/-	K01177/K00695/K00703/K16055/K01087/K01193/K01087/K00844/K16055/K01177/K05350/K01087/K01193/K00847/K01087/K05350/K01087/K01176/K01176/K01513/K01177/K01087/K16055/K01087/K01177/K05349/K05349/K01193/K01176/K01087/K16055/K00695/K16055/K16055/K16055/K01513/K00695/K16055/K01188/K16055/K01177/K16055	42	Nbe01g30310/Nbe02g04550/Nbe03g27400/Nbe03g28390/Nbe05g17160/Nbe05g17170/Nbe05g19740/Nbe05g33240/Nbe06g00540/Nbe06g07610/Nbe06g08690/Nbe06g14430/Nbe06g14450/Nbe06g15460/Nbe06g17690/Nbe07g07280/Nbe07g13180/Nbe07g23340/Nbe07g23350/Nbe07g30230/Nbe08g01620/Nbe08g30900/Nbe09g00060/Nbe09g22300/Nbe10g08350/Nbe11g11430/Nbe11g11450/Nbe13g05070/Nbe13g11580/Nbe13g14810/Nbe13g35110/Nbe14g18200/Nbe15g17480/Nbe…	0	-
ko00710	Carbon fixation in photosynthetic organisms	27/2254	211/10652	0.999443	1	Nbe01g07750/Nbe02g23560/Nbe05g02030/Nbe08g12350/Nbe08g15000/Nbe09g24060/Nbe09g27460/Nbe10g05680/Nbe10g19510/Nbe10g29120/Nbe10g30180/Nbe11g18980/Nbe12g07260/Nbe12g12430/Nbe12g21340/Nbe12g22420/Nbe12g23910/Nbe12g29960/Nbe13g00670/Nbe13g08480/Nbe13g09390/Nbe14g03780/Nbe15g10760/Nbe15g15340/Nbe16g10500/Nbe16g31120/Nbe19g14230	27	-/-/-/-/-/-/-/-/-/-/-/-/-/-/-/-/-/-/-/-/-/-/-/-/-/-/-	K00028/K00927/K00814/K14455/K01807/K00029/K00029/K01623/K00814/K00927/K00026/K14454/K00029/K00927/K00927/K14454/K14454/K00028/K01623/K00134/K01623/K01623/K01623/K01783/K01610/K01623/K00134	27	Nbe01g07750/Nbe02g23560/Nbe05g02030/Nbe08g12350/Nbe08g15000/Nbe09g24060/Nbe09g27460/Nbe10g05680/Nbe10g19510/Nbe10g29120/Nbe10g30180/Nbe11g18980/Nbe12g07260/Nbe12g12430/Nbe12g21340/Nbe12g22420/Nbe12g23910/Nbe12g29960/Nbe13g00670/Nbe13g08480/Nbe13g09390/Nbe14g03780/Nbe15g10760/Nbe15g15340/Nbe16g10500/Nbe16g31120/Nbe19g14230	0	-
ko00531	Glycosaminoglycan degradation	1/2254	33/10652	0.999614	1	Nbe06g10390	1	-	K07964	1	Nbe06g10390	0	-
ko00290	Valine, leucine and isoleucine biosynthesis	2/2254	45/10652	0.999711	1	Nbe07g16430/Nbe11g18690	2	-/-	K00826/K00826	2	Nbe07g16430/Nbe11g18690	0	-
ko00100	Steroid biosynthesis	4/2254	69/10652	0.999913	1	Nbe03g27160/Nbe10g02370/Nbe18g31170/Novel.2689	4	-/-/-/-	K09832/K14674/K09832/K00559	4	Nbe03g27160/Nbe10g02370/Nbe18g31170/Novel.2689	0	-
ko00630	Glyoxylate and dicarboxylate metabolism	24/2254	211/10652	0.999941	1	Nbe01g17270/Nbe01g21970/Nbe02g16860/Nbe04g15380/Nbe04g17080/Nbe05g06100/Nbe05g18530/Nbe06g16300/Nbe07g17730/Nbe08g06950/Nbe08g20330/Nbe08g20340/Nbe09g18830/Nbe09g19770/Nbe10g30180/Nbe11g19870/Nbe13g09280/Nbe14g28000/Nbe16g04010/Nbe17g30270/Nbe18g02730/Nbe18g22880/Nbe19g10350/Nbe19g36250	24	-/-/-/-/-/-/-/-/-/-/-/-/-/-/-/-/-/-/-/-/-/-/-/-	K00600/K01647/K00600/K22133/K00600/K01647/K22133/K22133/K03781/K01647/K00626/K00626/K00600/K01647/K00026/K01895/K00600/K01915/K00626/K00382/K00382/K00122/K11517/K01681	24	Nbe01g17270/Nbe01g21970/Nbe02g16860/Nbe04g15380/Nbe04g17080/Nbe05g06100/Nbe05g18530/Nbe06g16300/Nbe07g17730/Nbe08g06950/Nbe08g20330/Nbe08g20340/Nbe09g18830/Nbe09g19770/Nbe10g30180/Nbe11g19870/Nbe13g09280/Nbe14g28000/Nbe16g04010/Nbe17g30270/Nbe18g02730/Nbe18g22880/Nbe19g10350/Nbe19g36250	0	-
ko00260	Glycine, serine and threonine metabolism	13/2254	146/10652	0.999981	1	Nbe01g17270/Nbe02g16860/Nbe04g17080/Nbe06g26550/Nbe07g03120/Nbe08g18090/Nbe09g18830/Nbe13g09280/Nbe16g03300/Nbe16g15450/Nbe16g23960/Nbe17g30270/Nbe18g02730	13	-/-/-/-/-/-/-/-/-/-/-/-/-	K00600/K00600/K00600/K14085/K01620/K01620/K00600/K00600/K15633/K00276/K00276/K00382/K00382	13	Nbe01g17270/Nbe02g16860/Nbe04g17080/Nbe06g26550/Nbe07g03120/Nbe08g18090/Nbe09g18830/Nbe13g09280/Nbe16g03300/Nbe16g15450/Nbe16g23960/Nbe17g30270/Nbe18g02730	0	-
ko00970	Aminoacyl-tRNA biosynthesis	10/2254	125/10652	0.999983	1	Nbe02g11850/Nbe03g05460/Nbe08g13310/Nbe11g01200/Nbe12g34850/Nbe15g11220/Nbe16g18470/Novel.134/Novel.3360/Novel.4407	10	-/-/-/-/-/-/-/-/-/-	K01875/K01887/K04567/K01881/K22503/K01886/K01868/K01868/K01867/K01873	10	Nbe02g11850/Nbe03g05460/Nbe08g13310/Nbe11g01200/Nbe12g34850/Nbe15g11220/Nbe16g18470/Novel.134/Novel.3360/Novel.4407	0	-
ko00040	Pentose and glucuronate interconversions	24/2254	221/10652	0.999984	1	Nbe01g01840/Nbe01g06160/Nbe01g23180/Nbe03g18460/Nbe03g20040/Nbe03g34380/Nbe03g36670/Nbe04g00610/Nbe04g00620/Nbe04g09720/Nbe04g10310/Nbe06g05960/Nbe07g09990/Nbe08g11260/Nbe08g20910/Nbe09g08070/Nbe14g06260/Nbe15g12570/Nbe15g15340/Nbe17g00400/Nbe18g11570/Nbe18g21230/Nbe18g23610/Nbe19g34170	24	-/-/-/-/-/-/-/-/-/-/-/-/-/-/-/-/-/-/-/-/-/-/-/-	K01051/K01051/K01184/K00012/K01051/K00012/K16190/K01051/K01051/K00012/K01728/K01051/K12447/K01184/K01184/K01051/K01728/K01051/K01783/K01051/K00002/K00012/K16190/K00012	24	Nbe01g01840/Nbe01g06160/Nbe01g23180/Nbe03g18460/Nbe03g20040/Nbe03g34380/Nbe03g36670/Nbe04g00610/Nbe04g00620/Nbe04g09720/Nbe04g10310/Nbe06g05960/Nbe07g09990/Nbe08g11260/Nbe08g20910/Nbe09g08070/Nbe14g06260/Nbe15g12570/Nbe15g15340/Nbe17g00400/Nbe18g11570/Nbe18g21230/Nbe18g23610/Nbe19g34170	0	-
ko00906	Carotenoid biosynthesis	2/2254	62/10652	0.999993	1	Nbe05g14790/Nbe11g07610	2	-/-	K09843/K09840	2	Nbe05g14790/Nbe11g07610	0	-
ko00190	Oxidative phosphorylation	32/2254	350/10652	1	1	Nbe01g08620/Nbe01g21880/Nbe02g07780/Nbe04g03500/Nbe04g07180/Nbe05g00450/Nbe06g36450/Nbe07g03550/Nbe09g09480/Nbe09g12760/Nbe09g35160/Nbe10g00520/Nbe10g16460/Nbe11g01380/Nbe11g17560/Nbe12g21640/Nbe13g31690/Nbe15g08120/Nbe15g28860/Nbe17g24670/Nbe18g33110/Nbe00g01290/Nbe00g01310/Nbe00g04740/Novel.4014/Novel.4324/Novel.4548/Novel.4784/Novel.4962/Novel.5622/Novel.6675/Novel.7279	32	-/-/-/-/-/-/-/-/-/-/-/-/-/-/-/-/-/-/-/-/-/-/-/-/-/-/-/-/-/-/-/-	K00235/K02149/K00235/K02138/K02155/K02265/K03878/K00411/K00417/K02152/K01507/K02147/K03966/K01535/K02154/K02154/K02260/K02147/K02154/K01507/K00234/K02256/K02261/K03878/K00419/K02260/K05573/K00416/K03880/K02260/K02153/K00419	32	Nbe01g08620/Nbe01g21880/Nbe02g07780/Nbe04g03500/Nbe04g07180/Nbe05g00450/Nbe06g36450/Nbe07g03550/Nbe09g09480/Nbe09g12760/Nbe09g35160/Nbe10g00520/Nbe10g16460/Nbe11g01380/Nbe11g17560/Nbe12g21640/Nbe13g31690/Nbe15g08120/Nbe15g28860/Nbe17g24670/Nbe18g33110/Nbe00g01290/Nbe00g01310/Nbe00g04740/Novel.4014/Novel.4324/Novel.4548/Novel.4784/Novel.4962/Novel.5622/Novel.6675/Novel.7279	0	-
ko00195	Photosynthesis	3/2254	235/10652	1	1	Nbe10g29050/Nbe16g28150/Novel.3845	3	-/-/-	K03541/K02639/K02703	3	Nbe10g29050/Nbe16g28150/Novel.3845	0	-
