# Supplementary material for: Secreted Glycoside Hydrolase BcGH61 From Botrytis cinerea Induces Cell Death by the Apoplastic Location and Triggers Intracellular Immune Perception
Source: Mol Plant Pathol. 2025 Dec 30;27(1):e70199. doi: 10.1111/mpp.70199 (PMC12754035; doi:10.1111/mpp.70199)
Supplement: Supplementary file 10 — Table S3: KEGG enrichment analysis of the DEGs downregulated in the BcGH61‐expressing line. [file MPP-27-e70199-s007.xlsx]

## Sheet: Sheet1
ID	Description	GeneRatio	BgRatio	pvalue	p.adjust	geneID	Count	GeneName	KeggID	Up_count	Up_geneID	Down_count	Down_geneID
ko00196	Photosynthesis - antenna proteins	62/2101	72/10652	6.15146e-34	7.32024e-32	Nbe01g18420/Nbe01g18450/Nbe02g07510/Nbe02g18060/Nbe03g27370/Nbe03g27380/Nbe03g27390/Nbe04g22050/Nbe04g27260/Nbe05g02370/Nbe05g06340/Nbe05g28640/Nbe06g10980/Nbe07g16980/Nbe07g24920/Nbe09g05300/Nbe09g05970/Nbe09g06440/Nbe09g12710/Nbe10g19800/Nbe10g29460/Nbe10g29600/Nbe11g18300/Nbe13g07990/Nbe13g08030/Nbe13g31010/Nbe14g08840/Nbe14g14230/Nbe15g22590/Nbe15g24140/Nbe16g04620/Nbe16g25620/Nbe16g25630/Nbe…	62	-/-/-/-/-/-/-/-/-/-/-/-/-/-/-/-/-/-/-/-/-/-/-/-/-/-/-/-/-/-/-/-/-/-/-/-/-/-/-/-/-/-/-/-/-/-/-/-/-/-/-/-/-/-/-/-/-/-/-/-/-/-	K08917/K08917/K08912/K08917/K08912/K08912/K08912/K08907/K08907/K08916/K08909/K08910/K08910/K14172/K08913/K08913/K08908/K08907/K08907/K08916/K08909/K08914/K08911/K08908/K08908/K08914/K08915/K08914/K08912/K08909/K08913/K08912/K08912/K08912/K08912/K08912/K08912/K08912/K08912/K08912/K08912/K08912/K08912/K08912/K08912/K08912/K08912/K08912/K08912/K08915/K08912/K08912/K08912/K08912/K08908/K08908/K08912/…	0	-	62	Nbe01g18420/Nbe01g18450/Nbe02g07510/Nbe02g18060/Nbe03g27370/Nbe03g27380/Nbe03g27390/Nbe04g22050/Nbe04g27260/Nbe05g02370/Nbe05g06340/Nbe05g28640/Nbe06g10980/Nbe07g16980/Nbe07g24920/Nbe09g05300/Nbe09g05970/Nbe09g06440/Nbe09g12710/Nbe10g19800/Nbe10g29460/Nbe10g29600/Nbe11g18300/Nbe13g07990/Nbe13g08030/Nbe13g31010/Nbe14g08840/Nbe14g14230/Nbe15g22590/Nbe15g24140/Nbe16g04620/Nbe16g25620/Nbe16g25630/Nbe…
ko00860	Porphyrin and chlorophyll metabolism	52/2101	93/10652	1.01234e-14	6.02342e-13	Nbe01g25000/Nbe01g30460/Nbe02g24620/Nbe04g16170/Nbe05g15600/Nbe05g28700/Nbe06g11080/Nbe06g31070/Nbe07g00760/Nbe07g09080/Nbe07g09840/Nbe07g28660/Nbe08g10030/Nbe08g10780/Nbe08g20870/Nbe08g21240/Nbe08g23190/Nbe08g24030/Nbe08g26200/Nbe09g01240/Nbe09g07530/Nbe09g26770/Nbe09g32190/Nbe10g12740/Nbe10g22770/Nbe10g29740/Nbe11g00310/Nbe11g00320/Nbe11g06010/Nbe11g16950/Nbe12g21150/Nbe12g24300/Nbe12g28880/Nbe…	52	-/-/-/-/-/-/-/-/-/-/-/-/-/-/-/-/-/-/-/-/-/-/-/-/-/-/-/-/-/-/-/-/-/-/-/-/-/-/-/-/-/-/-/-/-/-/-/-/-/-/-/-	K00231/K18010/K01772/K01599/K01599/K10960/K10960/K04035/K03403/K13600/K22013/K00218/K08099/K13600/K03404/K03403/K01845/K13600/K22013/K21480/K01599/K01698/K03405/K08099/K13600/K00218/K03428/K03428/K02492/K01749/K01749/K01698/K00218/K13606/K21480/K00218/K04040/K01599/K03405/K00218/K01599/K02492/K08101/K00228/K04040/K00228/K04035/K18010/K10960/K00231/K21480/K19073	0	-	52	Nbe01g25000/Nbe01g30460/Nbe02g24620/Nbe04g16170/Nbe05g15600/Nbe05g28700/Nbe06g11080/Nbe06g31070/Nbe07g00760/Nbe07g09080/Nbe07g09840/Nbe07g28660/Nbe08g10030/Nbe08g10780/Nbe08g20870/Nbe08g21240/Nbe08g23190/Nbe08g24030/Nbe08g26200/Nbe09g01240/Nbe09g07530/Nbe09g26770/Nbe09g32190/Nbe10g12740/Nbe10g22770/Nbe10g29740/Nbe11g00310/Nbe11g00320/Nbe11g06010/Nbe11g16950/Nbe12g21150/Nbe12g24300/Nbe12g28880/Nbe…
ko00500	Starch and sucrose metabolism	112/2101	295/10652	1.40544e-13	5.5749e-12	Nbe01g01360/Nbe01g08250/Nbe01g11010/Nbe01g15660/Nbe01g22300/Nbe01g26220/Nbe01g33440/Nbe02g00860/Nbe02g02820/Nbe02g04570/Nbe02g10060/Nbe02g14130/Nbe02g31190/Nbe03g01140/Nbe03g01910/Nbe03g11960/Nbe03g20750/Nbe03g29710/Nbe03g32660/Nbe03g35030/Nbe04g09600/Nbe04g19150/Nbe04g23300/Nbe04g24610/Nbe05g03700/Nbe05g13740/Nbe05g20420/Nbe05g31320/Nbe06g05440/Nbe06g15410/Nbe06g18180/Nbe06g27160/Nbe06g37240/Nbe…	112	-/-/-/-/-/-/-/-/-/-/-/-/-/-/-/-/-/-/-/-/-/-/-/-/-/-/-/-/-/-/-/-/-/-/-/-/-/-/-/-/-/-/-/-/-/-/-/-/-/-/-/-/-/-/-/-/-/-/-/-/-/-/-/-/-/-/-/-/-/-/-/-/-/-/-/-/-/-/-/-/-/-/-/-/-/-/-/-/-/-/-/-/-/-/-/-/-/-/-/-/-/-/-/-/-/-/-/-/-/-/-/-	K01179/K01177/K05349/K01179/K01188/K01179/K00696/K00696/K01214/K01179/K05349/K01179/K00975/K00705/K01087/K00844/K00703/K00688/K19891/K00703/K01176/K00963/K19893/K01087/K05349/K01179/K00703/K05350/K19892/K01835/K00703/K01193/K19891/K05349/K01176/K00844/K01177/K01177/K05349/K05349/K05349/K19893/K19893/K00963/K01179/K13679/K01194/K01193/K01179/K05349/K00847/K00696/K05349/K01179/K01214/K01214/K05349/…	0	-	112	Nbe01g01360/Nbe01g08250/Nbe01g11010/Nbe01g15660/Nbe01g22300/Nbe01g26220/Nbe01g33440/Nbe02g00860/Nbe02g02820/Nbe02g04570/Nbe02g10060/Nbe02g14130/Nbe02g31190/Nbe03g01140/Nbe03g01910/Nbe03g11960/Nbe03g20750/Nbe03g29710/Nbe03g32660/Nbe03g35030/Nbe04g09600/Nbe04g19150/Nbe04g23300/Nbe04g24610/Nbe05g03700/Nbe05g13740/Nbe05g20420/Nbe05g31320/Nbe06g05440/Nbe06g15410/Nbe06g18180/Nbe06g27160/Nbe06g37240/Nbe…
ko00710	Carbon fixation in photosynthetic organisms	84/2101	211/10652	9.37075e-12	2.7878e-10	Nbe01g00340/Nbe01g00980/Nbe01g01340/Nbe01g11470/Nbe01g30410/Nbe02g03370/Nbe02g10450/Nbe02g13550/Nbe02g14150/Nbe02g18970/Nbe02g26380/Nbe03g00420/Nbe03g15070/Nbe03g21890/Nbe03g23370/Nbe03g23390/Nbe03g23400/Nbe03g26390/Nbe04g07210/Nbe04g17550/Nbe04g27910/Nbe05g03160/Nbe05g06490/Nbe05g12090/Nbe05g24160/Nbe05g28510/Nbe06g10850/Nbe06g12270/Nbe06g28100/Nbe06g32610/Nbe07g04060/Nbe07g08640/Nbe07g17470/Nbe…	84	-/-/-/-/-/-/-/-/-/-/-/-/-/-/-/-/-/-/-/-/-/-/-/-/-/-/-/-/-/-/-/-/-/-/-/-/-/-/-/-/-/-/-/-/-/-/-/-/-/-/-/-/-/-/-/-/-/-/-/-/-/-/-/-/-/-/-/-/-/-/-/-/-/-/-/-/-/-/-/-/-/-/-/-	K00026/K01803/K01623/K01807/K00026/K00025/K01807/K01803/K01623/K00025/K00134/K00615/K01623/K01623/K01602/K01602/K01602/K01807/K01623/K00615/K00615/K00025/K01595/K01100/K00134/K01783/K01783/K01623/K00029/K00051/K05298/K03841/K05298/K01595/K03841/K03841/K05298/K03841/K01100/K01803/K00134/K01595/K00025/K01610/K00855/K00927/K01602/K00927/K00134/K01100/K00855/K00026/K05298/K01623/K03841/K03841/K01100/…	0	-	84	Nbe01g00340/Nbe01g00980/Nbe01g01340/Nbe01g11470/Nbe01g30410/Nbe02g03370/Nbe02g10450/Nbe02g13550/Nbe02g14150/Nbe02g18970/Nbe02g26380/Nbe03g00420/Nbe03g15070/Nbe03g21890/Nbe03g23370/Nbe03g23390/Nbe03g23400/Nbe03g26390/Nbe04g07210/Nbe04g17550/Nbe04g27910/Nbe05g03160/Nbe05g06490/Nbe05g12090/Nbe05g24160/Nbe05g28510/Nbe06g10850/Nbe06g12270/Nbe06g28100/Nbe06g32610/Nbe07g04060/Nbe07g08640/Nbe07g17470/Nbe…
ko00906	Carotenoid biosynthesis	33/2101	62/10652	4.22991e-09	9.93899e-08	Nbe01g03220/Nbe01g11730/Nbe02g10680/Nbe02g20060/Nbe03g04080/Nbe03g04180/Nbe03g10000/Nbe04g23460/Nbe04g23530/Nbe04g30260/Nbe07g11970/Nbe07g23410/Nbe08g02910/Nbe08g29480/Nbe08g29500/Nbe09g03260/Nbe09g27930/Nbe10g01950/Nbe11g03870/Nbe12g25770/Nbe13g07270/Nbe13g11530/Nbe13g24780/Nbe13g33660/Nbe14g14980/Nbe15g09490/Nbe15g19850/Nbe17g29850/Nbe18g02380/Nbe18g19930/Nbe19g37710/Novel.3637/Novel.4027	33	-/-/-/-/-/-/-/-/-/-/-/-/-/-/-/-/-/-/-/-/-/-/-/-/-/-/-/-/-/-/-/-/-	K09843/K00514/K00514/K09843/K09839/K15747/K09838/K09839/K15747/K09838/K09841/K09843/K09843/K09841/K09841/K06444/K09840/K06443/K09843/K09840/K09835/K09843/K06443/K09840/K09840/K09837/K09843/K15744/K15744/K02291/K06444/K09837/K09842	0	-	33	Nbe01g03220/Nbe01g11730/Nbe02g10680/Nbe02g20060/Nbe03g04080/Nbe03g04180/Nbe03g10000/Nbe04g23460/Nbe04g23530/Nbe04g30260/Nbe07g11970/Nbe07g23410/Nbe08g02910/Nbe08g29480/Nbe08g29500/Nbe09g03260/Nbe09g27930/Nbe10g01950/Nbe11g03870/Nbe12g25770/Nbe13g07270/Nbe13g11530/Nbe13g24780/Nbe13g33660/Nbe14g14980/Nbe15g09490/Nbe15g19850/Nbe17g29850/Nbe18g02380/Nbe18g19930/Nbe19g37710/Novel.3637/Novel.4027
ko00195	Photosynthesis	84/2101	235/10652	5.01125e-09	9.93899e-08	Nbe02g06340/Nbe02g06370/Nbe02g07480/Nbe03g00580/Nbe03g05160/Nbe03g09450/Nbe03g16650/Nbe03g18010/Nbe03g20460/Nbe03g21490/Nbe03g25750/Nbe03g26220/Nbe03g31960/Nbe03g32510/Nbe04g05370/Nbe04g09000/Nbe04g10730/Nbe04g13470/Nbe04g20880/Nbe04g22120/Nbe05g00810/Nbe05g05380/Nbe05g24940/Nbe05g32800/Nbe06g06680/Nbe06g23030/Nbe06g28470/Nbe07g28550/Nbe08g00100/Nbe08g04850/Nbe08g10140/Nbe08g10160/Nbe08g11030/Nbe…	84	-/-/-/-/-/-/-/-/-/-/-/-/-/-/-/-/-/-/-/-/-/-/-/-/-/-/-/-/-/-/-/-/-/-/-/-/-/-/-/-/-/-/-/-/-/-/-/-/-/-/-/-/-/-/-/-/-/-/-/-/-/-/-/-/-/-/-/-/-/-/-/-/-/-/-/-/-/-/-/-/-/-/-/-	K08905/K08905/K08901/K02113/K02638/K02698/K02694/K02716/K02716/K02641/K08906/K02694/K08901/K02115/K02694/K02716/K02641/K02694/K02639/K02717/K02695/K02636/K02723/K02695/K02638/K02723/K02695/K08902/K02701/K02109/K02692/K02692/K03542/K02636/K02717/K02639/K02639/K02721/K02693/K02699/K14332/K02695/K03542/K03541/K02109/K02109/K03541/K02639/K02698/K02716/K08902/K02639/K02639/K02717/K02113/K08901/K02701/…	0	-	84	Nbe02g06340/Nbe02g06370/Nbe02g07480/Nbe03g00580/Nbe03g05160/Nbe03g09450/Nbe03g16650/Nbe03g18010/Nbe03g20460/Nbe03g21490/Nbe03g25750/Nbe03g26220/Nbe03g31960/Nbe03g32510/Nbe04g05370/Nbe04g09000/Nbe04g10730/Nbe04g13470/Nbe04g20880/Nbe04g22120/Nbe05g00810/Nbe05g05380/Nbe05g24940/Nbe05g32800/Nbe06g06680/Nbe06g23030/Nbe06g28470/Nbe07g28550/Nbe08g00100/Nbe08g04850/Nbe08g10140/Nbe08g10160/Nbe08g11030/Nbe…
ko00030	Pentose phosphate pathway	46/2101	115/10652	3.96471e-07	6.74001e-06	Nbe01g01340/Nbe01g11470/Nbe02g10450/Nbe02g14150/Nbe02g14910/Nbe02g14920/Nbe03g00420/Nbe03g15070/Nbe03g21890/Nbe03g26390/Nbe04g07210/Nbe04g17550/Nbe04g27910/Nbe05g28510/Nbe06g10850/Nbe06g12270/Nbe06g15410/Nbe07g08640/Nbe08g05530/Nbe08g13020/Nbe08g13030/Nbe08g24620/Nbe09g22310/Nbe11g13250/Nbe11g26250/Nbe12g27780/Nbe13g01710/Nbe13g04480/Nbe13g04490/Nbe13g14790/Nbe13g27750/Nbe14g08270/Nbe14g20040/Nbe…	46	-/-/-/-/-/-/-/-/-/-/-/-/-/-/-/-/-/-/-/-/-/-/-/-/-/-/-/-/-/-/-/-/-/-/-/-/-/-/-/-/-/-/-/-/-/-	K01623/K01807/K01807/K01623/K00036/K00036/K00615/K01623/K01623/K01807/K01623/K00615/K00615/K01783/K01783/K01623/K01835/K03841/K00948/K03841/K03841/K03841/K00616/K01057/K00131/K00948/K01623/K03841/K03841/K00616/K01623/K03841/K00036/K00895/K00036/K00895/K01783/K01057/K03841/K03841/K01835/K00033/K00895/K01623/K00850/K03841	0	-	46	Nbe01g01340/Nbe01g11470/Nbe02g10450/Nbe02g14150/Nbe02g14910/Nbe02g14920/Nbe03g00420/Nbe03g15070/Nbe03g21890/Nbe03g26390/Nbe04g07210/Nbe04g17550/Nbe04g27910/Nbe05g28510/Nbe06g10850/Nbe06g12270/Nbe06g15410/Nbe07g08640/Nbe08g05530/Nbe08g13020/Nbe08g13030/Nbe08g24620/Nbe09g22310/Nbe11g13250/Nbe11g26250/Nbe12g27780/Nbe13g01710/Nbe13g04480/Nbe13g04490/Nbe13g14790/Nbe13g27750/Nbe14g08270/Nbe14g20040/Nbe…
ko00460	Cyanoamino acid metabolism	36/2101	89/10652	5.23341e-06	7.45054e-05	Nbe01g08470/Nbe01g11010/Nbe01g22300/Nbe02g07630/Nbe02g10060/Nbe03g11070/Nbe03g17030/Nbe04g08140/Nbe04g28540/Nbe04g28550/Nbe04g32600/Nbe05g03700/Nbe05g31320/Nbe05g35050/Nbe06g05300/Nbe07g00940/Nbe08g09680/Nbe08g09700/Nbe08g16160/Nbe08g21060/Nbe09g02840/Nbe10g18030/Nbe11g10440/Nbe11g11460/Nbe12g16880/Nbe12g18430/Nbe13g31350/Nbe14g13940/Nbe14g31630/Nbe17g19950/Nbe18g18230/Nbe19g07080/Nbe19g31770/Nbe…	36	-/-/-/-/-/-/-/-/-/-/-/-/-/-/-/-/-/-/-/-/-/-/-/-/-/-/-/-/-/-/-/-/-/-/-/-	K13034/K05349/K01188/K13034/K05349/K01455/K00600/K00600/K01455/K01455/K18592/K05349/K05350/K08248/K13035/K05349/K05349/K05349/K12153/K05349/K18592/K05349/K13035/K05349/K05349/K01188/K05350/K05350/K01188/K05350/K05350/K05349/K01188/K18592/K05350/K00600	0	-	36	Nbe01g08470/Nbe01g11010/Nbe01g22300/Nbe02g07630/Nbe02g10060/Nbe03g11070/Nbe03g17030/Nbe04g08140/Nbe04g28540/Nbe04g28550/Nbe04g32600/Nbe05g03700/Nbe05g31320/Nbe05g35050/Nbe06g05300/Nbe07g00940/Nbe08g09680/Nbe08g09700/Nbe08g16160/Nbe08g21060/Nbe09g02840/Nbe10g18030/Nbe11g10440/Nbe11g11460/Nbe12g16880/Nbe12g18430/Nbe13g31350/Nbe14g13940/Nbe14g31630/Nbe17g19950/Nbe18g18230/Nbe19g07080/Nbe19g31770/Nbe…
ko00100	Steroid biosynthesis	30/2101	69/10652	5.63486e-06	7.45054e-05	Nbe01g05020/Nbe01g06420/Nbe02g12740/Nbe02g28440/Nbe03g14080/Nbe03g16680/Nbe03g16870/Nbe03g26250/Nbe04g02730/Nbe04g05320/Nbe04g13490/Nbe05g04130/Nbe05g14960/Nbe08g25320/Nbe10g24060/Nbe11g14670/Nbe12g02780/Nbe12g31140/Nbe13g09800/Nbe13g23380/Nbe13g25370/Nbe14g03970/Nbe16g09450/Nbe16g23600/Nbe17g29940/Nbe18g02240/Nbe18g32320/Novel.869/Novel.1385/Novel.6758	30	-/-/-/-/-/-/-/-/-/-/-/-/-/-/-/-/-/-/-/-/-/-/-/-/-/-/-/-/-/-	K08242/K14423/K08242/K14424/K14424/K09828/K00227/K09828/K14424/K09828/K09828/K00213/K01052/K01853/K14424/K05917/K00801/K14423/K00222/K23558/K00801/K00222/K00511/K01052/K08246/K08246/K00227/K01052/K00511/K00559	0	-	30	Nbe01g05020/Nbe01g06420/Nbe02g12740/Nbe02g28440/Nbe03g14080/Nbe03g16680/Nbe03g16870/Nbe03g26250/Nbe04g02730/Nbe04g05320/Nbe04g13490/Nbe05g04130/Nbe05g14960/Nbe08g25320/Nbe10g24060/Nbe11g14670/Nbe12g02780/Nbe12g31140/Nbe13g09800/Nbe13g23380/Nbe13g25370/Nbe14g03970/Nbe16g09450/Nbe16g23600/Nbe17g29940/Nbe18g02240/Nbe18g32320/Novel.869/Novel.1385/Novel.6758
ko00630	Glyoxylate and dicarboxylate metabolism	68/2101	211/10652	9.81766e-06	0.00011683	Nbe01g00340/Nbe01g04660/Nbe01g30410/Nbe02g03370/Nbe02g12950/Nbe02g18970/Nbe03g04600/Nbe03g11070/Nbe03g17030/Nbe03g23370/Nbe03g23390/Nbe03g23400/Nbe03g24890/Nbe03g25650/Nbe03g32730/Nbe04g08140/Nbe04g11540/Nbe04g18890/Nbe04g28540/Nbe04g28550/Nbe05g03160/Nbe05g32540/Nbe05g33970/Nbe05g34290/Nbe05g34300/Nbe06g22210/Nbe06g26670/Nbe06g26680/Nbe06g27130/Nbe06g28730/Nbe06g30360/Nbe06g35940/Nbe07g01720/Nbe…	68	-/-/-/-/-/-/-/-/-/-/-/-/-/-/-/-/-/-/-/-/-/-/-/-/-/-/-/-/-/-/-/-/-/-/-/-/-/-/-/-/-/-/-/-/-/-/-/-/-/-/-/-/-/-/-/-/-/-/-/-/-/-/-/-/-/-/-/-	K00026/K15893/K00026/K00025/K15893/K00025/K03781/K01455/K00600/K01602/K01602/K01602/K03781/K02437/K00605/K00600/K03781/K01915/K01455/K01455/K00025/K15918/K18121/K11517/K11517/K01638/K11517/K11517/K18121/K15918/K02437/K19269/K01915/K02437/K02437/K01433/K00382/K00281/K02437/K01433/K00025/K01602/K00281/K00026/K00284/K11517/K11517/K19269/K14272/K11517/K14272/K01915/K01602/K01602/K00830/K00830/K18121/…	0	-	68	Nbe01g00340/Nbe01g04660/Nbe01g30410/Nbe02g03370/Nbe02g12950/Nbe02g18970/Nbe03g04600/Nbe03g11070/Nbe03g17030/Nbe03g23370/Nbe03g23390/Nbe03g23400/Nbe03g24890/Nbe03g25650/Nbe03g32730/Nbe04g08140/Nbe04g11540/Nbe04g18890/Nbe04g28540/Nbe04g28550/Nbe05g03160/Nbe05g32540/Nbe05g33970/Nbe05g34290/Nbe05g34300/Nbe06g22210/Nbe06g26670/Nbe06g26680/Nbe06g27130/Nbe06g28730/Nbe06g30360/Nbe06g35940/Nbe07g01720/Nbe…
ko00780	Biotin metabolism	18/2101	34/10652	1.61639e-05	0.000174864	Nbe03g06380/Nbe03g27270/Nbe04g15840/Nbe05g09720/Nbe05g16850/Nbe06g11470/Nbe08g09400/Nbe13g25580/Nbe13g27040/Nbe13g38490/Nbe14g17980/Nbe15g26440/Nbe15g32190/Nbe16g02200/Nbe18g30750/Nbe19g14100/Nbe19g37150/Novel.2175	18	-/-/-/-/-/-/-/-/-/-/-/-/-/-/-/-/-/-	K00208/K09458/K00652/K00208/K00652/K02372/K01012/K00208/K02372/K00208/K09458/K19562/K00208/K09458/K09458/K00059/K09458/K00652	0	-	18	Nbe03g06380/Nbe03g27270/Nbe04g15840/Nbe05g09720/Nbe05g16850/Nbe06g11470/Nbe08g09400/Nbe13g25580/Nbe13g27040/Nbe13g38490/Nbe14g17980/Nbe15g26440/Nbe15g32190/Nbe16g02200/Nbe18g30750/Nbe19g14100/Nbe19g37150/Novel.2175
ko00230	Purine metabolism	62/2101	196/10652	4.47865e-05	0.000444133	Nbe01g01180/Nbe01g02460/Nbe01g20920/Nbe01g21270/Nbe01g26170/Nbe01g31420/Nbe01g32790/Nbe02g04590/Nbe02g19160/Nbe02g20710/Nbe02g31730/Nbe04g03810/Nbe04g12480/Nbe04g12660/Nbe04g28370/Nbe05g08710/Nbe05g09670/Nbe05g24120/Nbe06g06760/Nbe06g15410/Nbe06g22100/Nbe06g32220/Nbe06g33260/Nbe07g02150/Nbe07g09980/Nbe08g00430/Nbe08g05530/Nbe08g07400/Nbe08g07920/Nbe08g22910/Nbe08g26370/Nbe09g00520/Nbe09g19740/Nbe…	62	-/-/-/-/-/-/-/-/-/-/-/-/-/-/-/-/-/-/-/-/-/-/-/-/-/-/-/-/-/-/-/-/-/-/-/-/-/-/-/-/-/-/-/-/-/-/-/-/-/-/-/-/-/-/-/-/-/-/-/-/-/-	K00764/K01945/K13484/K01923/K00951/K18151/K00873/K00951/K01945/K00939/K00764/K01939/K02083/K00602/K00860/K00860/K18453/K00940/K13811/K01835/K00940/K01081/K00873/K10807/K01933/K00940/K00948/K01923/K13484/K00873/K01933/K00939/K00940/K00940/K00873/K00860/K00759/K00939/K00759/K18532/K00948/K00873/K00940/K01427/K00759/K00873/K00856/K01488/K00942/K18532/K00106/K00873/K00873/K03787/K00951/K00951/K01490/…	0	-	62	Nbe01g01180/Nbe01g02460/Nbe01g20920/Nbe01g21270/Nbe01g26170/Nbe01g31420/Nbe01g32790/Nbe02g04590/Nbe02g19160/Nbe02g20710/Nbe02g31730/Nbe04g03810/Nbe04g12480/Nbe04g12660/Nbe04g28370/Nbe05g08710/Nbe05g09670/Nbe05g24120/Nbe06g06760/Nbe06g15410/Nbe06g22100/Nbe06g32220/Nbe06g33260/Nbe07g02150/Nbe07g09980/Nbe08g00430/Nbe08g05530/Nbe08g07400/Nbe08g07920/Nbe08g22910/Nbe08g26370/Nbe09g00520/Nbe09g19740/Nbe…
ko00290	Valine, leucine and isoleucine biosynthesis	20/2101	45/10652	0.000139629	0.00127815	Nbe01g29870/Nbe02g16450/Nbe03g11730/Nbe06g35510/Nbe07g29200/Nbe09g03850/Nbe09g04170/Nbe09g18520/Nbe10g23450/Nbe13g20240/Nbe13g35610/Nbe14g31170/Nbe15g02560/Nbe15g09540/Nbe16g09590/Nbe18g17730/Nbe19g09880/Nbe19g11290/Nbe19g21920/Nbe19g21930	20	-/-/-/-/-/-/-/-/-/-/-/-/-/-/-/-/-/-/-/-	K01703/K01652/K00826/K01653/K00053/K00053/K00053/K01687/K01652/K01687/K00053/K01653/K00826/K01754/K00826/K01649/K00052/K01649/K01703/K01703	0	-	20	Nbe01g29870/Nbe02g16450/Nbe03g11730/Nbe06g35510/Nbe07g29200/Nbe09g03850/Nbe09g04170/Nbe09g18520/Nbe10g23450/Nbe13g20240/Nbe13g35610/Nbe14g31170/Nbe15g02560/Nbe15g09540/Nbe16g09590/Nbe18g17730/Nbe19g09880/Nbe19g11290/Nbe19g21920/Nbe19g21930
ko00051	Fructose and mannose metabolism	44/2101	137/10652	0.000376527	0.00320048	Nbe01g00980/Nbe01g01340/Nbe01g07850/Nbe02g13550/Nbe02g14150/Nbe03g11960/Nbe03g15070/Nbe03g21890/Nbe04g07210/Nbe05g12720/Nbe06g12270/Nbe06g25130/Nbe07g08640/Nbe07g19020/Nbe07g28990/Nbe08g13020/Nbe08g13030/Nbe08g24620/Nbe09g08190/Nbe10g00790/Nbe10g24800/Nbe10g32590/Nbe12g36190/Nbe13g01710/Nbe13g04480/Nbe13g04490/Nbe13g27750/Nbe14g08270/Nbe15g04280/Nbe15g08440/Nbe15g32290/Nbe15g33860/Nbe16g13090/Nbe…	44	-/-/-/-/-/-/-/-/-/-/-/-/-/-/-/-/-/-/-/-/-/-/-/-/-/-/-/-/-/-/-/-/-/-/-/-/-/-/-/-/-/-/-/-	K01803/K01623/K17497/K01803/K01623/K00844/K01623/K01623/K01623/K00966/K01623/K00966/K03841/K00844/K19355/K03841/K03841/K03841/K00008/K01803/K01103/K00847/K00844/K01623/K03841/K03841/K01623/K03841/K00895/K01803/K00008/K00844/K00895/K00966/K03841/K00966/K03841/K00895/K19355/K01623/K00850/K19355/K03841/K00844	0	-	44	Nbe01g00980/Nbe01g01340/Nbe01g07850/Nbe02g13550/Nbe02g14150/Nbe03g11960/Nbe03g15070/Nbe03g21890/Nbe04g07210/Nbe05g12720/Nbe06g12270/Nbe06g25130/Nbe07g08640/Nbe07g19020/Nbe07g28990/Nbe08g13020/Nbe08g13030/Nbe08g24620/Nbe09g08190/Nbe10g00790/Nbe10g24800/Nbe10g32590/Nbe12g36190/Nbe13g01710/Nbe13g04480/Nbe13g04490/Nbe13g27750/Nbe14g08270/Nbe15g04280/Nbe15g08440/Nbe15g32290/Nbe15g33860/Nbe16g13090/Nbe…
ko00260	Glycine, serine and threonine metabolism	45/2101	146/10652	0.000875927	0.00694902	Nbe01g04660/Nbe01g05460/Nbe01g12370/Nbe02g12950/Nbe02g26970/Nbe03g17030/Nbe03g25650/Nbe03g32730/Nbe04g08140/Nbe04g08760/Nbe04g08770/Nbe04g24750/Nbe04g29360/Nbe05g01740/Nbe05g02550/Nbe05g13030/Nbe05g32540/Nbe06g25140/Nbe06g28730/Nbe06g30360/Nbe08g01040/Nbe08g01710/Nbe08g05520/Nbe08g16510/Nbe09g17900/Nbe09g23310/Nbe10g19260/Nbe10g21900/Nbe11g02050/Nbe11g22080/Nbe12g07990/Nbe12g36940/Nbe15g04670/Nbe…	45	-/-/-/-/-/-/-/-/-/-/-/-/-/-/-/-/-/-/-/-/-/-/-/-/-/-/-/-/-/-/-/-/-/-/-/-/-/-/-/-/-/-/-/-/-	K15893/K00872/K01695/K15893/K00130/K00600/K02437/K00605/K00600/K15634/K15634/K01834/K01733/K01733/K12524/K12524/K15918/K00130/K15918/K02437/K12235/K02437/K02437/K00872/K00382/K00281/K01733/K02437/K12524/K00499/K00281/K00276/K06001/K01754/K14272/K14272/K00276/K00830/K00830/K00058/K00605/K00276/K00130/K00382/K00600	0	-	45	Nbe01g04660/Nbe01g05460/Nbe01g12370/Nbe02g12950/Nbe02g26970/Nbe03g17030/Nbe03g25650/Nbe03g32730/Nbe04g08140/Nbe04g08760/Nbe04g08770/Nbe04g24750/Nbe04g29360/Nbe05g01740/Nbe05g02550/Nbe05g13030/Nbe05g32540/Nbe06g25140/Nbe06g28730/Nbe06g30360/Nbe08g01040/Nbe08g01710/Nbe08g05520/Nbe08g16510/Nbe09g17900/Nbe09g23310/Nbe10g19260/Nbe10g21900/Nbe11g02050/Nbe11g22080/Nbe12g07990/Nbe12g36940/Nbe15g04670/Nbe…
ko00620	Pyruvate metabolism	55/2101	196/10652	0.00285272	0.0212171	Nbe01g00340/Nbe01g08100/Nbe01g30410/Nbe01g32790/Nbe02g03370/Nbe02g18970/Nbe03g32620/Nbe03g33260/Nbe04g22860/Nbe05g03160/Nbe05g06490/Nbe06g09230/Nbe06g22210/Nbe06g28100/Nbe06g32610/Nbe06g33260/Nbe07g29170/Nbe08g22910/Nbe09g02400/Nbe09g17900/Nbe10g27170/Nbe10g30540/Nbe10g32290/Nbe11g06090/Nbe11g27840/Nbe12g06840/Nbe12g12870/Nbe12g29600/Nbe12g32700/Nbe12g32970/Nbe13g18330/Nbe13g37140/Nbe14g00520/Nbe…	55	-/-/-/-/-/-/-/-/-/-/-/-/-/-/-/-/-/-/-/-/-/-/-/-/-/-/-/-/-/-/-/-/-/-/-/-/-/-/-/-/-/-/-/-/-/-/-/-/-/-/-/-/-/-/-	K00026/K01962/K00026/K00873/K00025/K00025/K01759/K18881/K02160/K00025/K01595/K00128/K01638/K00029/K00051/K00873/K01595/K00873/K01759/K00382/K00873/K01595/K00025/K01610/K01759/K01759/K01759/K01962/K00026/K00873/K00873/K01512/K00051/K01512/K01595/K00051/K11262/K00873/K00873/K00102/K00029/K00029/K01649/K01759/K18881/K00128/K00102/K00128/K01649/K01913/K01595/K01759/K01759/K00382/K01595	0	-	55	Nbe01g00340/Nbe01g08100/Nbe01g30410/Nbe01g32790/Nbe02g03370/Nbe02g18970/Nbe03g32620/Nbe03g33260/Nbe04g22860/Nbe05g03160/Nbe05g06490/Nbe06g09230/Nbe06g22210/Nbe06g28100/Nbe06g32610/Nbe06g33260/Nbe07g29170/Nbe08g22910/Nbe09g02400/Nbe09g17900/Nbe10g27170/Nbe10g30540/Nbe10g32290/Nbe11g06090/Nbe11g27840/Nbe12g06840/Nbe12g12870/Nbe12g29600/Nbe12g32700/Nbe12g32970/Nbe13g18330/Nbe13g37140/Nbe14g00520/Nbe…
ko00061	Fatty acid biosynthesis	29/2101	92/10652	0.00473995	0.0320037	Nbe01g08100/Nbe01g24690/Nbe02g19130/Nbe03g06380/Nbe03g27270/Nbe04g22860/Nbe05g09720/Nbe05g22200/Nbe05g22280/Nbe06g11470/Nbe06g36040/Nbe07g09140/Nbe12g29600/Nbe13g25580/Nbe13g27040/Nbe13g38490/Nbe14g16540/Nbe14g17980/Nbe15g01910/Nbe15g32190/Nbe16g02200/Nbe16g15970/Nbe17g25890/Nbe18g06060/Nbe18g30750/Nbe19g14100/Nbe19g37150/Novel.14/Novel.6484	29	-/-/-/-/-/-/-/-/-/-/-/-/-/-/-/-/-/-/-/-/-/-/-/-/-/-/-/-/-	K01962/K01897/K01897/K00208/K09458/K02160/K00208/K10781/K00648/K02372/K03921/K01897/K01962/K00208/K02372/K00208/K00645/K09458/K11262/K00208/K09458/K00648/K18660/K18660/K09458/K00059/K09458/K01897/K10782	0	-	29	Nbe01g08100/Nbe01g24690/Nbe02g19130/Nbe03g06380/Nbe03g27270/Nbe04g22860/Nbe05g09720/Nbe05g22200/Nbe05g22280/Nbe06g11470/Nbe06g36040/Nbe07g09140/Nbe12g29600/Nbe13g25580/Nbe13g27040/Nbe13g38490/Nbe14g16540/Nbe14g17980/Nbe15g01910/Nbe15g32190/Nbe16g02200/Nbe16g15970/Nbe17g25890/Nbe18g06060/Nbe18g30750/Nbe19g14100/Nbe19g37150/Novel.14/Novel.6484
ko00010	Glycolysis / Gluconeogenesis	73/2101	279/10652	0.0048409	0.0320037	Nbe01g00980/Nbe01g01340/Nbe01g32790/Nbe02g08280/Nbe02g13550/Nbe02g14150/Nbe02g26380/Nbe03g11960/Nbe03g15070/Nbe03g21890/Nbe03g35200/Nbe03g35210/Nbe03g35260/Nbe04g07210/Nbe04g08760/Nbe04g08770/Nbe04g24750/Nbe05g24160/Nbe06g09230/Nbe06g12270/Nbe06g15410/Nbe06g33260/Nbe07g08640/Nbe07g18100/Nbe07g19020/Nbe08g13020/Nbe08g13030/Nbe08g13380/Nbe08g22910/Nbe08g24620/Nbe09g17900/Nbe10g00790/Nbe10g26160/Nbe…	73	-/-/-/-/-/-/-/-/-/-/-/-/-/-/-/-/-/-/-/-/-/-/-/-/-/-/-/-/-/-/-/-/-/-/-/-/-/-/-/-/-/-/-/-/-/-/-/-/-/-/-/-/-/-/-/-/-/-/-/-/-/-/-/-/-/-/-/-/-/-/-/-/-	K01803/K01623/K00873/K01792/K01803/K01623/K00134/K00844/K01623/K01623/K01785/K01785/K01785/K01623/K15634/K15634/K01834/K00134/K00128/K01623/K01835/K00873/K03841/K00121/K00844/K03841/K03841/K01568/K00873/K03841/K00382/K01803/K00134/K00873/K01610/K00927/K00131/K00927/K00134/K00873/K00844/K01623/K00002/K03841/K03841/K00873/K01623/K00927/K03841/K00121/K00895/K01803/K00844/K00895/K00134/K00873/K00873/…	0	-	73	Nbe01g00980/Nbe01g01340/Nbe01g32790/Nbe02g08280/Nbe02g13550/Nbe02g14150/Nbe02g26380/Nbe03g11960/Nbe03g15070/Nbe03g21890/Nbe03g35200/Nbe03g35210/Nbe03g35260/Nbe04g07210/Nbe04g08760/Nbe04g08770/Nbe04g24750/Nbe05g24160/Nbe06g09230/Nbe06g12270/Nbe06g15410/Nbe06g33260/Nbe07g08640/Nbe07g18100/Nbe07g19020/Nbe08g13020/Nbe08g13030/Nbe08g13380/Nbe08g22910/Nbe08g24620/Nbe09g17900/Nbe10g00790/Nbe10g26160/Nbe…
ko00970	Aminoacyl-tRNA biosynthesis	37/2101	125/10652	0.00512215	0.0320809	Nbe01g05190/Nbe01g10900/Nbe01g29980/Nbe02g09910/Nbe02g12420/Nbe02g24100/Nbe03g06610/Nbe03g32860/Nbe05g23650/Nbe05g30520/Nbe06g05890/Nbe06g21620/Nbe07g13630/Nbe09g02740/Nbe09g12490/Nbe09g14570/Nbe09g23880/Nbe10g08070/Nbe11g00380/Nbe12g32930/Nbe13g33510/Nbe14g05560/Nbe14g24040/Nbe15g04450/Nbe15g24370/Nbe15g27230/Nbe15g34400/Nbe16g11760/Nbe16g13310/Nbe17g15370/Nbe19g21890/Nbe19g35830/Nbe19g38250/Nov…	37	-/-/-/-/-/-/-/-/-/-/-/-/-/-/-/-/-/-/-/-/-/-/-/-/-/-/-/-/-/-/-/-/-/-/-/-/-	K01872/K01881/K02434/K01881/K01872/K01873/K04567/K01869/K01893/K01880/K01883/K01893/K01875/K01887/K01889/K01874/K02435/K01870/K01880/K01876/K01866/K01873/K02433/K01867/K02433/K01866/K04567/K01875/K01867/K01870/K02434/K01881/K01887/K14164/K01889/K01874/K01869	0	-	37	Nbe01g05190/Nbe01g10900/Nbe01g29980/Nbe02g09910/Nbe02g12420/Nbe02g24100/Nbe03g06610/Nbe03g32860/Nbe05g23650/Nbe05g30520/Nbe06g05890/Nbe06g21620/Nbe07g13630/Nbe09g02740/Nbe09g12490/Nbe09g14570/Nbe09g23880/Nbe10g08070/Nbe11g00380/Nbe12g32930/Nbe13g33510/Nbe14g05560/Nbe14g24040/Nbe15g04450/Nbe15g24370/Nbe15g27230/Nbe15g34400/Nbe16g11760/Nbe16g13310/Nbe17g15370/Nbe19g21890/Nbe19g35830/Nbe19g38250/Nov…
ko00511	Other glycan degradation	11/2101	26/10652	0.00703423	0.0418537	Nbe02g16370/Nbe02g16380/Nbe03g21380/Nbe05g04420/Nbe05g16790/Nbe06g13990/Nbe06g15110/Nbe06g35430/Nbe12g33650/Nbe14g31200/Nbe18g17980	11	-/-/-/-/-/-/-/-/-/-/-	K17108/K17108/K01191/K01191/K01444/K01444/K01206/K12373/K15923/K12373/K01190	0	-	11	Nbe02g16370/Nbe02g16380/Nbe03g21380/Nbe05g04420/Nbe05g16790/Nbe06g13990/Nbe06g15110/Nbe06g35430/Nbe12g33650/Nbe14g31200/Nbe18g17980
ko00660	C5-Branched dibasic acid metabolism	8/2101	17/10652	0.00998556	0.0565848	Nbe01g29870/Nbe02g16450/Nbe06g35510/Nbe10g23450/Nbe14g31170/Nbe19g09880/Nbe19g21920/Nbe19g21930	8	-/-/-/-/-/-/-/-	K01703/K01652/K01653/K01652/K01653/K00052/K01703/K01703	0	-	8	Nbe01g29870/Nbe02g16450/Nbe06g35510/Nbe10g23450/Nbe14g31170/Nbe19g09880/Nbe19g21920/Nbe19g21930
ko00902	Monoterpenoid biosynthesis	14/2101	40/10652	0.0171021	0.0921434	Nbe01g07790/Nbe01g07810/Nbe01g07820/Nbe06g36760/Nbe06g36790/Nbe06g36800/Nbe06g36810/Nbe06g36890/Nbe12g17760/Nbe12g29930/Nbe14g28690/Nbe14g28700/Nbe14g29220/Nbe14g29230	14	-/-/-/-/-/-/-/-/-/-/-/-/-/-	K15095/K15095/K15095/K23232/K23232/K23232/K23232/K23232/K15095/K15095/K23232/K23232/K23232/K23232	0	-	14	Nbe01g07790/Nbe01g07810/Nbe01g07820/Nbe06g36760/Nbe06g36790/Nbe06g36800/Nbe06g36810/Nbe06g36890/Nbe12g17760/Nbe12g29930/Nbe14g28690/Nbe14g28700/Nbe14g29220/Nbe14g29230
ko04712	Circadian rhythm - plant	25/2101	84/10652	0.0178092	0.0921434	Nbe02g03470/Nbe02g15290/Nbe04g32550/Nbe05g01250/Nbe07g04040/Nbe08g16910/Nbe08g19990/Nbe08g31330/Nbe09g05090/Nbe09g13230/Nbe09g13240/Nbe09g17970/Nbe09g18580/Nbe09g28920/Nbe10g18930/Nbe11g14390/Nbe11g16270/Nbe12g19240/Nbe13g20250/Nbe14g31820/Nbe15g02020/Nbe17g22320/Novel.1706/Novel.3104/Novel.7098	25	-/-/-/-/-/-/-/-/-/-/-/-/-/-/-/-/-/-/-/-/-/-/-/-/-	K12119/K12126/K10143/K12125/K16221/K16221/K10143/K12118/K10143/K16223/K16223/K12121/K00660/K12130/K12125/K16221/K12126/K16221/K00660/K16223/K12118/K12118/K16223/K12121/K12125	0	-	25	Nbe02g03470/Nbe02g15290/Nbe04g32550/Nbe05g01250/Nbe07g04040/Nbe08g16910/Nbe08g19990/Nbe08g31330/Nbe09g05090/Nbe09g13230/Nbe09g13240/Nbe09g17970/Nbe09g18580/Nbe09g28920/Nbe10g18930/Nbe11g14390/Nbe11g16270/Nbe12g19240/Nbe13g20250/Nbe14g31820/Nbe15g02020/Nbe17g22320/Novel.1706/Novel.3104/Novel.7098
ko02010	ABC transporters	22/2101	72/10652	0.0186352	0.0923993	Nbe02g24850/Nbe03g35150/Nbe05g17910/Nbe06g17350/Nbe07g02980/Nbe08g18270/Nbe09g32490/Nbe11g09550/Nbe12g16930/Nbe12g28040/Nbe12g40990/Nbe13g10950/Nbe13g18370/Nbe14g04890/Nbe14g23260/Nbe16g25440/Nbe17g20180/Nbe17g25560/Nbe18g22010/Nbe19g04300/Novel.3967/Novel.5245	22	-/-/-/-/-/-/-/-/-/-/-/-/-/-/-/-/-/-/-/-/-/-	K05666/K05658/K05655/K05666/K05681/K05681/K05665/K05658/K05666/K05658/K05666/K05658/K05658/K05658/K05658/K05658/K05658/K05666/K05658/K05665/K05674/K05658	0	-	22	Nbe02g24850/Nbe03g35150/Nbe05g17910/Nbe06g17350/Nbe07g02980/Nbe08g18270/Nbe09g32490/Nbe11g09550/Nbe12g16930/Nbe12g28040/Nbe12g40990/Nbe13g10950/Nbe13g18370/Nbe14g04890/Nbe14g23260/Nbe16g25440/Nbe17g20180/Nbe17g25560/Nbe18g22010/Nbe19g04300/Novel.3967/Novel.5245
ko00603	Glycosphingolipid biosynthesis - globo and isoglobo series	7/2101	16/10652	0.0247142	0.11764	Nbe03g30680/Nbe05g15740/Nbe05g23770/Nbe06g21770/Nbe06g35430/Nbe14g31200/Nbe18g27020	7	-/-/-/-/-/-/-	K01988/K07407/K07407/K07407/K12373/K12373/K01988	0	-	7	Nbe03g30680/Nbe05g15740/Nbe05g23770/Nbe06g21770/Nbe06g35430/Nbe14g31200/Nbe18g27020
ko03410	Base excision repair	23/2101	80/10652	0.0331279	0.151624	Nbe01g15410/Nbe02g15370/Nbe03g19800/Nbe03g24870/Nbe05g09630/Nbe06g21160/Nbe07g06460/Nbe07g21490/Nbe08g21680/Nbe09g00760/Nbe09g06230/Nbe09g28670/Nbe13g23580/Nbe13g29640/Nbe14g08850/Nbe14g11840/Nbe17g03940/Nbe17g16540/Nbe19g00660/Nbe19g04870/Nbe19g40010/Novel.4700/Novel.6729	23	-/-/-/-/-/-/-/-/-/-/-/-/-/-/-/-/-/-/-/-/-/-/-	K04799/K04799/K01246/K10802/K02328/K02325/K01246/K01246/K01142/K01246/K10772/K01246/K01246/K02335/K10802/K02335/K10798/K10802/K10798/K01246/K01246/K01247/K10802	0	-	23	Nbe01g15410/Nbe02g15370/Nbe03g19800/Nbe03g24870/Nbe05g09630/Nbe06g21160/Nbe07g06460/Nbe07g21490/Nbe08g21680/Nbe09g00760/Nbe09g06230/Nbe09g28670/Nbe13g23580/Nbe13g29640/Nbe14g08850/Nbe14g11840/Nbe17g03940/Nbe17g16540/Nbe19g00660/Nbe19g04870/Nbe19g40010/Novel.4700/Novel.6729
ko00531	Glycosaminoglycan degradation	11/2101	33/10652	0.0462725	0.203942	Nbe01g04720/Nbe01g13500/Nbe05g26660/Nbe06g03310/Nbe06g35430/Nbe10g00580/Nbe10g15840/Nbe11g24730/Nbe13g02640/Nbe14g31200/Nbe19g34120	11	-/-/-/-/-/-/-/-/-/-/-	K10532/K10532/K01205/K07964/K12373/K10532/K07964/K07964/K07964/K12373/K07964	0	-	11	Nbe01g04720/Nbe01g13500/Nbe05g26660/Nbe06g03310/Nbe06g35430/Nbe10g00580/Nbe10g15840/Nbe11g24730/Nbe13g02640/Nbe14g31200/Nbe19g34120
ko00910	Nitrogen metabolism	20/2101	71/10652	0.054403	0.230841	Nbe01g03200/Nbe02g20030/Nbe03g11070/Nbe03g36100/Nbe04g18890/Nbe04g28540/Nbe04g28550/Nbe07g01720/Nbe08g28340/Nbe10g01260/Nbe13g00970/Nbe13g06020/Nbe14g20480/Nbe16g17990/Nbe17g14840/Nbe18g09380/Nbe18g22980/Nbe19g12700/Nbe19g15490/Nbe19g16720	20	-/-/-/-/-/-/-/-/-/-/-/-/-/-/-/-/-/-/-/-	K00366/K00366/K01455/K01673/K01915/K01455/K01455/K01915/K10534/K00366/K00366/K00284/K01674/K01673/K01915/K01674/K01673/K00284/K00261/K01915	0	-	20	Nbe01g03200/Nbe02g20030/Nbe03g11070/Nbe03g36100/Nbe04g18890/Nbe04g28540/Nbe04g28550/Nbe07g01720/Nbe08g28340/Nbe10g01260/Nbe13g00970/Nbe13g06020/Nbe14g20480/Nbe16g17990/Nbe17g14840/Nbe18g09380/Nbe18g22980/Nbe19g12700/Nbe19g15490/Nbe19g16720
ko00920	Sulfur metabolism	19/2101	67/10652	0.0562554	0.230841	Nbe01g08470/Nbe01g33760/Nbe02g01050/Nbe02g07630/Nbe02g10820/Nbe02g23550/Nbe03g34840/Nbe03g37290/Nbe04g28370/Nbe05g08710/Nbe06g06760/Nbe09g12230/Nbe10g06220/Nbe11g04580/Nbe15g21890/Nbe17g13420/Nbe18g21680/Nbe19g11170/Novel.2844	19	-/-/-/-/-/-/-/-/-/-/-/-/-/-/-/-/-/-/-	K13034/K17285/K17285/K13034/K01738/K01011/K01739/K00387/K00860/K00860/K13811/K15422/K01738/K00860/K00640/K01738/K01739/K01738/K22966	0	-	19	Nbe01g08470/Nbe01g33760/Nbe02g01050/Nbe02g07630/Nbe02g10820/Nbe02g23550/Nbe03g34840/Nbe03g37290/Nbe04g28370/Nbe05g08710/Nbe06g06760/Nbe09g12230/Nbe10g06220/Nbe11g04580/Nbe15g21890/Nbe17g13420/Nbe18g21680/Nbe19g11170/Novel.2844
ko01212	Fatty acid metabolism	38/2101	152/10652	0.0642836	0.249727	Nbe01g08100/Nbe01g24690/Nbe02g19130/Nbe03g06380/Nbe03g27270/Nbe04g22860/Nbe05g09720/Nbe05g22200/Nbe05g22280/Nbe06g11470/Nbe06g36040/Nbe07g09140/Nbe08g08990/Nbe08g13330/Nbe09g02200/Nbe09g02210/Nbe09g26380/Nbe11g05540/Nbe12g29600/Nbe13g15680/Nbe13g25580/Nbe13g27040/Nbe13g38490/Nbe14g16540/Nbe14g17980/Nbe15g01910/Nbe15g30330/Nbe15g32180/Nbe15g32190/Nbe16g02200/Nbe16g15970/Nbe17g25890/Nbe18g06060/Nbe…	38	-/-/-/-/-/-/-/-/-/-/-/-/-/-/-/-/-/-/-/-/-/-/-/-/-/-/-/-/-/-/-/-/-/-/-/-/-/-	K01962/K01897/K01897/K00208/K09458/K02160/K00208/K10781/K00648/K02372/K03921/K01897/K01074/K00232/K10527/K10527/K10527/K10256/K01962/K01074/K00208/K02372/K00208/K00645/K09458/K11262/K10703/K10256/K00208/K09458/K00648/K18660/K18660/K09458/K00059/K09458/K10703/K01897	0	-	38	Nbe01g08100/Nbe01g24690/Nbe02g19130/Nbe03g06380/Nbe03g27270/Nbe04g22860/Nbe05g09720/Nbe05g22200/Nbe05g22280/Nbe06g11470/Nbe06g36040/Nbe07g09140/Nbe08g08990/Nbe08g13330/Nbe09g02200/Nbe09g02210/Nbe09g26380/Nbe11g05540/Nbe12g29600/Nbe13g15680/Nbe13g25580/Nbe13g27040/Nbe13g38490/Nbe14g16540/Nbe14g17980/Nbe15g01910/Nbe15g30330/Nbe15g32180/Nbe15g32190/Nbe16g02200/Nbe16g15970/Nbe17g25890/Nbe18g06060/Nbe…
ko00790	Folate biosynthesis	14/2101	47/10652	0.065055	0.249727	Nbe02g24930/Nbe03g00680/Nbe03g09900/Nbe04g04350/Nbe04g17750/Nbe05g14540/Nbe06g34780/Nbe09g17520/Nbe13g19550/Nbe14g13260/Nbe15g30270/Nbe17g01180/Nbe19g06710/Nbe00g02370	14	-/-/-/-/-/-/-/-/-/-/-/-/-/-	K20457/K03637/K01724/K01724/K03637/K13998/K14652/K01930/K01930/K18482/K14652/K15376/K15376/K14652	0	-	14	Nbe02g24930/Nbe03g00680/Nbe03g09900/Nbe04g04350/Nbe04g17750/Nbe05g14540/Nbe06g34780/Nbe09g17520/Nbe13g19550/Nbe14g13260/Nbe15g30270/Nbe17g01180/Nbe19g06710/Nbe00g02370
ko00053	Ascorbate and aldarate metabolism	26/2101	99/10652	0.0683073	0.254018	Nbe01g00310/Nbe01g01700/Nbe01g11350/Nbe02g10340/Nbe02g13690/Nbe02g13700/Nbe04g10950/Nbe04g20200/Nbe06g09230/Nbe06g37050/Nbe07g09110/Nbe07g13640/Nbe08g09210/Nbe10g32160/Nbe11g23710/Nbe12g09760/Nbe13g24790/Nbe13g38300/Nbe14g28310/Nbe15g33360/Nbe16g11750/Nbe17g01460/Nbe17g01470/Nbe18g34300/Nbe19g06060/Novel.5008	26	-/-/-/-/-/-/-/-/-/-/-/-/-/-/-/-/-/-/-/-/-/-/-/-/-/-	K17744/K18649/K10046/K10046/K18649/K18649/K00434/K21888/K00128/K21888/K00434/K00434/K14190/K14190/K00434/K00434/K00225/K00434/K21888/K00423/K00434/K00423/K00423/K00128/K00128/K16190	0	-	26	Nbe01g00310/Nbe01g01700/Nbe01g11350/Nbe02g10340/Nbe02g13690/Nbe02g13700/Nbe04g10950/Nbe04g20200/Nbe06g09230/Nbe06g37050/Nbe07g09110/Nbe07g13640/Nbe08g09210/Nbe10g32160/Nbe11g23710/Nbe12g09760/Nbe13g24790/Nbe13g38300/Nbe14g28310/Nbe15g33360/Nbe16g11750/Nbe17g01460/Nbe17g01470/Nbe18g34300/Nbe19g06060/Novel.5008
ko00561	Glycerolipid metabolism	37/2101	149/10652	0.0729974	0.263233	Nbe01g26400/Nbe02g00280/Nbe02g30120/Nbe03g05820/Nbe04g07920/Nbe04g13950/Nbe04g21940/Nbe04g26960/Nbe05g15740/Nbe05g23770/Nbe05g32540/Nbe05g34200/Nbe06g09230/Nbe06g21770/Nbe06g28730/Nbe09g00930/Nbe09g23200/Nbe10g09650/Nbe10g25850/Nbe11g24790/Nbe11g25990/Nbe12g08110/Nbe12g28240/Nbe13g01900/Nbe13g01910/Nbe13g02320/Nbe13g17900/Nbe15g10890/Nbe16g31020/Nbe18g07720/Nbe18g34300/Nbe19g06060/Nbe19g08340/Nbe…	37	-/-/-/-/-/-/-/-/-/-/-/-/-/-/-/-/-/-/-/-/-/-/-/-/-/-/-/-/-/-/-/-/-/-/-/-/-	K01054/K01054/K00679/K01054/K01054/K01054/K01054/K01054/K07407/K07407/K15918/K00679/K00128/K07407/K15918/K03715/K06118/K01054/K01054/K03715/K00679/K06118/K00630/K06119/K06119/K00002/K00630/K18693/K18693/K09480/K00128/K00128/K06119/K09480/K01054/K01054/K00901	0	-	37	Nbe01g26400/Nbe02g00280/Nbe02g30120/Nbe03g05820/Nbe04g07920/Nbe04g13950/Nbe04g21940/Nbe04g26960/Nbe05g15740/Nbe05g23770/Nbe05g32540/Nbe05g34200/Nbe06g09230/Nbe06g21770/Nbe06g28730/Nbe09g00930/Nbe09g23200/Nbe10g09650/Nbe10g25850/Nbe11g24790/Nbe11g25990/Nbe12g08110/Nbe12g28240/Nbe13g01900/Nbe13g01910/Nbe13g02320/Nbe13g17900/Nbe15g10890/Nbe16g31020/Nbe18g07720/Nbe18g34300/Nbe19g06060/Nbe19g08340/Nbe…
ko00220	Arginine biosynthesis	18/2101	65/10652	0.0757027	0.26496	Nbe03g02730/Nbe04g18890/Nbe05g16980/Nbe06g14310/Nbe07g01720/Nbe13g08330/Nbe14g06590/Nbe15g03630/Nbe15g13810/Nbe15g18850/Nbe16g10850/Nbe16g10860/Nbe16g17330/Nbe17g14840/Nbe18g10520/Nbe19g15490/Nbe19g16720/Novel.7448	18	-/-/-/-/-/-/-/-/-/-/-/-/-/-/-/-/-/-	K00811/K01915/K13427/K13427/K01915/K01427/K00620/K00611/K01940/K14272/K01755/K01755/K14272/K01915/K00620/K00261/K01915/K14682	0	-	18	Nbe03g02730/Nbe04g18890/Nbe05g16980/Nbe06g14310/Nbe07g01720/Nbe13g08330/Nbe14g06590/Nbe15g03630/Nbe15g13810/Nbe15g18850/Nbe16g10850/Nbe16g10860/Nbe16g17330/Nbe17g14840/Nbe18g10520/Nbe19g15490/Nbe19g16720/Novel.7448
ko01210	2-Oxocarboxylic acid metabolism	27/2101	105/10652	0.0798862	0.265757	Nbe01g29870/Nbe02g16450/Nbe03g02730/Nbe03g11730/Nbe06g35510/Nbe07g29200/Nbe08g16160/Nbe09g03850/Nbe09g04170/Nbe09g18520/Nbe10g23450/Nbe13g20240/Nbe13g35610/Nbe14g06590/Nbe14g31170/Nbe15g02560/Nbe15g18850/Nbe16g09590/Nbe16g17330/Nbe18g10520/Nbe18g17730/Nbe18g23250/Nbe19g09880/Nbe19g11290/Nbe19g21920/Nbe19g21930/Novel.7448	27	-/-/-/-/-/-/-/-/-/-/-/-/-/-/-/-/-/-/-/-/-/-/-/-/-/-/-	K01703/K01652/K00811/K00826/K01653/K00053/K12153/K00053/K00053/K01687/K01652/K01687/K00053/K00620/K01653/K00826/K14272/K00826/K14272/K00620/K01649/K00031/K00052/K01649/K01703/K01703/K14682	0	-	27	Nbe01g29870/Nbe02g16450/Nbe03g02730/Nbe03g11730/Nbe06g35510/Nbe07g29200/Nbe08g16160/Nbe09g03850/Nbe09g04170/Nbe09g18520/Nbe10g23450/Nbe13g20240/Nbe13g35610/Nbe14g06590/Nbe14g31170/Nbe15g02560/Nbe15g18850/Nbe16g09590/Nbe16g17330/Nbe18g10520/Nbe18g17730/Nbe18g23250/Nbe19g09880/Nbe19g11290/Nbe19g21920/Nbe19g21930/Novel.7448
ko04933	AGE-RAGE signaling pathway in diabetic complications	11/2101	36/10652	0.0816853	0.265757	Nbe01g20170/Nbe02g13040/Nbe05g11440/Nbe05g26990/Nbe08g08530/Nbe08g13180/Nbe11g19090/Nbe12g14690/Nbe12g22510/Nbe13g04660/Nbe17g16890	11	-/-/-/-/-/-/-/-/-/-/-	K04392/K04392/K05857/K04392/K04392/K05857/K04392/K04371/K04392/K05857/K04392	0	-	11	Nbe01g20170/Nbe02g13040/Nbe05g11440/Nbe05g26990/Nbe08g08530/Nbe08g13180/Nbe11g19090/Nbe12g14690/Nbe12g22510/Nbe13g04660/Nbe17g16890
ko00130	Ubiquinone and other terpenoid-quinone biosynthesis	24/2101	92/10652	0.0826303	0.265757	Nbe01g18920/Nbe02g05710/Nbe02g18440/Nbe02g24070/Nbe02g27310/Nbe03g26630/Nbe04g13940/Nbe05g08850/Nbe06g00150/Nbe07g06420/Nbe09g17320/Nbe09g26550/Nbe09g27590/Nbe10g25020/Nbe10g28060/Nbe11g04870/Nbe12g24090/Nbe14g21450/Nbe15g18350/Nbe16g17780/Nbe16g24190/Nbe16g24530/Nbe19g23100/Nbe19g28690	24	-/-/-/-/-/-/-/-/-/-/-/-/-/-/-/-/-/-/-/-/-/-/-/-	K23094/K00815/K23094/K23095/K02552/K14760/K14760/K12501/K01904/K14759/K17872/K09834/K05928/K02552/K23095/K12501/K09834/K09833/K01661/K01661/K12502/K12502/K12502/K14759	0	-	24	Nbe01g18920/Nbe02g05710/Nbe02g18440/Nbe02g24070/Nbe02g27310/Nbe03g26630/Nbe04g13940/Nbe05g08850/Nbe06g00150/Nbe07g06420/Nbe09g17320/Nbe09g26550/Nbe09g27590/Nbe10g25020/Nbe10g28060/Nbe11g04870/Nbe12g24090/Nbe14g21450/Nbe15g18350/Nbe16g17780/Nbe16g24190/Nbe16g24530/Nbe19g23100/Nbe19g28690
ko00905	Brassinosteroid biosynthesis	9/2101	29/10652	0.100894	0.315958	Nbe04g09470/Nbe05g12570/Nbe12g23110/Nbe13g34430/Nbe14g08450/Nbe16g22290/Nbe16g22300/Nbe18g33080/Nbe18g33910	9	-/-/-/-/-/-/-/-/-	K09590/K09588/K09588/K12639/K09591/K15639/K15639/K09587/K12637	0	-	9	Nbe04g09470/Nbe05g12570/Nbe12g23110/Nbe13g34430/Nbe14g08450/Nbe16g22290/Nbe16g22300/Nbe18g33080/Nbe18g33910
ko00670	One carbon pool by folate	12/2101	42/10652	0.108679	0.331609	Nbe03g17030/Nbe03g32730/Nbe04g08140/Nbe04g12660/Nbe05g14540/Nbe05g26390/Nbe06g24660/Nbe07g11730/Nbe08g05970/Nbe10g22520/Nbe18g19420/Novel.6862	12	-/-/-/-/-/-/-/-/-/-/-/-	K00600/K00605/K00600/K00602/K13998/K01934/K01934/K01934/K01433/K01433/K00605/K00600	0	-	12	Nbe03g17030/Nbe03g32730/Nbe04g08140/Nbe04g12660/Nbe05g14540/Nbe05g26390/Nbe06g24660/Nbe07g11730/Nbe08g05970/Nbe10g22520/Nbe18g19420/Novel.6862
ko00904	Diterpenoid biosynthesis	13/2101	47/10652	0.119823	0.352076	Nbe01g20870/Nbe06g15390/Nbe07g04450/Nbe07g22550/Nbe08g07970/Nbe08g16390/Nbe11g17370/Nbe12g17430/Nbe13g16560/Nbe13g33470/Nbe15g19810/Nbe19g10310/Nbe19g11430	13	-/-/-/-/-/-/-/-/-/-/-/-/-	K04123/K05282/K04125/K04122/K04123/K04125/K04121/K05282/K04124/K04125/K04121/K04120/K20517	0	-	13	Nbe01g20870/Nbe06g15390/Nbe07g04450/Nbe07g22550/Nbe08g07970/Nbe08g16390/Nbe11g17370/Nbe12g17430/Nbe13g16560/Nbe13g33470/Nbe15g19810/Nbe19g10310/Nbe19g11430
ko00908	Zeatin biosynthesis	24/2101	96/10652	0.121304	0.352076	Nbe01g27520/Nbe03g23340/Nbe05g06650/Nbe07g00450/Nbe08g14660/Nbe08g21590/Nbe09g08640/Nbe09g17480/Nbe11g09860/Nbe11g23030/Nbe12g09050/Nbe12g12010/Nbe13g18430/Nbe13g25060/Nbe14g00120/Nbe14g00130/Nbe15g02070/Nbe15g09430/Nbe15g11340/Nbe19g16450/Nbe19g29170/Nbe19g31390/Nbe19g39940/Novel.6537	24	-/-/-/-/-/-/-/-/-/-/-/-/-/-/-/-/-/-/-/-/-/-/-/-	K10760/K10717/K00791/K13495/K13496/K13495/K23452/K23452/K13495/K00279/K00279/K13495/K23452/K13495/K23452/K23452/K23452/K13496/K10760/K13495/K10760/K10760/K13495/K10760	0	-	24	Nbe01g27520/Nbe03g23340/Nbe05g06650/Nbe07g00450/Nbe08g14660/Nbe08g21590/Nbe09g08640/Nbe09g17480/Nbe11g09860/Nbe11g23030/Nbe12g09050/Nbe12g12010/Nbe13g18430/Nbe13g25060/Nbe14g00120/Nbe14g00130/Nbe15g02070/Nbe15g09430/Nbe15g11340/Nbe19g16450/Nbe19g29170/Nbe19g31390/Nbe19g39940/Novel.6537
ko04146	Peroxisome	41/2101	178/10652	0.152963	0.415287	Nbe01g24690/Nbe02g17300/Nbe02g17310/Nbe02g19130/Nbe03g04600/Nbe03g24890/Nbe04g11540/Nbe05g14980/Nbe05g15760/Nbe05g16350/Nbe05g34290/Nbe05g34300/Nbe06g13340/Nbe06g21510/Nbe06g26670/Nbe06g26680/Nbe07g06880/Nbe07g09140/Nbe08g13330/Nbe09g07010/Nbe10g23290/Nbe11g04840/Nbe11g04950/Nbe11g27970/Nbe12g12400/Nbe13g31240/Nbe13g33700/Nbe13g35050/Nbe14g14010/Nbe14g15020/Nbe15g02840/Nbe15g24030/Nbe15g30940/Nbe…	41	-/-/-/-/-/-/-/-/-/-/-/-/-/-/-/-/-/-/-/-/-/-/-/-/-/-/-/-/-/-/-/-/-/-/-/-/-/-/-/-/-	K01897/K13356/K13356/K01897/K03781/K03781/K03781/K13348/K04564/K04564/K11517/K11517/K04564/K13347/K11517/K11517/K13354/K01897/K00232/K04564/K13337/K04565/K13356/K04565/K04565/K13348/K11517/K13348/K13348/K11517/K13348/K11517/K00106/K00830/K00830/K00031/K11517/K01897/K13356/K08726/K13356	0	-	41	Nbe01g24690/Nbe02g17300/Nbe02g17310/Nbe02g19130/Nbe03g04600/Nbe03g24890/Nbe04g11540/Nbe05g14980/Nbe05g15760/Nbe05g16350/Nbe05g34290/Nbe05g34300/Nbe06g13340/Nbe06g21510/Nbe06g26670/Nbe06g26680/Nbe07g06880/Nbe07g09140/Nbe08g13330/Nbe09g07010/Nbe10g23290/Nbe11g04840/Nbe11g04950/Nbe11g27970/Nbe12g12400/Nbe13g31240/Nbe13g33700/Nbe13g35050/Nbe14g14010/Nbe14g15020/Nbe15g02840/Nbe15g24030/Nbe15g30940/Nbe…
ko00966	Glucosinolate biosynthesis	4/2101	11/10652	0.154975	0.415287	Nbe01g29870/Nbe08g16160/Nbe19g21920/Nbe19g21930	4	-/-/-/-	K01703/K12153/K01703/K01703	0	-	4	Nbe01g29870/Nbe08g16160/Nbe19g21920/Nbe19g21930
ko00590	Arachidonic acid metabolism	10/2101	36/10652	0.156538	0.415287	Nbe04g26730/Nbe04g32600/Nbe08g04440/Nbe08g09380/Nbe09g02840/Nbe12g06370/Nbe19g38130/Novel.3473/Novel.5421/Novel.6808	10	-/-/-/-/-/-/-/-/-/-	K01254/K18592/K00432/K00432/K18592/K07418/K18592/K00432/K01047/K08726	0	-	10	Nbe04g26730/Nbe04g32600/Nbe08g04440/Nbe08g09380/Nbe09g02840/Nbe12g06370/Nbe19g38130/Novel.3473/Novel.5421/Novel.6808
ko00261	Monobactam biosynthesis	5/2101	15/10652	0.157041	0.415287	Nbe02g11160/Nbe05g02550/Nbe05g13030/Nbe06g06760/Nbe11g02050	5	-/-/-/-/-	K00215/K12524/K12524/K13811/K12524	0	-	5	Nbe02g11160/Nbe05g02550/Nbe05g13030/Nbe06g06760/Nbe11g02050
ko00340	Histidine metabolism	11/2101	41/10652	0.16989	0.418342	Nbe01g01700/Nbe01g16980/Nbe02g13690/Nbe02g13700/Nbe02g17110/Nbe05g25130/Nbe06g09230/Nbe09g12620/Nbe18g34300/Nbe19g06060/Novel.1255	11	-/-/-/-/-/-/-/-/-/-/-	K18649/K00765/K18649/K18649/K00765/K00013/K00128/K01814/K00128/K00128/K01814	0	-	11	Nbe01g01700/Nbe01g16980/Nbe02g13690/Nbe02g13700/Nbe02g17110/Nbe05g25130/Nbe06g09230/Nbe09g12620/Nbe18g34300/Nbe19g06060/Novel.1255
ko00750	Vitamin B6 metabolism	8/2101	28/10652	0.171502	0.418342	Nbe04g29360/Nbe05g01740/Nbe06g18820/Nbe06g27550/Nbe10g19260/Nbe10g24670/Nbe11g27500/Nbe12g13550	8	-/-/-/-/-/-/-/-	K01733/K01733/K05275/K13248/K01733/K06215/K08681/K08681	0	-	8	Nbe04g29360/Nbe05g01740/Nbe06g18820/Nbe06g27550/Nbe10g19260/Nbe10g24670/Nbe11g27500/Nbe12g13550
ko00565	Ether lipid metabolism	13/2101	50/10652	0.172259	0.418342	Nbe01g13810/Nbe01g17120/Nbe01g17130/Nbe03g05500/Nbe04g06960/Nbe05g23900/Nbe06g21900/Nbe09g26560/Nbe12g35530/Nbe17g01500/Nbe19g06480/Nbe19g25830/Novel.5421	13	-/-/-/-/-/-/-/-/-/-/-/-/-	K01115/K01115/K01115/K01115/K01115/K01114/K01114/K16860/K01115/K01114/K01114/K01115/K01047	0	-	13	Nbe01g13810/Nbe01g17120/Nbe01g17130/Nbe03g05500/Nbe04g06960/Nbe05g23900/Nbe06g21900/Nbe09g26560/Nbe12g35530/Nbe17g01500/Nbe19g06480/Nbe19g25830/Novel.5421
ko00730	Thiamine metabolism	13/2101	50/10652	0.172259	0.418342	Nbe02g20710/Nbe03g13440/Nbe04g02390/Nbe09g00520/Nbe09g24710/Nbe10g08120/Nbe12g01410/Nbe13g30120/Nbe14g12060/Nbe17g15440/Nbe19g13770/Nbe19g13780/Nbe19g40310	13	-/-/-/-/-/-/-/-/-/-/-/-/-	K00939/K03147/K03147/K00939/K01662/K01662/K00939/K03146/K03146/K01662/K06949/K06949/K00939	0	-	13	Nbe02g20710/Nbe03g13440/Nbe04g02390/Nbe09g00520/Nbe09g24710/Nbe10g08120/Nbe12g01410/Nbe13g30120/Nbe14g12060/Nbe17g15440/Nbe19g13770/Nbe19g13780/Nbe19g40310
ko00052	Galactose metabolism	27/2101	115/10652	0.182907	0.43532	Nbe03g11960/Nbe03g35200/Nbe03g35210/Nbe03g35260/Nbe04g19150/Nbe05g15740/Nbe05g23770/Nbe06g12050/Nbe06g15410/Nbe06g21770/Nbe06g27160/Nbe07g19020/Nbe09g15250/Nbe10g05350/Nbe12g36190/Nbe12g38120/Nbe13g05050/Nbe13g27580/Nbe13g27590/Nbe15g33860/Nbe16g29790/Nbe17g24420/Nbe18g09650/Nbe18g15230/Nbe18g17980/Novel.2478/Novel.6502	27	-/-/-/-/-/-/-/-/-/-/-/-/-/-/-/-/-/-/-/-/-/-/-/-/-/-/-	K00844/K01785/K01785/K01785/K00963/K07407/K07407/K06617/K01835/K07407/K01193/K00844/K00963/K01193/K00844/K01784/K01193/K06617/K06617/K00844/K00963/K01784/K01193/K01835/K01190/K00850/K00844	0	-	27	Nbe03g11960/Nbe03g35200/Nbe03g35210/Nbe03g35260/Nbe04g19150/Nbe05g15740/Nbe05g23770/Nbe06g12050/Nbe06g15410/Nbe06g21770/Nbe06g27160/Nbe07g19020/Nbe09g15250/Nbe10g05350/Nbe12g36190/Nbe12g38120/Nbe13g05050/Nbe13g27580/Nbe13g27590/Nbe15g33860/Nbe16g29790/Nbe17g24420/Nbe18g09650/Nbe18g15230/Nbe18g17980/Novel.2478/Novel.6502
ko00450	Selenocompound metabolism	13/2101	51/10652	0.191918	0.447808	Nbe02g15930/Nbe02g15940/Nbe03g34840/Nbe06g06760/Nbe09g14110/Nbe09g14570/Nbe09g17880/Nbe10g02630/Nbe17g01090/Nbe18g16850/Nbe18g21680/Nbe19g06830/Novel.1463	13	-/-/-/-/-/-/-/-/-/-/-/-/-	K08247/K08247/K01739/K13811/K11717/K01874/K00549/K00384/K00549/K00384/K01739/K00549/K01874	0	-	13	Nbe02g15930/Nbe02g15940/Nbe03g34840/Nbe06g06760/Nbe09g14110/Nbe09g14570/Nbe09g17880/Nbe10g02630/Nbe17g01090/Nbe18g16850/Nbe18g21680/Nbe19g06830/Novel.1463
ko00770	Pantothenate and CoA biosynthesis	13/2101	52/10652	0.212562	0.481618	Nbe02g16450/Nbe03g11730/Nbe06g35510/Nbe07g29200/Nbe09g03850/Nbe09g04170/Nbe09g18520/Nbe10g23450/Nbe13g20240/Nbe13g35610/Nbe14g31170/Nbe15g02560/Nbe16g09590	13	-/-/-/-/-/-/-/-/-/-/-/-/-	K01652/K00826/K01653/K00053/K00053/K00053/K01687/K01652/K01687/K00053/K01653/K00826/K00826	0	-	13	Nbe02g16450/Nbe03g11730/Nbe06g35510/Nbe07g29200/Nbe09g03850/Nbe09g04170/Nbe09g18520/Nbe10g23450/Nbe13g20240/Nbe13g35610/Nbe14g31170/Nbe15g02560/Nbe16g09590
ko00650	Butanoate metabolism	11/2101	43/10652	0.214502	0.481618	Nbe02g16450/Nbe05g23270/Nbe05g27420/Nbe05g33970/Nbe06g09650/Nbe06g27130/Nbe06g35510/Nbe10g23450/Nbe14g31170/Nbe18g07320/Novel.5115	11	-/-/-/-/-/-/-/-/-/-/-	K01652/K01580/K00109/K18121/K00109/K18121/K01653/K01652/K01653/K18121/K18121	0	-	11	Nbe02g16450/Nbe05g23270/Nbe05g27420/Nbe05g33970/Nbe06g09650/Nbe06g27130/Nbe06g35510/Nbe10g23450/Nbe14g31170/Nbe18g07320/Novel.5115
ko00480	Glutathione metabolism	38/2101	171/10652	0.229773	0.506353	Nbe01g13340/Nbe02g14910/Nbe02g14920/Nbe04g10950/Nbe04g20200/Nbe04g32600/Nbe05g06390/Nbe06g37050/Nbe07g02150/Nbe07g09110/Nbe07g13640/Nbe08g04440/Nbe08g09380/Nbe08g17700/Nbe08g24160/Nbe09g02840/Nbe09g30640/Nbe11g23710/Nbe12g09760/Nbe12g38370/Nbe13g38300/Nbe14g20040/Nbe14g28310/Nbe15g03990/Nbe15g05080/Nbe15g08640/Nbe15g16340/Nbe16g04350/Nbe16g11750/Nbe17g04970/Nbe17g07420/Nbe18g11950/Nbe18g19200/Nbe…	38	-/-/-/-/-/-/-/-/-/-/-/-/-/-/-/-/-/-/-/-/-/-/-/-/-/-/-/-/-/-/-/-/-/-/-/-/-/-	K00799/K00036/K00036/K00434/K21888/K18592/K00799/K21888/K10807/K00434/K00434/K00432/K00432/K00799/K22596/K18592/K00799/K00434/K00434/K00799/K00434/K00036/K21888/K00799/K22596/K00799/K00799/K00036/K00434/K00799/K00383/K00799/K00033/K00031/K18592/K00799/K00432/K00799	0	-	38	Nbe01g13340/Nbe02g14910/Nbe02g14920/Nbe04g10950/Nbe04g20200/Nbe04g32600/Nbe05g06390/Nbe06g37050/Nbe07g02150/Nbe07g09110/Nbe07g13640/Nbe08g04440/Nbe08g09380/Nbe08g17700/Nbe08g24160/Nbe09g02840/Nbe09g30640/Nbe11g23710/Nbe12g09760/Nbe12g38370/Nbe13g38300/Nbe14g20040/Nbe14g28310/Nbe15g03990/Nbe15g05080/Nbe15g08640/Nbe15g16340/Nbe16g04350/Nbe16g11750/Nbe17g04970/Nbe17g07420/Nbe18g11950/Nbe18g19200/Nbe…
ko00562	Inositol phosphate metabolism	33/2101	149/10652	0.255644	0.55312	Nbe01g00980/Nbe01g01700/Nbe01g10370/Nbe02g09410/Nbe02g13550/Nbe02g13690/Nbe02g13700/Nbe03g25780/Nbe05g11440/Nbe05g22220/Nbe05g23900/Nbe06g21900/Nbe07g01030/Nbe07g05540/Nbe07g11430/Nbe08g13180/Nbe08g14010/Nbe08g20840/Nbe09g12230/Nbe09g16190/Nbe10g00790/Nbe11g20070/Nbe12g32320/Nbe13g04660/Nbe14g21580/Nbe15g08440/Nbe15g10450/Nbe17g01500/Nbe17g20210/Nbe17g20220/Nbe19g06480/Nbe19g10960/Novel.2276	33	-/-/-/-/-/-/-/-/-/-/-/-/-/-/-/-/-/-/-/-/-/-/-/-/-/-/-/-/-/-/-/-/-	K01803/K18649/K00889/K00889/K01803/K18649/K18649/K01092/K05857/K00913/K01114/K01114/K00889/K00921/K00889/K05857/K00889/K00889/K15422/K01858/K01803/K00921/K00140/K05857/K00921/K01803/K01765/K01114/K00888/K00888/K01114/K01765/K18081	0	-	33	Nbe01g00980/Nbe01g01700/Nbe01g10370/Nbe02g09410/Nbe02g13550/Nbe02g13690/Nbe02g13700/Nbe03g25780/Nbe05g11440/Nbe05g22220/Nbe05g23900/Nbe06g21900/Nbe07g01030/Nbe07g05540/Nbe07g11430/Nbe08g13180/Nbe08g14010/Nbe08g20840/Nbe09g12230/Nbe09g16190/Nbe10g00790/Nbe11g20070/Nbe12g32320/Nbe13g04660/Nbe14g21580/Nbe15g08440/Nbe15g10450/Nbe17g01500/Nbe17g20210/Nbe17g20220/Nbe19g06480/Nbe19g10960/Novel.2276
ko00740	Riboflavin metabolism	9/2101	36/10652	0.269511	0.572712	Nbe03g31240/Nbe05g09670/Nbe06g34780/Nbe08g15990/Nbe09g13030/Nbe13g35600/Nbe13g36650/Nbe15g30270/Nbe00g02370	9	-/-/-/-/-/-/-/-/-	K20884/K18453/K14652/K14379/K20860/K20884/K00793/K14652/K14652	0	-	9	Nbe03g31240/Nbe05g09670/Nbe06g34780/Nbe08g15990/Nbe09g13030/Nbe13g35600/Nbe13g36650/Nbe15g30270/Nbe00g02370
ko00900	Terpenoid backbone biosynthesis	26/2101	121/10652	0.346536	0.723378	Nbe02g15820/Nbe03g23110/Nbe03g23120/Nbe04g11530/Nbe05g27260/Nbe05g28700/Nbe06g11080/Nbe07g06740/Nbe08g05920/Nbe09g24710/Nbe10g08120/Nbe10g22410/Nbe11g27230/Nbe12g13420/Nbe13g01880/Nbe13g09940/Nbe13g13000/Nbe13g33260/Nbe14g04150/Nbe14g11480/Nbe17g01220/Nbe17g15440/Nbe18g32760/Nbe18g32770/Nbe19g08380/Nbe19g23290	26	-/-/-/-/-/-/-/-/-/-/-/-/-/-/-/-/-/-/-/-/-/-/-/-/-/-	K00991/K13789/K13789/K11778/K00099/K10960/K10960/K06981/K11778/K01662/K01662/K11778/K03526/K03526/K11778/K13789/K13789/K05356/K13789/K13789/K00919/K01662/K13789/K13789/K11778/K10960	0	-	26	Nbe02g15820/Nbe03g23110/Nbe03g23120/Nbe04g11530/Nbe05g27260/Nbe05g28700/Nbe06g11080/Nbe07g06740/Nbe08g05920/Nbe09g24710/Nbe10g08120/Nbe10g22410/Nbe11g27230/Nbe12g13420/Nbe13g01880/Nbe13g09940/Nbe13g13000/Nbe13g33260/Nbe14g04150/Nbe14g11480/Nbe17g01220/Nbe17g15440/Nbe18g32760/Nbe18g32770/Nbe19g08380/Nbe19g23290
ko00300	Lysine biosynthesis	5/2101	20/10652	0.358278	0.723378	Nbe01g01780/Nbe02g11160/Nbe05g02550/Nbe05g13030/Nbe11g02050	5	-/-/-/-/-	K01586/K00215/K12524/K12524/K12524	0	-	5	Nbe01g01780/Nbe02g11160/Nbe05g02550/Nbe05g13030/Nbe11g02050
ko00073	Cutin, suberine and wax biosynthesis	15/2101	68/10652	0.359667	0.723378	Nbe01g20710/Nbe02g17300/Nbe02g17310/Nbe05g01400/Nbe06g27310/Nbe06g35910/Nbe08g15620/Nbe11g04950/Nbe12g29220/Nbe14g00710/Nbe18g17530/Nbe19g11660/Novel.3617/Novel.4251/Novel.7280	15	-/-/-/-/-/-/-/-/-/-/-/-/-/-/-	K15404/K13356/K13356/K15403/K15403/K15400/K17991/K13356/K15398/K15400/K15404/K15404/K13356/K17991/K13356	0	-	15	Nbe01g20710/Nbe02g17300/Nbe02g17310/Nbe05g01400/Nbe06g27310/Nbe06g35910/Nbe08g15620/Nbe11g04950/Nbe12g29220/Nbe14g00710/Nbe18g17530/Nbe19g11660/Novel.3617/Novel.4251/Novel.7280
ko00760	Nicotinate and nicotinamide metabolism	10/2101	44/10652	0.364729	0.723378	Nbe05g24960/Nbe06g23040/Nbe06g32220/Nbe10g28590/Nbe15g00350/Nbe16g31650/Nbe16g31660/Nbe17g13510/Nbe19g23610/Novel.5186	10	-/-/-/-/-/-/-/-/-/-	K03517/K03517/K01081/K00278/K00767/K00767/K00767/K03787/K18551/K00858	0	-	10	Nbe05g24960/Nbe06g23040/Nbe06g32220/Nbe10g28590/Nbe15g00350/Nbe16g31650/Nbe16g31660/Nbe17g13510/Nbe19g23610/Novel.5186
ko00430	Taurine and hypotaurine metabolism	4/2101	16/10652	0.390813	0.762405	Nbe04g32600/Nbe05g23270/Nbe09g02840/Nbe19g38130	4	-/-/-/-	K18592/K01580/K18592/K18592	0	-	4	Nbe04g32600/Nbe05g23270/Nbe09g02840/Nbe19g38130
ko00520	Amino sugar and nucleotide sugar metabolism	54/2101	266/10652	0.430182	0.792643	Nbe01g07850/Nbe01g11350/Nbe01g18280/Nbe01g25840/Nbe01g33650/Nbe02g00960/Nbe02g04720/Nbe02g10340/Nbe02g17960/Nbe02g31190/Nbe03g11960/Nbe03g20890/Nbe04g05260/Nbe04g12640/Nbe04g19150/Nbe05g03420/Nbe05g12720/Nbe05g17360/Nbe06g11360/Nbe06g15410/Nbe06g25130/Nbe06g35430/Nbe07g19020/Nbe09g15250/Nbe09g23200/Nbe09g29580/Nbe09g33090/Nbe10g32590/Nbe11g20330/Nbe11g28320/Nbe12g08110/Nbe12g18300/Nbe12g36190/Nbe…	54	-/-/-/-/-/-/-/-/-/-/-/-/-/-/-/-/-/-/-/-/-/-/-/-/-/-/-/-/-/-/-/-/-/-/-/-/-/-/-/-/-/-/-/-/-/-/-/-/-/-/-/-/-/-	K17497/K10046/K15920/K00770/K08679/K08679/K00770/K10046/K15920/K00975/K00844/K15920/K12448/K00972/K00963/K01183/K00966/K08679/K15920/K01835/K00966/K12373/K00844/K00963/K06118/K01183/K08679/K00847/K12446/K01183/K06118/K13379/K00844/K01784/K15920/K00975/K00975/K12446/K00326/K12373/K00844/K00963/K00966/K00975/K01784/K08679/K08679/K00966/K01835/K08679/K12448/K18677/K16190/K00844	0	-	54	Nbe01g07850/Nbe01g11350/Nbe01g18280/Nbe01g25840/Nbe01g33650/Nbe02g00960/Nbe02g04720/Nbe02g10340/Nbe02g17960/Nbe02g31190/Nbe03g11960/Nbe03g20890/Nbe04g05260/Nbe04g12640/Nbe04g19150/Nbe05g03420/Nbe05g12720/Nbe05g17360/Nbe06g11360/Nbe06g15410/Nbe06g25130/Nbe06g35430/Nbe07g19020/Nbe09g15250/Nbe09g23200/Nbe09g29580/Nbe09g33090/Nbe10g32590/Nbe11g20330/Nbe11g28320/Nbe12g08110/Nbe12g18300/Nbe12g36190/Nbe…
ko00903	Limonene and pinene degradation	3/2101	12/10652	0.431887	0.792643	Nbe06g09230/Nbe18g34300/Nbe19g06060	3	-/-/-	K00128/K00128/K00128	0	-	3	Nbe06g09230/Nbe18g34300/Nbe19g06060
ko00040	Pentose and glucuronate interconversions	45/2101	221/10652	0.431902	0.792643	Nbe01g26190/Nbe01g30960/Nbe02g22060/Nbe02g26430/Nbe02g27320/Nbe03g32110/Nbe03g36810/Nbe04g00600/Nbe04g10710/Nbe04g19150/Nbe05g00350/Nbe05g14420/Nbe05g24640/Nbe05g28510/Nbe05g29070/Nbe05g34830/Nbe06g10850/Nbe06g22760/Nbe06g26200/Nbe06g32720/Nbe09g06250/Nbe09g08190/Nbe09g15250/Nbe10g14370/Nbe11g03330/Nbe11g19960/Nbe12g03900/Nbe12g09470/Nbe13g02320/Nbe13g08820/Nbe13g10660/Nbe14g00880/Nbe14g04710/Nbe…	45	-/-/-/-/-/-/-/-/-/-/-/-/-/-/-/-/-/-/-/-/-/-/-/-/-/-/-/-/-/-/-/-/-/-/-/-/-/-/-/-/-/-/-/-/-	K01051/K01728/K01728/K01728/K01728/K01051/K01728/K01051/K01051/K00963/K01213/K22935/K01728/K01783/K01213/K01051/K01783/K01728/K01051/K01728/K01728/K00008/K00963/K01728/K22935/K01051/K01728/K01184/K00002/K01728/K01728/K01213/K01728/K01051/K01051/K00008/K00854/K01783/K00963/K01728/K01728/K01051/K01728/K01728/K16190	0	-	45	Nbe01g26190/Nbe01g30960/Nbe02g22060/Nbe02g26430/Nbe02g27320/Nbe03g32110/Nbe03g36810/Nbe04g00600/Nbe04g10710/Nbe04g19150/Nbe05g00350/Nbe05g14420/Nbe05g24640/Nbe05g28510/Nbe05g29070/Nbe05g34830/Nbe06g10850/Nbe06g22760/Nbe06g26200/Nbe06g32720/Nbe09g06250/Nbe09g08190/Nbe09g15250/Nbe10g14370/Nbe11g03330/Nbe11g19960/Nbe12g03900/Nbe12g09470/Nbe13g02320/Nbe13g08820/Nbe13g10660/Nbe14g00880/Nbe14g04710/Nbe…
ko00564	Glycerophospholipid metabolism	38/2101	186/10652	0.432956	0.792643	Nbe01g06000/Nbe01g13810/Nbe01g17120/Nbe01g17130/Nbe01g31950/Nbe02g04180/Nbe03g05500/Nbe04g06960/Nbe05g00420/Nbe05g06120/Nbe05g15920/Nbe05g23900/Nbe06g21900/Nbe07g00500/Nbe07g03390/Nbe07g12060/Nbe08g21670/Nbe09g19010/Nbe09g25120/Nbe09g26560/Nbe10g31690/Nbe11g18370/Nbe12g02290/Nbe12g06490/Nbe12g28240/Nbe12g35530/Nbe13g17900/Nbe15g10890/Nbe16g31020/Nbe17g01500/Nbe17g26420/Nbe17g26960/Nbe19g06480/Nbe…	38	-/-/-/-/-/-/-/-/-/-/-/-/-/-/-/-/-/-/-/-/-/-/-/-/-/-/-/-/-/-/-/-/-/-/-/-/-/-	K00981/K01115/K01115/K01115/K00981/K00981/K01115/K01115/K06130/K01094/K00006/K01114/K01114/K00006/K00995/K14156/K00006/K01094/K06130/K16860/K06130/K06129/K00006/K06130/K00630/K01115/K00630/K18693/K18693/K01114/K06130/K05929/K01114/K01115/K01126/K00901/K01047/K06130	0	-	38	Nbe01g06000/Nbe01g13810/Nbe01g17120/Nbe01g17130/Nbe01g31950/Nbe02g04180/Nbe03g05500/Nbe04g06960/Nbe05g00420/Nbe05g06120/Nbe05g15920/Nbe05g23900/Nbe06g21900/Nbe07g00500/Nbe07g03390/Nbe07g12060/Nbe08g21670/Nbe09g19010/Nbe09g25120/Nbe09g26560/Nbe10g31690/Nbe11g18370/Nbe12g02290/Nbe12g06490/Nbe12g28240/Nbe12g35530/Nbe13g17900/Nbe15g10890/Nbe16g31020/Nbe17g01500/Nbe17g26420/Nbe17g26960/Nbe19g06480/Nbe…
ko00410	beta-Alanine metabolism	20/2101	98/10652	0.472568	0.852054	Nbe01g20900/Nbe02g18980/Nbe04g30850/Nbe05g23270/Nbe06g09230/Nbe06g11640/Nbe07g30130/Nbe08g03400/Nbe08g11450/Nbe08g13330/Nbe09g09920/Nbe12g32320/Nbe12g36940/Nbe16g00770/Nbe17g13540/Nbe18g34300/Nbe19g06060/Nbe19g36960/Novel.3129/Novel.6972	20	-/-/-/-/-/-/-/-/-/-/-/-/-/-/-/-/-/-/-/-	K05605/K05605/K12259/K01580/K00128/K05605/K12259/K05605/K13366/K00232/K12259/K00140/K00276/K12259/K00276/K00128/K00128/K17839/K00276/K05605	0	-	20	Nbe01g20900/Nbe02g18980/Nbe04g30850/Nbe05g23270/Nbe06g09230/Nbe06g11640/Nbe07g30130/Nbe08g03400/Nbe08g11450/Nbe08g13330/Nbe09g09920/Nbe12g32320/Nbe12g36940/Nbe16g00770/Nbe17g13540/Nbe18g34300/Nbe19g06060/Nbe19g36960/Novel.3129/Novel.6972
ko00240	Pyrimidine metabolism	24/2101	120/10652	0.506396	0.891286	Nbe01g29080/Nbe02g06490/Nbe05g07810/Nbe05g14540/Nbe05g24120/Nbe06g12280/Nbe06g22100/Nbe06g32220/Nbe07g02150/Nbe08g00430/Nbe09g19740/Nbe09g34630/Nbe11g10600/Nbe12g04350/Nbe12g40420/Nbe13g21340/Nbe13g27760/Nbe14g07890/Nbe15g21700/Nbe17g03250/Nbe17g13510/Nbe18g11640/Nbe19g04920/Novel.3470	24	-/-/-/-/-/-/-/-/-/-/-/-/-/-/-/-/-/-/-/-/-/-/-/-	K16904/K00876/K00609/K13998/K00940/K00876/K00940/K01081/K10807/K00940/K00940/K00940/K13421/K00609/K00940/K09903/K00876/K00761/K00876/K01937/K03787/K00761/K01937/K01937	0	-	24	Nbe01g29080/Nbe02g06490/Nbe05g07810/Nbe05g14540/Nbe05g24120/Nbe06g12280/Nbe06g22100/Nbe06g32220/Nbe07g02150/Nbe08g00430/Nbe09g19740/Nbe09g34630/Nbe11g10600/Nbe12g04350/Nbe12g40420/Nbe13g21340/Nbe13g27760/Nbe14g07890/Nbe15g21700/Nbe17g03250/Nbe17g13510/Nbe18g11640/Nbe19g04920/Novel.3470
ko00250	Alanine, aspartate and glutamate metabolism	22/2101	110/10652	0.509307	0.891286	Nbe01g01180/Nbe02g31730/Nbe03g02210/Nbe03g02730/Nbe04g03810/Nbe04g18890/Nbe05g07810/Nbe05g23270/Nbe07g01720/Nbe10g28590/Nbe12g04350/Nbe15g13810/Nbe15g18850/Nbe16g10850/Nbe16g10860/Nbe16g17330/Nbe17g14840/Nbe17g31290/Nbe18g00930/Nbe19g15490/Nbe19g16720/Novel.5201	22	-/-/-/-/-/-/-/-/-/-/-/-/-/-/-/-/-/-/-/-/-/-	K00764/K00764/K01953/K00811/K01939/K01915/K00609/K01580/K01915/K00278/K00609/K01940/K14272/K01755/K01755/K14272/K01915/K00830/K00830/K00261/K01915/K13566	0	-	22	Nbe01g01180/Nbe02g31730/Nbe03g02210/Nbe03g02730/Nbe04g03810/Nbe04g18890/Nbe05g07810/Nbe05g23270/Nbe07g01720/Nbe10g28590/Nbe12g04350/Nbe15g13810/Nbe15g18850/Nbe16g10850/Nbe16g10860/Nbe16g17330/Nbe17g14840/Nbe17g31290/Nbe18g00930/Nbe19g15490/Nbe19g16720/Novel.5201
ko00592	alpha-Linolenic acid metabolism	16/2101	83/10652	0.584968	0.986874	Nbe01g02490/Nbe05g31290/Nbe05g31310/Nbe06g08710/Nbe06g08730/Nbe08g13330/Nbe09g02200/Nbe09g02210/Nbe09g26380/Nbe11g03680/Nbe12g03660/Nbe16g05570/Nbe16g12780/Novel.341/Novel.3769/Novel.5421	16	-/-/-/-/-/-/-/-/-/-/-/-/-/-/-/-	K01723/K10529/K10529/K10529/K10529/K00232/K10527/K10527/K10527/K01723/K05894/K10528/K10526/K10529/K10528/K01047	0	-	16	Nbe01g02490/Nbe05g31290/Nbe05g31310/Nbe06g08710/Nbe06g08730/Nbe08g13330/Nbe09g02200/Nbe09g02210/Nbe09g26380/Nbe11g03680/Nbe12g03660/Nbe16g05570/Nbe16g12780/Novel.341/Novel.3769/Novel.5421
ko00380	Tryptophan metabolism	17/2101	89/10652	0.601398	0.986874	Nbe01g27980/Nbe03g04600/Nbe03g24890/Nbe04g11540/Nbe06g09230/Nbe06g13210/Nbe08g11970/Nbe09g17900/Nbe12g23570/Nbe15g10170/Nbe16g16700/Nbe16g17370/Nbe17g04820/Nbe18g34300/Nbe19g01590/Nbe19g06060/Novel.4734	17	-/-/-/-/-/-/-/-/-/-/-/-/-/-/-/-/-	K11816/K03781/K03781/K03781/K00128/K07408/K22450/K00382/K11816/K22450/K01426/K16903/K01593/K00128/K01593/K00128/K00382	0	-	17	Nbe01g27980/Nbe03g04600/Nbe03g24890/Nbe04g11540/Nbe06g09230/Nbe06g13210/Nbe08g11970/Nbe09g17900/Nbe12g23570/Nbe15g10170/Nbe16g16700/Nbe16g17370/Nbe17g04820/Nbe18g34300/Nbe19g01590/Nbe19g06060/Novel.4734
ko00062	Fatty acid elongation	12/2101	63/10652	0.604173	0.986874	Nbe01g32640/Nbe03g16740/Nbe08g08990/Nbe08g09870/Nbe12g06410/Nbe13g15680/Nbe15g30330/Nbe16g21080/Nbe16g30440/Nbe18g32570/Nbe19g27610/Nbe00g01960	12	-/-/-/-/-/-/-/-/-/-/-/-	K15397/K15397/K01074/K15397/K15397/K01074/K10703/K15397/K15397/K15397/K15397/K10703	0	-	12	Nbe01g32640/Nbe03g16740/Nbe08g08990/Nbe08g09870/Nbe12g06410/Nbe13g15680/Nbe15g30330/Nbe16g21080/Nbe16g30440/Nbe18g32570/Nbe19g27610/Nbe00g01960
ko00280	Valine, leucine and isoleucine degradation	21/2101	110/10652	0.604815	0.986874	Nbe01g20900/Nbe01g21520/Nbe02g18980/Nbe03g11730/Nbe05g25590/Nbe06g09230/Nbe06g11640/Nbe07g09760/Nbe08g03400/Nbe08g26030/Nbe09g17900/Nbe10g23530/Nbe12g32320/Nbe15g02560/Nbe16g09590/Nbe17g25890/Nbe18g06060/Nbe18g34300/Nbe19g06060/Novel.4734/Novel.6972	21	-/-/-/-/-/-/-/-/-/-/-/-/-/-/-/-/-/-/-/-/-	K05605/K00020/K05605/K00826/K00020/K00128/K05605/K00166/K05605/K00166/K00382/K00166/K00140/K00826/K00826/K18660/K18660/K00128/K00128/K00382/K05605	0	-	21	Nbe01g20900/Nbe01g21520/Nbe02g18980/Nbe03g11730/Nbe05g25590/Nbe06g09230/Nbe06g11640/Nbe07g09760/Nbe08g03400/Nbe08g26030/Nbe09g17900/Nbe10g23530/Nbe12g32320/Nbe15g02560/Nbe16g09590/Nbe17g25890/Nbe18g06060/Nbe18g34300/Nbe19g06060/Novel.4734/Novel.6972
ko03440	Homologous recombination	26/2101	136/10652	0.605393	0.986874	Nbe03g12640/Nbe04g30780/Nbe04g30790/Nbe05g00390/Nbe05g09630/Nbe05g10670/Nbe06g07680/Nbe06g10110/Nbe06g21940/Nbe06g23970/Nbe07g18940/Nbe11g16720/Nbe11g21880/Nbe12g20950/Nbe13g07560/Nbe13g29640/Nbe14g11840/Nbe14g23520/Nbe15g29090/Nbe17g04540/Nbe18g09430/Nbe19g23410/Novel.4485/Novel.5414/Novel.5871/Novel.7465	26	-/-/-/-/-/-/-/-/-/-/-/-/-/-/-/-/-/-/-/-/-/-/-/-/-/-	K10683/K03553/K03553/K11864/K02328/K10875/K10875/K07466/K03165/K04728/K12173/K03553/K07466/K03553/K10739/K02335/K02335/K10728/K10869/K10683/K10740/K08991/K10869/K10740/K07466/K10728	0	-	26	Nbe03g12640/Nbe04g30780/Nbe04g30790/Nbe05g00390/Nbe05g09630/Nbe05g10670/Nbe06g07680/Nbe06g10110/Nbe06g21940/Nbe06g23970/Nbe07g18940/Nbe11g16720/Nbe11g21880/Nbe12g20950/Nbe13g07560/Nbe13g29640/Nbe14g11840/Nbe14g23520/Nbe15g29090/Nbe17g04540/Nbe18g09430/Nbe19g23410/Novel.4485/Novel.5414/Novel.5871/Novel.7465
ko00330	Arginine and proline metabolism	22/2101	116/10652	0.618863	0.993473	Nbe03g02730/Nbe03g25560/Nbe04g12800/Nbe04g30850/Nbe05g16980/Nbe06g09230/Nbe06g14310/Nbe06g16430/Nbe07g30130/Nbe08g11450/Nbe09g09920/Nbe10g23770/Nbe11g04210/Nbe11g10100/Nbe11g12940/Nbe12g11000/Nbe14g00360/Nbe16g00770/Nbe16g16700/Nbe18g34300/Nbe19g06060/Nbe19g36960	22	-/-/-/-/-/-/-/-/-/-/-/-/-/-/-/-/-/-/-/-/-/-	K00811/K00286/K00286/K12259/K13427/K00128/K13427/K00472/K12259/K13366/K12259/K01611/K01259/K12251/K01611/K12251/K12657/K12259/K01426/K00128/K00128/K17839	0	-	22	Nbe03g02730/Nbe03g25560/Nbe04g12800/Nbe04g30850/Nbe05g16980/Nbe06g09230/Nbe06g14310/Nbe06g16430/Nbe07g30130/Nbe08g11450/Nbe09g09920/Nbe10g23770/Nbe11g04210/Nbe11g10100/Nbe11g12940/Nbe12g11000/Nbe14g00360/Nbe16g00770/Nbe16g16700/Nbe18g34300/Nbe19g06060/Nbe19g36960
ko00945	Stilbenoid, diarylheptanoid and gingerol biosynthesis	16/2101	85/10652	0.626138	0.993473	Nbe01g11060/Nbe02g05860/Nbe03g29570/Nbe05g13770/Nbe06g00350/Nbe10g12120/Nbe10g19850/Nbe10g22910/Nbe11g02000/Nbe12g17130/Nbe13g20430/Nbe17g02170/Nbe17g02490/Nbe18g04900/Nbe19g39960/Novel.2213	16	-/-/-/-/-/-/-/-/-/-/-/-/-/-/-/-	K13065/K16040/K16040/K16040/K13065/K13065/K16040/K13065/K13065/K13065/K00588/K13065/K13065/K16040/K13065/K16040	0	-	16	Nbe01g11060/Nbe02g05860/Nbe03g29570/Nbe05g13770/Nbe06g00350/Nbe10g12120/Nbe10g19850/Nbe10g22910/Nbe11g02000/Nbe12g17130/Nbe13g20430/Nbe17g02170/Nbe17g02490/Nbe18g04900/Nbe19g39960/Novel.2213
ko03030	DNA replication	23/2101	123/10652	0.64873	1	Nbe01g15410/Nbe01g21100/Nbe02g15370/Nbe04g30430/Nbe05g09630/Nbe06g02460/Nbe06g10110/Nbe06g21160/Nbe07g10410/Nbe08g27020/Nbe11g21880/Nbe11g28430/Nbe12g40550/Nbe13g07560/Nbe13g23500/Nbe13g29640/Nbe14g11840/Nbe16g28170/Nbe18g09430/Novel.5/Novel.2065/Novel.5414/Novel.5871	23	-/-/-/-/-/-/-/-/-/-/-/-/-/-/-/-/-/-/-/-/-/-/-	K04799/K10756/K04799/K02320/K02328/K02209/K07466/K02325/K10755/K10755/K07466/K02209/K02684/K10739/K02542/K02335/K02335/K10743/K10740/K02684/K10756/K10740/K07466	0	-	23	Nbe01g15410/Nbe01g21100/Nbe02g15370/Nbe04g30430/Nbe05g09630/Nbe06g02460/Nbe06g10110/Nbe06g21160/Nbe07g10410/Nbe08g27020/Nbe11g21880/Nbe11g28430/Nbe12g40550/Nbe13g07560/Nbe13g23500/Nbe13g29640/Nbe14g11840/Nbe16g28170/Nbe18g09430/Novel.5/Novel.2065/Novel.5414/Novel.5871
ko04122	Sulfur relay system	3/2101	18/10652	0.719259	1	Nbe02g23550/Nbe03g00680/Nbe04g17750	3	-/-/-	K01011/K03637/K03637	0	-	3	Nbe02g23550/Nbe03g00680/Nbe04g17750
ko04070	Phosphatidylinositol signaling system	27/2101	150/10652	0.734141	1	Nbe01g01700/Nbe01g06000/Nbe01g10370/Nbe01g31950/Nbe02g04180/Nbe02g09410/Nbe02g13690/Nbe02g13700/Nbe03g25780/Nbe03g35420/Nbe05g11440/Nbe05g22220/Nbe07g01030/Nbe07g05540/Nbe07g11430/Nbe08g13180/Nbe08g14010/Nbe08g20840/Nbe09g12230/Nbe11g20070/Nbe13g04660/Nbe14g21580/Nbe17g20210/Nbe17g20220/Nbe19g33950/Novel.2276/Novel.3792	27	-/-/-/-/-/-/-/-/-/-/-/-/-/-/-/-/-/-/-/-/-/-/-/-/-/-/-	K18649/K00981/K00889/K00981/K00981/K00889/K18649/K18649/K01092/K13024/K05857/K00913/K00889/K00921/K00889/K05857/K00889/K00889/K15422/K00921/K05857/K00921/K00888/K00888/K02183/K18081/K00901	0	-	27	Nbe01g01700/Nbe01g06000/Nbe01g10370/Nbe01g31950/Nbe02g04180/Nbe02g09410/Nbe02g13690/Nbe02g13700/Nbe03g25780/Nbe03g35420/Nbe05g11440/Nbe05g22220/Nbe07g01030/Nbe07g05540/Nbe07g11430/Nbe08g13180/Nbe08g14010/Nbe08g20840/Nbe09g12230/Nbe11g20070/Nbe13g04660/Nbe14g21580/Nbe17g20210/Nbe17g20220/Nbe19g33950/Novel.2276/Novel.3792
ko00600	Sphingolipid metabolism	10/2101	59/10652	0.752915	1	Nbe02g16370/Nbe02g16380/Nbe05g15740/Nbe05g23770/Nbe05g27390/Nbe06g21770/Nbe10g09510/Nbe14g10640/Nbe18g17980/Novel.3419	10	-/-/-/-/-/-/-/-/-/-	K17108/K17108/K07407/K07407/K04710/K07407/K04712/K12349/K01190/K12349	0	-	10	Nbe02g16370/Nbe02g16380/Nbe05g15740/Nbe05g23770/Nbe05g27390/Nbe06g21770/Nbe10g09510/Nbe14g10640/Nbe18g17980/Novel.3419
ko00350	Tyrosine metabolism	14/2101	82/10652	0.767965	1	Nbe01g06430/Nbe02g05710/Nbe03g02730/Nbe06g04400/Nbe07g18100/Nbe08g12600/Nbe11g21920/Nbe12g36940/Nbe15g04040/Nbe17g04820/Nbe17g04860/Nbe17g13540/Nbe19g01590/Novel.3129	14	-/-/-/-/-/-/-/-/-/-/-/-/-/-	K01800/K00815/K00811/K07253/K00121/K07253/K07253/K00276/K00121/K01593/K00121/K00276/K01593/K00276	0	-	14	Nbe01g06430/Nbe02g05710/Nbe03g02730/Nbe06g04400/Nbe07g18100/Nbe08g12600/Nbe11g21920/Nbe12g36940/Nbe15g04040/Nbe17g04820/Nbe17g04860/Nbe17g13540/Nbe19g01590/Novel.3129
ko04016	MAPK signaling pathway - plant	69/2101	380/10652	0.800519	1	Nbe01g09490/Nbe02g03840/Nbe02g08510/Nbe02g18180/Nbe03g04600/Nbe03g24890/Nbe03g27350/Nbe03g28700/Nbe04g11540/Nbe04g16250/Nbe04g18970/Nbe04g20740/Nbe04g22430/Nbe05g17570/Nbe05g24120/Nbe06g22100/Nbe06g30490/Nbe07g02120/Nbe07g12580/Nbe07g20330/Nbe08g00430/Nbe08g03050/Nbe08g05410/Nbe08g09660/Nbe08g12650/Nbe08g15160/Nbe08g19270/Nbe09g15340/Nbe09g16890/Nbe09g19740/Nbe09g23340/Nbe09g23420/Nbe09g34350/Nbe…	69	-/-/-/-/-/-/-/-/-/-/-/-/-/-/-/-/-/-/-/-/-/-/-/-/-/-/-/-/-/-/-/-/-/-/-/-/-/-/-/-/-/-/-/-/-/-/-/-/-/-/-/-/-/-/-/-/-/-/-/-/-/-/-/-/-/-/-/-/-	K14496/K14509/K14496/K17686/K03781/K03781/K13420/K13420/K03781/K14496/K14516/K14509/K14498/K20718/K00940/K00940/K13422/K14498/K20729/K20535/K00940/K14496/K14496/K14514/K14496/K20538/K14498/K14516/K14496/K00940/K20726/K14496/K14497/K00940/K20606/K14496/K14514/K14496/K14498/K14498/K20718/K14496/K20718/K17686/K20772/K00940/K14496/K20535/K20729/K20538/K13420/K13420/K13420/K20538/K14510/K13420/K13420/…	0	-	69	Nbe01g09490/Nbe02g03840/Nbe02g08510/Nbe02g18180/Nbe03g04600/Nbe03g24890/Nbe03g27350/Nbe03g28700/Nbe04g11540/Nbe04g16250/Nbe04g18970/Nbe04g20740/Nbe04g22430/Nbe05g17570/Nbe05g24120/Nbe06g22100/Nbe06g30490/Nbe07g02120/Nbe07g12580/Nbe07g20330/Nbe08g00430/Nbe08g03050/Nbe08g05410/Nbe08g09660/Nbe08g12650/Nbe08g15160/Nbe08g19270/Nbe09g15340/Nbe09g16890/Nbe09g19740/Nbe09g23340/Nbe09g23420/Nbe09g34350/Nbe…
ko00310	Lysine degradation	12/2101	73/10652	0.801692	1	Nbe01g24890/Nbe06g09230/Nbe06g13600/Nbe09g17900/Nbe09g20860/Nbe14g19660/Nbe15g16120/Nbe16g03970/Nbe18g34300/Nbe19g06060/Novel.2527/Novel.4734	12	-/-/-/-/-/-/-/-/-/-/-/-	K11430/K00128/K11420/K00382/K11420/K19199/K19199/K19199/K00128/K00128/K11423/K00382	0	-	12	Nbe01g24890/Nbe06g09230/Nbe06g13600/Nbe09g17900/Nbe09g20860/Nbe14g19660/Nbe15g16120/Nbe16g03970/Nbe18g34300/Nbe19g06060/Novel.2527/Novel.4734
ko00591	Linoleic acid metabolism	6/2101	39/10652	0.809268	1	Nbe01g13030/Nbe05g19120/Nbe06g17300/Nbe12g06370/Nbe19g12320/Novel.5421	6	-/-/-/-/-/-	K15718/K15718/K15718/K07418/K15718/K01047	0	-	6	Nbe01g13030/Nbe05g19120/Nbe06g17300/Nbe12g06370/Nbe19g12320/Novel.5421
ko00071	Fatty acid degradation	15/2101	91/10652	0.818184	1	Nbe01g24690/Nbe02g19130/Nbe06g09230/Nbe07g09140/Nbe07g18100/Nbe08g13330/Nbe09g02200/Nbe09g02210/Nbe09g26380/Nbe10g33710/Nbe15g04040/Nbe17g04860/Nbe18g34300/Nbe19g06060/Novel.14	15	-/-/-/-/-/-/-/-/-/-/-/-/-/-/-	K01897/K01897/K00128/K01897/K00121/K00232/K10527/K10527/K10527/K07517/K00121/K00121/K00128/K00128/K01897	0	-	15	Nbe01g24690/Nbe02g19130/Nbe06g09230/Nbe07g09140/Nbe07g18100/Nbe08g13330/Nbe09g02200/Nbe09g02210/Nbe09g26380/Nbe10g33710/Nbe15g04040/Nbe17g04860/Nbe18g34300/Nbe19g06060/Novel.14
ko00270	Cysteine and methionine metabolism	41/2101	234/10652	0.825777	1	Nbe01g00340/Nbe01g08470/Nbe01g30410/Nbe02g03370/Nbe02g05710/Nbe02g07630/Nbe02g10820/Nbe02g18970/Nbe02g23550/Nbe02g24730/Nbe03g02730/Nbe03g11730/Nbe03g34840/Nbe05g02550/Nbe05g03160/Nbe05g13030/Nbe05g23260/Nbe06g21150/Nbe08g02490/Nbe09g17880/Nbe10g06220/Nbe10g23770/Nbe10g32290/Nbe11g02050/Nbe11g12940/Nbe12g28800/Nbe12g32700/Nbe12g39130/Nbe15g02560/Nbe15g21890/Nbe15g31770/Nbe16g09590/Nbe17g01090/Nbe…	41	-/-/-/-/-/-/-/-/-/-/-/-/-/-/-/-/-/-/-/-/-/-/-/-/-/-/-/-/-/-/-/-/-/-/-/-/-/-/-/-/-	K00026/K13034/K00026/K00025/K00815/K13034/K01738/K00025/K01011/K00558/K00811/K00826/K01739/K12524/K00025/K12524/K05396/K05396/K00558/K00549/K01738/K01611/K00025/K12524/K01611/K16054/K00026/K20772/K00826/K00640/K00558/K00826/K00549/K01738/K00058/K05933/K01739/K05396/K00549/K01738/K05933	0	-	41	Nbe01g00340/Nbe01g08470/Nbe01g30410/Nbe02g03370/Nbe02g05710/Nbe02g07630/Nbe02g10820/Nbe02g18970/Nbe02g23550/Nbe02g24730/Nbe03g02730/Nbe03g11730/Nbe03g34840/Nbe05g02550/Nbe05g03160/Nbe05g13030/Nbe05g23260/Nbe06g21150/Nbe08g02490/Nbe09g17880/Nbe10g06220/Nbe10g23770/Nbe10g32290/Nbe11g02050/Nbe11g12940/Nbe12g28800/Nbe12g32700/Nbe12g39130/Nbe15g02560/Nbe15g21890/Nbe15g31770/Nbe16g09590/Nbe17g01090/Nbe…
ko03430	Mismatch repair	17/2101	103/10652	0.828326	1	Nbe01g21100/Nbe01g25490/Nbe02g05030/Nbe05g09630/Nbe06g10110/Nbe07g10410/Nbe07g17360/Nbe08g27020/Nbe11g19560/Nbe11g21880/Nbe13g07560/Nbe18g09430/Nbe18g27510/Novel.897/Novel.2065/Novel.5414/Novel.5871	17	-/-/-/-/-/-/-/-/-/-/-/-/-/-/-/-/-	K10756/K08737/K08737/K02328/K07466/K10755/K10858/K10755/K08737/K07466/K10739/K10740/K07456/K10746/K10756/K10740/K07466	0	-	17	Nbe01g21100/Nbe01g25490/Nbe02g05030/Nbe05g09630/Nbe06g10110/Nbe07g10410/Nbe07g17360/Nbe08g27020/Nbe11g19560/Nbe11g21880/Nbe13g07560/Nbe18g09430/Nbe18g27510/Novel.897/Novel.2065/Novel.5414/Novel.5871
ko00640	Propanoate metabolism	16/2101	99/10652	0.847071	1	Nbe01g08100/Nbe01g20900/Nbe02g18980/Nbe04g22860/Nbe06g11640/Nbe07g09760/Nbe08g03400/Nbe08g13330/Nbe08g26030/Nbe09g17900/Nbe10g23530/Nbe12g29600/Nbe12g32320/Nbe15g01910/Novel.4734/Novel.6972	16	-/-/-/-/-/-/-/-/-/-/-/-/-/-/-/-	K01962/K05605/K05605/K02160/K05605/K00166/K05605/K00232/K00166/K00382/K00166/K01962/K00140/K11262/K00382/K05605	0	-	16	Nbe01g08100/Nbe01g20900/Nbe02g18980/Nbe04g22860/Nbe06g11640/Nbe07g09760/Nbe08g03400/Nbe08g13330/Nbe08g26030/Nbe09g17900/Nbe10g23530/Nbe12g29600/Nbe12g32320/Nbe15g01910/Novel.4734/Novel.6972
ko00400	Phenylalanine, tyrosine and tryptophan biosynthesis	17/2101	106/10652	0.861416	1	Nbe01g12370/Nbe01g18830/Nbe02g05710/Nbe02g18330/Nbe03g02730/Nbe03g13470/Nbe05g12410/Nbe05g12420/Nbe06g35620/Nbe10g26490/Nbe10g26500/Nbe12g14460/Nbe15g04670/Nbe16g15590/Nbe17g10740/Nbe18g19250/Nbe18g24750	17	-/-/-/-/-/-/-/-/-/-/-/-/-/-/-/-/-	K01695/K01626/K00815/K01626/K00811/K01657/K01657/K01657/K00766/K00766/K00766/K05359/K06001/K01609/K00766/K05359/K00891	0	-	17	Nbe01g12370/Nbe01g18830/Nbe02g05710/Nbe02g18330/Nbe03g02730/Nbe03g13470/Nbe05g12410/Nbe05g12420/Nbe06g35620/Nbe10g26490/Nbe10g26500/Nbe12g14460/Nbe15g04670/Nbe16g15590/Nbe17g10740/Nbe18g19250/Nbe18g24750
ko04145	Phagosome	35/2101	207/10652	0.868937	1	Nbe01g20170/Nbe01g35050/Nbe02g13040/Nbe03g35140/Nbe04g27900/Nbe05g26990/Nbe06g00520/Nbe06g16290/Nbe07g05540/Nbe07g16680/Nbe08g08530/Nbe08g27720/Nbe09g07390/Nbe10g03640/Nbe11g19090/Nbe11g20070/Nbe12g22510/Nbe13g17360/Nbe14g21580/Nbe15g26820/Nbe15g29310/Nbe15g30210/Nbe16g09960/Nbe17g16890/Nbe17g21540/Nbe18g16320/Nbe18g21990/Nbe19g08230/Nbe19g09730/Novel.941/Novel.1713/Novel.2246/Novel.3718/Novel.37…	35	-/-/-/-/-/-/-/-/-/-/-/-/-/-/-/-/-/-/-/-/-/-/-/-/-/-/-/-/-/-/-/-/-/-/-	K04392/K02153/K04392/K07374/K07374/K04392/K10956/K07375/K00921/K07374/K04392/K07374/K07375/K07375/K04392/K00921/K04392/K07374/K00921/K10956/K08054/K07374/K07374/K04392/K07374/K07375/K07374/K07375/K07374/K07897/K08517/K08517/K08517/K02145/K07897	0	-	35	Nbe01g20170/Nbe01g35050/Nbe02g13040/Nbe03g35140/Nbe04g27900/Nbe05g26990/Nbe06g00520/Nbe06g16290/Nbe07g05540/Nbe07g16680/Nbe08g08530/Nbe08g27720/Nbe09g07390/Nbe10g03640/Nbe11g19090/Nbe11g20070/Nbe12g22510/Nbe13g17360/Nbe14g21580/Nbe15g26820/Nbe15g29310/Nbe15g30210/Nbe16g09960/Nbe17g16890/Nbe17g21540/Nbe18g16320/Nbe18g21990/Nbe19g08230/Nbe19g09730/Novel.941/Novel.1713/Novel.2246/Novel.3718/Novel.37…
ko00941	Flavonoid biosynthesis	15/2101	96/10652	0.875465	1	Nbe01g11060/Nbe03g21540/Nbe04g10660/Nbe06g00350/Nbe07g11520/Nbe09g18580/Nbe10g12120/Nbe10g22910/Nbe11g02000/Nbe12g17130/Nbe13g20250/Nbe13g20430/Nbe17g02170/Nbe17g02490/Nbe19g39960	15	-/-/-/-/-/-/-/-/-/-/-/-/-/-/-	K13065/K00475/K00475/K13065/K05278/K00660/K13065/K13065/K13065/K13065/K00660/K00588/K13065/K13065/K13065	0	-	15	Nbe01g11060/Nbe03g21540/Nbe04g10660/Nbe06g00350/Nbe07g11520/Nbe09g18580/Nbe10g12120/Nbe10g22910/Nbe11g02000/Nbe12g17130/Nbe13g20250/Nbe13g20430/Nbe17g02170/Nbe17g02490/Nbe19g39960
ko00960	Tropane, piperidine and pyridine alkaloid biosynthesis	8/2101	57/10652	0.89859	1	Nbe02g05710/Nbe03g02730/Nbe03g14070/Nbe04g02720/Nbe10g04930/Nbe12g36940/Nbe17g13540/Novel.3129	8	-/-/-/-/-/-/-/-	K00815/K00811/K08081/K08081/K08081/K00276/K00276/K00276	0	-	8	Nbe02g05710/Nbe03g02730/Nbe03g14070/Nbe04g02720/Nbe10g04930/Nbe12g36940/Nbe17g13540/Novel.3129
ko00950	Isoquinoline alkaloid biosynthesis	7/2101	51/10652	0.900158	1	Nbe02g05710/Nbe03g02730/Nbe12g36940/Nbe17g04820/Nbe17g13540/Nbe19g01590/Novel.3129	7	-/-/-/-/-/-/-	K00815/K00811/K00276/K01593/K00276/K01593/K00276	0	-	7	Nbe02g05710/Nbe03g02730/Nbe12g36940/Nbe17g04820/Nbe17g13540/Nbe19g01590/Novel.3129
ko03450	Non-homologous end-joining	2/2101	19/10652	0.912979	1	Nbe01g15410/Nbe02g15370	2	-/-	K04799/K04799	0	-	2	Nbe01g15410/Nbe02g15370
ko03060	Protein export	18/2101	118/10652	0.913947	1	Nbe01g06750/Nbe01g13420/Nbe01g25030/Nbe06g00520/Nbe07g10270/Nbe08g26850/Nbe09g00790/Nbe11g18920/Nbe12g22330/Nbe13g06490/Nbe13g33280/Nbe14g12410/Nbe15g26820/Nbe15g30630/Nbe18g09460/Nbe19g38750/Novel.3027/Novel.3795	18	-/-/-/-/-/-/-/-/-/-/-/-/-/-/-/-/-/-	K03110/K09490/K03070/K10956/K03070/K03070/K13431/K03100/K03100/K03116/K09647/K09647/K10956/K03217/K03106/K03100/K03100/K03106	0	-	18	Nbe01g06750/Nbe01g13420/Nbe01g25030/Nbe06g00520/Nbe07g10270/Nbe08g26850/Nbe09g00790/Nbe11g18920/Nbe12g22330/Nbe13g06490/Nbe13g33280/Nbe14g12410/Nbe15g26820/Nbe15g30630/Nbe18g09460/Nbe19g38750/Novel.3027/Novel.3795
ko00563	Glycosylphosphatidylinositol (GPI)-anchor biosynthesis	7/2101	53/10652	0.920418	1	Nbe03g15760/Nbe03g36960/Nbe06g34390/Nbe15g31640/Novel.4960/Novel.5608/Novel.5777	7	-/-/-/-/-/-/-	K03858/K05294/K05310/K07542/K05283/K05283/K03857	0	-	7	Nbe03g15760/Nbe03g36960/Nbe06g34390/Nbe15g31640/Novel.4960/Novel.5608/Novel.5777
ko01040	Biosynthesis of unsaturated fatty acids	6/2101	47/10652	0.923695	1	Nbe06g36040/Nbe08g13330/Nbe11g05540/Nbe15g30330/Nbe15g32180/Nbe00g01960	6	-/-/-/-/-/-	K03921/K00232/K10256/K10703/K10256/K10703	0	-	6	Nbe06g36040/Nbe08g13330/Nbe11g05540/Nbe15g30330/Nbe15g32180/Nbe00g01960
ko00514	Other types of O-glycan biosynthesis	4/2101	35/10652	0.935052	1	Nbe05g02100/Nbe10g19540/Nbe12g29710/Nbe12g29720	4	-/-/-/-	K03691/K03691/K13667/K13667	0	-	4	Nbe05g02100/Nbe10g19540/Nbe12g29710/Nbe12g29720
ko00232	Caffeine metabolism	1/2101	13/10652	0.94261	1	Nbe15g30940	1	-	K00106	0	-	1	Nbe15g30940
ko00909	Sesquiterpenoid and triterpenoid biosynthesis	6/2101	54/10652	0.968958	1	Nbe09g01950/Nbe12g02780/Nbe13g25370/Nbe16g09450/Nbe19g39400/Novel.1385	6	-/-/-/-/-/-	K15813/K00801/K00801/K00511/K15813/K00511	0	-	6	Nbe09g01950/Nbe12g02780/Nbe13g25370/Nbe16g09450/Nbe19g39400/Novel.1385
ko00940	Phenylpropanoid biosynthesis	56/2101	351/10652	0.971884	1	Nbe01g03650/Nbe01g11010/Nbe01g11060/Nbe01g18490/Nbe01g22300/Nbe02g10060/Nbe02g18090/Nbe02g24370/Nbe03g21980/Nbe03g26800/Nbe03g29420/Nbe03g35800/Nbe05g03700/Nbe05g29410/Nbe05g31320/Nbe06g00150/Nbe06g00350/Nbe07g00940/Nbe07g11910/Nbe08g09680/Nbe08g09700/Nbe08g21060/Nbe10g12120/Nbe10g18030/Nbe10g22910/Nbe10g27810/Nbe11g02000/Nbe11g04080/Nbe11g11460/Nbe12g16880/Nbe12g17130/Nbe12g18430/Nbe12g24270/Nbe…	56	-/-/-/-/-/-/-/-/-/-/-/-/-/-/-/-/-/-/-/-/-/-/-/-/-/-/-/-/-/-/-/-/-/-/-/-/-/-/-/-/-/-/-/-/-/-/-/-/-/-/-/-/-/-/-/-	K23260/K05349/K13065/K00430/K01188/K05349/K00430/K00430/K09755/K22395/K00430/K00430/K05349/K09753/K05350/K01904/K13065/K05349/K00430/K05349/K05349/K05349/K13065/K05349/K13065/K00430/K13065/K00083/K05349/K05349/K13065/K01188/K00430/K00588/K05350/K00430/K05350/K00430/K01188/K00430/K13065/K13065/K09755/K05350/K00430/K05350/K00083/K00430/K00430/K05349/K09755/K01188/K13065/K05350/K00430/K00430	0	-	56	Nbe01g03650/Nbe01g11010/Nbe01g11060/Nbe01g18490/Nbe01g22300/Nbe02g10060/Nbe02g18090/Nbe02g24370/Nbe03g21980/Nbe03g26800/Nbe03g29420/Nbe03g35800/Nbe05g03700/Nbe05g29410/Nbe05g31320/Nbe06g00150/Nbe06g00350/Nbe07g00940/Nbe07g11910/Nbe08g09680/Nbe08g09700/Nbe08g21060/Nbe10g12120/Nbe10g18030/Nbe10g22910/Nbe10g27810/Nbe11g02000/Nbe11g04080/Nbe11g11460/Nbe12g16880/Nbe12g17130/Nbe12g18430/Nbe12g24270/Nbe…
ko00360	Phenylalanine metabolism	11/2101	90/10652	0.978399	1	Nbe02g05710/Nbe03g02730/Nbe06g04400/Nbe08g12600/Nbe11g21920/Nbe12g36940/Nbe16g16700/Nbe17g04820/Nbe17g13540/Nbe19g01590/Novel.3129	11	-/-/-/-/-/-/-/-/-/-/-	K00815/K00811/K07253/K07253/K07253/K00276/K01426/K01593/K00276/K01593/K00276	0	-	11	Nbe02g05710/Nbe03g02730/Nbe06g04400/Nbe08g12600/Nbe11g21920/Nbe12g36940/Nbe16g16700/Nbe17g04820/Nbe17g13540/Nbe19g01590/Novel.3129
ko00510	N-Glycan biosynthesis	10/2101	91/10652	0.991243	1	Nbe01g01230/Nbe04g25760/Nbe04g25770/Nbe09g11880/Nbe17g10850/Nbe17g20350/Nbe19g18620/Novel.100/Novel.1932/Novel.4435	10	-/-/-/-/-/-/-/-/-/-	K12345/K12667/K12667/K12667/K00737/K07441/K00737/K01230/K00737/K03844	0	-	10	Nbe01g01230/Nbe04g25760/Nbe04g25770/Nbe09g11880/Nbe17g10850/Nbe17g20350/Nbe19g18620/Novel.100/Novel.1932/Novel.4435
ko00999	Biosynthesis of secondary metabolites - unclassified	2/2101	33/10652	0.993589	1	Nbe06g00150/Nbe13g20430	2	-/-	K01904/K00588	0	-	2	Nbe06g00150/Nbe13g20430
ko04130	SNARE interactions in vesicular transport	9/2101	88/10652	0.994681	1	Nbe01g01830/Nbe05g03610/Nbe07g26670/Nbe10g04920/Nbe10g34070/Nbe11g23980/Novel.1713/Novel.2246/Novel.3718	9	-/-/-/-/-/-/-/-/-	K08486/K08486/K08486/K08486/K08486/K08515/K08517/K08517/K08517	0	-	9	Nbe01g01830/Nbe05g03610/Nbe07g26670/Nbe10g04920/Nbe10g34070/Nbe11g23980/Novel.1713/Novel.2246/Novel.3718
ko03018	RNA degradation	30/2101	225/10652	0.995677	1	Nbe01g27880/Nbe03g07740/Nbe05g04280/Nbe05g33000/Nbe06g08820/Nbe06g28230/Nbe09g27430/Nbe10g14950/Nbe11g08960/Nbe12g27070/Nbe12g34080/Nbe13g03220/Nbe14g02250/Nbe14g02260/Nbe14g02270/Nbe14g19200/Nbe15g13000/Nbe16g22580/Nbe16g22590/Nbe17g02870/Nbe17g02960/Nbe17g03470/Nbe18g07200/Nbe19g03620/Nbe19g03660/Nbe19g04630/Nbe19g33130/Novel.2478/Novel.3264/Novel.6183	30	-/-/-/-/-/-/-/-/-/-/-/-/-/-/-/-/-/-/-/-/-/-/-/-/-/-/-/-/-/-	K03679/K13126/K12581/K04077/K14442/K04077/K12603/K01148/K13126/K13126/K13126/K13126/K03654/K03654/K03654/K14442/K04077/K04077/K04077/K04077/K12626/K00962/K03654/K01148/K01148/K00962/K01148/K00850/K12622/K14442	0	-	30	Nbe01g27880/Nbe03g07740/Nbe05g04280/Nbe05g33000/Nbe06g08820/Nbe06g28230/Nbe09g27430/Nbe10g14950/Nbe11g08960/Nbe12g27070/Nbe12g34080/Nbe13g03220/Nbe14g02250/Nbe14g02260/Nbe14g02270/Nbe14g19200/Nbe15g13000/Nbe16g22580/Nbe16g22590/Nbe17g02870/Nbe17g02960/Nbe17g03470/Nbe18g07200/Nbe19g03620/Nbe19g03660/Nbe19g04630/Nbe19g33130/Novel.2478/Novel.3264/Novel.6183
ko03420	Nucleotide excision repair	16/2101	142/10652	0.997602	1	Nbe01g13160/Nbe01g21100/Nbe05g09630/Nbe06g10110/Nbe06g21160/Nbe07g10410/Nbe08g27020/Nbe11g21880/Nbe13g07560/Nbe13g29640/Nbe14g11840/Nbe18g09430/Novel.2065/Novel.2664/Novel.5414/Novel.5871	16	-/-/-/-/-/-/-/-/-/-/-/-/-/-/-/-	K06634/K10756/K02328/K07466/K02325/K10755/K10755/K07466/K10739/K02335/K02335/K10740/K10756/K10845/K10740/K07466	0	-	16	Nbe01g13160/Nbe01g21100/Nbe05g09630/Nbe06g10110/Nbe06g21160/Nbe07g10410/Nbe08g27020/Nbe11g21880/Nbe13g07560/Nbe13g29640/Nbe14g11840/Nbe18g09430/Novel.2065/Novel.2664/Novel.5414/Novel.5871
ko03013	RNA transport	57/2101	402/10652	0.998722	1	Nbe01g29210/Nbe02g19010/Nbe02g25570/Nbe03g00260/Nbe03g07740/Nbe03g27290/Nbe04g16290/Nbe04g19520/Nbe04g20910/Nbe04g26440/Nbe04g29330/Nbe05g14390/Nbe05g23340/Nbe05g32620/Nbe05g33700/Nbe06g01020/Nbe06g24200/Nbe06g28690/Nbe07g25120/Nbe08g04910/Nbe08g21610/Nbe09g08380/Nbe09g10150/Nbe09g13490/Nbe09g14960/Nbe09g34150/Nbe10g07270/Nbe10g17150/Nbe11g03200/Nbe11g08960/Nbe11g16210/Nbe12g20520/Nbe12g22450/Nbe…	57	-/-/-/-/-/-/-/-/-/-/-/-/-/-/-/-/-/-/-/-/-/-/-/-/-/-/-/-/-/-/-/-/-/-/-/-/-/-/-/-/-/-/-/-/-/-/-/-/-/-/-/-/-/-/-/-/-	K03754/K14306/K14293/K14324/K13126/K14314/K03237/K03242/K00784/K03257/K03257/K14311/K14315/K00784/K03257/K14305/K00784/K00784/K12160/K12812/K14309/K03237/K03257/K00784/K03242/K14299/K14319/K14312/K14311/K13126/K14297/K14297/K18213/K13126/K13126/K14299/K13126/K03538/K13175/K00784/K00784/K00784/K10577/K03257/K14319/K03239/K12160/K00784/K03754/K18213/K14292/K12875/K12812/K14308/K03247/K14317/K12812	0	-	57	Nbe01g29210/Nbe02g19010/Nbe02g25570/Nbe03g00260/Nbe03g07740/Nbe03g27290/Nbe04g16290/Nbe04g19520/Nbe04g20910/Nbe04g26440/Nbe04g29330/Nbe05g14390/Nbe05g23340/Nbe05g32620/Nbe05g33700/Nbe06g01020/Nbe06g24200/Nbe06g28690/Nbe07g25120/Nbe08g04910/Nbe08g21610/Nbe09g08380/Nbe09g10150/Nbe09g13490/Nbe09g14960/Nbe09g34150/Nbe10g07270/Nbe10g17150/Nbe11g03200/Nbe11g08960/Nbe11g16210/Nbe12g20520/Nbe12g22450/Nbe…
ko03022	Basal transcription factors	6/2101	77/10652	0.998958	1	Nbe01g13160/Nbe05g01800/Nbe10g19330/Nbe14g02770/Novel.2664/Novel.6601	6	-/-/-/-/-/-	K06634/K03126/K03126/K03131/K10845/K03128	0	-	6	Nbe01g13160/Nbe05g01800/Nbe10g19330/Nbe14g02770/Novel.2664/Novel.6601
ko00020	Citrate cycle (TCA cycle)	11/2101	116/10652	0.999171	1	Nbe01g00340/Nbe01g30410/Nbe02g03370/Nbe02g18970/Nbe05g03160/Nbe09g17900/Nbe10g32290/Nbe11g06090/Nbe12g32700/Nbe18g23250/Novel.4734	11	-/-/-/-/-/-/-/-/-/-/-	K00026/K00026/K00025/K00025/K00025/K00382/K00025/K01610/K00026/K00031/K00382	0	-	11	Nbe01g00340/Nbe01g30410/Nbe02g03370/Nbe02g18970/Nbe05g03160/Nbe09g17900/Nbe10g32290/Nbe11g06090/Nbe12g32700/Nbe18g23250/Novel.4734
ko03020	RNA polymerase	12/2101	149/10652	0.999978	1	Nbe01g11980/Nbe02g23280/Nbe02g28430/Nbe04g03750/Nbe07g01260/Nbe08g07560/Nbe09g04080/Nbe10g24070/Nbe12g16730/Nbe15g21940/Novel.332/Novel.7436	12	-/-/-/-/-/-/-/-/-/-/-/-	K03006/K03027/K03015/K02999/K03012/K03016/K03010/K03015/K03012/K14721/K03016/K03002	0	-	12	Nbe01g11980/Nbe02g23280/Nbe02g28430/Nbe04g03750/Nbe07g01260/Nbe08g07560/Nbe09g04080/Nbe10g24070/Nbe12g16730/Nbe15g21940/Novel.332/Novel.7436
ko04120	Ubiquitin mediated proteolysis	30/2101	288/10652	0.999995	1	Nbe01g13140/Nbe01g26960/Nbe02g25140/Nbe03g23090/Nbe04g10900/Nbe04g32550/Nbe05g21640/Nbe06g05450/Nbe06g19680/Nbe08g19990/Nbe09g05090/Nbe09g09150/Nbe10g08550/Nbe10g08700/Nbe10g24950/Nbe10g25550/Nbe14g04660/Nbe14g11250/Nbe15g03000/Nbe15g33810/Nbe17g03240/Nbe17g16870/Nbe17g18350/Nbe18g26330/Nbe19g20290/Nbe19g31680/Novel.460/Novel.3656/Novel.6360/Novel.7185	30	-/-/-/-/-/-/-/-/-/-/-/-/-/-/-/-/-/-/-/-/-/-/-/-/-/-/-/-/-/-	K03347/K03347/K03363/K10579/K06689/K10143/K03363/K20217/K03363/K10143/K10143/K03364/K03354/K10144/K10573/K03363/K10144/K06689/K10577/K06688/K10571/K06689/K03354/K03351/K10606/K10144/K03358/K03354/K10688/K10688	0	-	30	Nbe01g13140/Nbe01g26960/Nbe02g25140/Nbe03g23090/Nbe04g10900/Nbe04g32550/Nbe05g21640/Nbe06g05450/Nbe06g19680/Nbe08g19990/Nbe09g05090/Nbe09g09150/Nbe10g08550/Nbe10g08700/Nbe10g24950/Nbe10g25550/Nbe14g04660/Nbe14g11250/Nbe15g03000/Nbe15g33810/Nbe17g03240/Nbe17g16870/Nbe17g18350/Nbe18g26330/Nbe19g20290/Nbe19g31680/Novel.460/Novel.3656/Novel.6360/Novel.7185
ko04626	Plant-pathogen interaction	45/2101	397/10652	0.999998	1	Nbe01g03280/Nbe02g08590/Nbe02g20210/Nbe03g27220/Nbe03g27350/Nbe03g28700/Nbe03g32920/Nbe03g32930/Nbe03g34480/Nbe04g05730/Nbe04g08710/Nbe04g10690/Nbe04g26480/Nbe05g14840/Nbe05g16980/Nbe06g09490/Nbe06g14310/Nbe06g29140/Nbe06g29220/Nbe06g34980/Nbe08g21820/Nbe09g04610/Nbe11g08550/Nbe11g13010/Nbe11g26830/Nbe12g13730/Nbe12g17780/Nbe12g18170/Nbe12g24670/Nbe12g28360/Nbe13g37600/Nbe15g23850/Nbe15g23870/Nbe…	45	-/-/-/-/-/-/-/-/-/-/-/-/-/-/-/-/-/-/-/-/-/-/-/-/-/-/-/-/-/-/-/-/-/-/-/-/-/-/-/-/-/-/-/-/-	K13448/K05391/K13448/K13457/K13420/K13420/K13429/K13429/K05391/K13412/K13448/K13412/K13448/K13448/K13427/K13448/K13427/K13412/K04079/K13457/K13448/K13459/K13448/K09487/K05391/K05391/K13448/K09487/K05391/K13448/K05391/K13420/K13420/K13420/K13456/K13456/K13448/K05391/K13420/K13420/K13420/K13420/K02183/K13448/K13420	0	-	45	Nbe01g03280/Nbe02g08590/Nbe02g20210/Nbe03g27220/Nbe03g27350/Nbe03g28700/Nbe03g32920/Nbe03g32930/Nbe03g34480/Nbe04g05730/Nbe04g08710/Nbe04g10690/Nbe04g26480/Nbe05g14840/Nbe05g16980/Nbe06g09490/Nbe06g14310/Nbe06g29140/Nbe06g29220/Nbe06g34980/Nbe08g21820/Nbe09g04610/Nbe11g08550/Nbe11g13010/Nbe11g26830/Nbe12g13730/Nbe12g17780/Nbe12g18170/Nbe12g24670/Nbe12g28360/Nbe13g37600/Nbe15g23850/Nbe15g23870/Nbe…
ko04144	Endocytosis	39/2101	359/10652	0.999998	1	Nbe01g10140/Nbe01g10370/Nbe01g13810/Nbe01g17120/Nbe01g17130/Nbe01g29530/Nbe02g09120/Nbe02g09410/Nbe02g16550/Nbe03g05500/Nbe03g21370/Nbe03g24330/Nbe03g24340/Nbe03g26430/Nbe04g06960/Nbe04g11470/Nbe04g13750/Nbe05g05580/Nbe05g32270/Nbe06g35060/Nbe07g01030/Nbe07g11430/Nbe08g14010/Nbe08g20840/Nbe11g00300/Nbe12g35530/Nbe13g03890/Nbe13g16790/Nbe14g02490/Nbe14g02620/Nbe14g30570/Nbe15g30920/Nbe16g29730/Nbe…	39	-/-/-/-/-/-/-/-/-/-/-/-/-/-/-/-/-/-/-/-/-/-/-/-/-/-/-/-/-/-/-/-/-/-/-/-/-/-/-	K07904/K00889/K01115/K01115/K01115/K05758/K07904/K00889/K03283/K01115/K19366/K19476/K19476/K12191/K01115/K19476/K12191/K19476/K19476/K07904/K00889/K00889/K00889/K00889/K12489/K01115/K07901/K19476/K12483/K12199/K07904/K12471/K12483/K01115/K18443/K07897/K07897/K12489/K12191	0	-	39	Nbe01g10140/Nbe01g10370/Nbe01g13810/Nbe01g17120/Nbe01g17130/Nbe01g29530/Nbe02g09120/Nbe02g09410/Nbe02g16550/Nbe03g05500/Nbe03g21370/Nbe03g24330/Nbe03g24340/Nbe03g26430/Nbe04g06960/Nbe04g11470/Nbe04g13750/Nbe05g05580/Nbe05g32270/Nbe06g35060/Nbe07g01030/Nbe07g11430/Nbe08g14010/Nbe08g20840/Nbe11g00300/Nbe12g35530/Nbe13g03890/Nbe13g16790/Nbe14g02490/Nbe14g02620/Nbe14g30570/Nbe15g30920/Nbe16g29730/Nbe…
ko04136	Autophagy - other	1/2101	73/10652	1	1	Novel.6443	1	-	K17606	0	-	1	Novel.6443
ko03015	mRNA surveillance pathway	22/2101	275/10652	1	1	Nbe01g28640/Nbe03g00260/Nbe03g07740/Nbe04g14210/Nbe05g18650/Nbe08g04910/Nbe09g01500/Nbe11g08960/Nbe12g27070/Nbe12g34080/Nbe13g03220/Nbe16g27150/Nbe17g00860/Nbe17g30030/Nbe18g03080/Nbe18g24100/Nbe19g39010/Novel.619/Novel.796/Novel.3868/Novel.5979/Novel.7167	22	-/-/-/-/-/-/-/-/-/-/-/-/-/-/-/-/-/-/-/-/-/-	K06269/K14324/K13126/K14404/K14402/K12812/K11584/K13126/K13126/K13126/K13126/K00565/K14399/K14405/K14405/K11584/K11584/K06269/K12875/K12812/K14400/K12812	0	-	22	Nbe01g28640/Nbe03g00260/Nbe03g07740/Nbe04g14210/Nbe05g18650/Nbe08g04910/Nbe09g01500/Nbe11g08960/Nbe12g27070/Nbe12g34080/Nbe13g03220/Nbe16g27150/Nbe17g00860/Nbe17g30030/Nbe18g03080/Nbe18g24100/Nbe19g39010/Novel.619/Novel.796/Novel.3868/Novel.5979/Novel.7167
ko03050	Proteasome	4/2101	140/10652	1	1	Nbe02g12890/Nbe17g24810/Nbe17g24820/Nbe18g03880	4	-/-/-/-	K03033/K03061/K03061/K03061	0	-	4	Nbe02g12890/Nbe17g24810/Nbe17g24820/Nbe18g03880
ko03008	Ribosome biogenesis in eukaryotes	6/2101	177/10652	1	1	Nbe09g32420/Nbe12g14330/Nbe14g05770/Nbe15g28500/Novel.3420/Novel.4710	6	-/-/-/-/-/-	K06943/K18532/K03538/K18532/K14559/K14550	0	-	6	Nbe09g32420/Nbe12g14330/Nbe14g05770/Nbe15g28500/Novel.3420/Novel.4710
ko00190	Oxidative phosphorylation	23/2101	350/10652	1	1	Nbe01g00290/Nbe01g35050/Nbe03g00580/Nbe03g22510/Nbe03g32510/Nbe05g26210/Nbe06g30650/Nbe06g38490/Nbe08g04850/Nbe09g23520/Nbe10g25050/Nbe11g23860/Nbe12g07800/Nbe12g09950/Nbe12g32630/Nbe13g15770/Nbe14g06540/Nbe15g01850/Nbe17g23360/Nbe18g15320/Novel.3439/Novel.3722/Novel.6307	23	-/-/-/-/-/-/-/-/-/-/-/-/-/-/-/-/-/-/-/-/-/-/-	K01507/K02153/K02113/K01507/K02115/K01535/K01507/K03955/K02109/K02140/K01535/K02109/K02140/K02109/K01507/K01535/K01507/K02113/K02113/K02115/K00419/K02145/K03953	0	-	23	Nbe01g00290/Nbe01g35050/Nbe03g00580/Nbe03g22510/Nbe03g32510/Nbe05g26210/Nbe06g30650/Nbe06g38490/Nbe08g04850/Nbe09g23520/Nbe10g25050/Nbe11g23860/Nbe12g07800/Nbe12g09950/Nbe12g32630/Nbe13g15770/Nbe14g06540/Nbe15g01850/Nbe17g23360/Nbe18g15320/Novel.3439/Novel.3722/Novel.6307
ko03040	Spliceosome	18/2101	444/10652	1	1	Nbe02g02960/Nbe02g16550/Nbe03g36260/Nbe07g21100/Nbe08g04910/Nbe08g19340/Nbe09g13710/Nbe12g30570/Nbe14g11220/Nbe14g13080/Nbe15g26780/Nbe17g02960/Novel.71/Novel.796/Novel.3264/Novel.3868/Novel.6069/Novel.7167	18	-/-/-/-/-/-/-/-/-/-/-/-/-/-/-/-/-/-	K12835/K03283/K12823/K12854/K12812/K12818/K11099/K12893/K12823/K12741/K12872/K12626/K12848/K12875/K12622/K12812/K11099/K12812	0	-	18	Nbe02g02960/Nbe02g16550/Nbe03g36260/Nbe07g21100/Nbe08g04910/Nbe08g19340/Nbe09g13710/Nbe12g30570/Nbe14g11220/Nbe14g13080/Nbe15g26780/Nbe17g02960/Novel.71/Novel.796/Novel.3264/Novel.3868/Novel.6069/Novel.7167
