# Supplementary material for: Secreted Glycoside Hydrolase BcGH61 From Botrytis cinerea Induces Cell Death by the Apoplastic Location and Triggers Intracellular Immune Perception
Source: Mol Plant Pathol. 2025 Dec 30;27(1):e70199. doi: 10.1111/mpp.70199 (PMC12754035; doi:10.1111/mpp.70199)
Supplement: Supplementary file 11 — Table S4: Summary of IP‐LC–MS–MS data. [file MPP-27-e70199-s005.xlsx]

## Sheet: protein
Protein IDs	Fasta headers	Number of proteins	Peptides	Unique peptides	Sequence coverage [%]	Unique sequence coverage [%]	Mol. weight [kDa]	Sequence length	Sequence lengths	Q-value	Score	Intensity
BK001;W6KDG8	sp|BK001|;tr|W6KDG8|W6KDG8_NICBE Green fluorescent protein OS=Nicotiana benthamiana OX=4100 GN=gfp PE=1 SV=1	2	34	34	42.3	42.3	60.823	581	581;238	0	323.31	419000000000
A0A1W5XFS7;C9DFB9;D4P5A4;Q769C4;Q769C6;Q6L5N6	tr|A0A1W5XFS7|A0A1W5XFS7_NICBE HSP70 OS=Nicotiana benthamiana OX=4100 GN=HSP70 PE=2 SV=1	6	30	21	39.9	29.7	71.134	649	649;181;138;108;137;247	0	280.57	19601000000
A0A0F7JJ49	tr|A0A0F7JJ49|A0A0F7JJ49_NICBE Glyceraldehyde-3-phosphate dehydrogenase OS=Nicotiana benthamiana OX=4100 GN=GAPC3 PE=2 SV=1	1	10	2	28.8	10.1	36.637	337	337	0	188.08	1453300000
E5LLE7	tr|E5LLE7|E5LLE7_NICBE Phosphoglycerate kinase OS=Nicotiana benthamiana OX=4100 PE=2 SV=1	1	15	15	39.5	39.5	50.083	481	481	0	184.74	2168900000
Q5EC25;Q5I6U1	tr|Q5EC25|Q5EC25_NICBE Ubiquitin extension protein 1 OS=Nicotiana benthamiana OX=4100 GN=UEP1 PE=2 SV=1	2	8	2	37.2	7.1	17.701	156	156;156	0	177.95	7976800000
A0A0A8IBT8	tr|A0A0A8IBT8|A0A0A8IBT8_NICBE Glyceraldehyde-3-phosphate dehydrogenase OS=Nicotiana benthamiana OX=4100 GN=NbGAPDH-A PE=2 SV=1	1	16	16	40.9	40.9	42.686	401	401	0	112.56	6697700000
K0IBB4;C6FFS2	tr|K0IBB4|K0IBB4_NICBE Catalase (Fragment) OS=Nicotiana benthamiana OX=4100 PE=2 SV=1;tr|C6FFS2|C6FFS2_NICBE Catalase OS=Nicotiana benthamiana OX=4100 GN=CAT1 PE=2 SV=1	2	14	14	30.1	30.1	56.702	491	491;492	0	102.85	3567000000
A0A387K3P5;A0A387K371;A0A387K109	tr|A0A387K3P5|A0A387K3P5_NICBE GTP-binding nuclear protein OS=Nicotiana benthamiana OX=4100 GN=NbRan1a PE=2 SV=1;tr|A0A387K371|A0A387K371_NICBE GTP-binding nuclear protein OS=Nicotiana benthamiana OX=4100 GN=NbRan2 PE=2 SV=1;tr|A0A387K109|A0A387K109_NICBE	3	2	2	8.1	8.1	25.018	221	221;221;219	0	33.369	100170000
H9C954	tr|H9C954|H9C954_NICBE Actin (Fragment) OS=Nicotiana benthamiana OX=4100 GN=act PE=2 SV=1	1	9	9	30.8	30.8	37.53	341	341	0	31.688	1198200000
Q6XX19	tr|Q6XX19|Q6XX19_NICBE Translation elongation factor 1 alpha (Fragment) OS=Nicotiana benthamiana OX=4100 PE=2 SV=1	1	4	4	23.2	23.2	24.28	220	220	0	31.011	1628000000
A0A6H0CCF4	tr|A0A6H0CCF4|A0A6H0CCF4_NICBE ATP synthase subunit alpha OS=Nicotiana benthamiana OX=4100 PE=2 SV=1	1	8	8	14.5	14.5	55.225	509	509	0	26.461	448590000
A0A286RNF7;A4D0J9;A4D0K0	tr|A0A286RNF7|A0A286RNF7_NICBE Carbonic anhydrase OS=Nicotiana benthamiana OX=4100 PE=2 SV=1	3	9	9	27.1	27.1	34.522	321	321;177;178	0	26.045	1099400000
U5Q1N6;U5PYM4;U5PY20;U5PY93;A0A8A1L3A8;U5Q1Q7;U5HUF9;U5Q1R1	tr|U5Q1N6|U5Q1N6_NICBE MIP1.4b OS=Nicotiana benthamiana OX=4100 PE=2 SV=1;tr|U5PYM4|U5PYM4_NICBE MIP1.4a OS=Nicotiana benthamiana OX=4100 PE=2 SV=1;tr|U5PY20|U5PY20_NICBE MIP1.3 OS=Nicotiana benthamiana OX=4100 PE=2 SV=1;tr|U5PY93|U5PY93_NICBE MIP1.2 OS=Ni	8	11	11	26.1	26.1	46.658	418	418;403;418;419;419;418;420;423	0	21.169	1003300000
A0A0M4J3A8	tr|A0A0M4J3A8|A0A0M4J3A8_NICBE Heat shock protein 90-1 OS=Nicotiana benthamiana OX=4100 PE=2 SV=1	1	6	1	7.9	2	80.15	699	699	0	18.487	422160000
Q5EFR5;I0B7K0;I0B7J9	tr|Q5EFR5|Q5EFR5_NICBE Chloroplast oxygen-evolving protein 16 kDa subunit OS=Nicotiana benthamiana OX=4100 GN=psbQ PE=2 SV=1;tr|I0B7K0|I0B7K0_NICBE Chloroplast PsbQ2 OS=Nicotiana benthamiana OX=4100 GN=psbQ2 PE=2 SV=1;tr|I0B7J9|I0B7J9_NICBE Chloroplast Psb	3	7	7	32.5	32.5	24.195	228	228;228;228	0	18.448	1098700000
A0A0S4IJL0	sp|A0A0S4IJL0|RBS_NICBE Ribulose bisphosphate carboxylase small subunit, chloroplastic OS=Nicotiana benthamiana OX=4100 GN=rbcS PE=1 SV=1	1	2	1	8.9	4.4	20.342	180	180	0	14.836	819850000
U5PZF7	tr|U5PZF7|U5PZF7_NICBE Putative membrane bound NAC transcription factor 1 OS=Nicotiana benthamiana OX=4100 PE=2 SV=1	1	3	3	6.2	6.2	69.584	630	630	0	14.498	144050000
A0A248QJL3;A0A0F7R532;A0A248QFH8;A0A248QEL2;A0A1X9RIL3	tr|A0A248QJL3|A0A248QJL3_NICBE S-adenosylmethionine synthase OS=Nicotiana benthamiana OX=4100 GN=SAMs PE=2 SV=1;tr|A0A0F7R532|A0A0F7R532_NICBE S-adenosylmethionine synthase OS=Nicotiana benthamiana OX=4100 GN=NbSAMS1a PE=2 SV=1;tr|A0A248QFH8|A0A248QFH8_NIC	5	4	4	14.4	14.4	42.479	390	390;390;390;390;393	0	14.36	352710000
B7U9Z3;A0A9E7VCH6	tr|B7U9Z3|B7U9Z3_NICBE ER luminal-binding protein OS=Nicotiana benthamiana OX=4100 GN=BLP4 PE=2 SV=1;tr|A0A9E7VCH6|A0A9E7VCH6_NICBE Luminal binding protein-1 OS=Nicotiana benthamiana OX=4100 GN=BiP1 PE=2 SV=1	2	9	5	13	9.1	73.487	667	667;668	0	13.174	195140000
H9A0F9;A0A0P0INT0;A0A173FEI6	tr|H9A0F9|H9A0F9_NICBE ATP-dependent RNA helicase OS=Nicotiana benthamiana OX=4100 PE=3 SV=1;tr|A0A0P0INT0|A0A0P0INT0_NICBE ATP-dependent RNA helicase OS=Nicotiana benthamiana OX=4100 GN=eIF4A PE=2 SV=1;tr|A0A173FEI6|A0A173FEI6_NICBE ATP-dependent RNA heli	3	5	5	15.5	15.5	46.943	413	413;413;413	0	12.219	295910000
Q076A9	tr|Q076A9|Q076A9_NICBE 26S proteasome subunit alpha 4 (Fragment) OS=Nicotiana benthamiana OX=4100 PE=2 SV=1	1	1	1	8.1	8.1	14.672	136	136	0	11.691	0
E1AXT8	tr|E1AXT8|E1AXT8_NICBE (S)-2-hydroxy-acid oxidase OS=Nicotiana benthamiana OX=4100 GN=GOX PE=1 SV=1	1	5	5	13.7	13.7	40.596	371	371	0	10.205	262030000
Q84V57	tr|Q84V57|Q84V57_NICBE Pectinesterase OS=Nicotiana benthamiana OX=4100 PE=2 SV=1	1	3	3	10.2	10.2	63.405	579	579	0	9.4212	102170000
A0A8J9SKY7;A0A0F7QZM4	tr|A0A8J9SKY7|A0A8J9SKY7_NICBE Aminocyclopropanecarboxylate oxidase 2b OS=Nicotiana benthamiana OX=4100 GN=NbACO2b PE=2 SV=1;tr|A0A0F7QZM4|A0A0F7QZM4_NICBE Aminocyclopropanecarboxylate oxidase OS=Nicotiana benthamiana OX=4100 GN=NbACO2a PE=2 SV=1	2	1	1	2.8	2.8	35.92	316	316;316	0	9.2293	13592000
I1Y996	tr|I1Y996|I1Y996_NICBE RabE1 OS=Nicotiana benthamiana OX=4100 PE=2 SV=1	1	1	1	5.6	5.6	23.76	216	216	0	8.8897	81943000
A0A3S7JLZ4	tr|A0A3S7JLZ4|A0A3S7JLZ4_NICBE APETALA1 (Fragment) OS=Nicotiana benthamiana OX=4100 GN=AP1 PE=2 SV=1	1	1	1	2.6	2.6	26.784	229	229	0	7.7902	33504000
B8R519;B8R518	tr|B8R519|B8R519_NICBE Ubiquitin (Fragment) OS=Nicotiana benthamiana OX=4100 PE=2 SV=1;tr|B8R518|B8R518_NICBE Ubiquitin (Fragment) OS=Nicotiana benthamiana OX=4100 PE=2 SV=1	2	7	1	71.6	25.4	7.5525	67	67;65	0	7.0424	757360000
A0A088F8F4;A0A088F9I1;A0A088FCE7;A0A088F8L1	tr|A0A088F8F4|A0A088F8F4_NICBE Chloroplast ATP-dependent Clp protease chaperone protein OS=Nicotiana benthamiana OX=4100 GN=ClpC1B PE=2 SV=1;tr|A0A088F9I1|A0A088F9I1_NICBE Chloroplast ATP-dependent Clp protease chaperone protein OS=Nicotiana benthamiana OX	4	3	3	3.5	3.5	102.07	923	923;906;908;938	0	6.8398	82898000
A0A0S0N5Y9	tr|A0A0S0N5Y9|A0A0S0N5Y9_NICBE Tubulin alpha chain OS=Nicotiana benthamiana OX=4100 GN=TUA6 PE=2 SV=1	1	2	2	6.2	6.2	49.767	451	451	0	6.8386	53130000
Q6L9F6	tr|Q6L9F6|Q6L9F6_NICBE Heat shock protein 70 (Fragment) OS=Nicotiana benthamiana OX=4100 GN=Hsp70 PE=2 SV=1	1	7	2	17	6.5	42.855	383	383	0	6.5174	1423600000
E0X585	tr|E0X585|E0X585_NICBE glycine dehydrogenase (aminomethyl-transferring) OS=Nicotiana benthamiana OX=4100 GN=GDCP1 PE=2 SV=1	1	2	2	6.3	6.3	37.263	350	350	0	6.0861	192250000
I3QHX5;A0A0F7R5Z5	tr|I3QHX5|I3QHX5_NICBE Adenosylhomocysteinase OS=Nicotiana benthamiana OX=4100 PE=2 SV=1;tr|A0A0F7R5Z5|A0A0F7R5Z5_NICBE Adenosylhomocysteinase OS=Nicotiana benthamiana OX=4100 GN=NbSAHH1a PE=2 SV=1	2	4	4	6	6	53.118	485	485;485	0	6.0096	184560000
D2DWL6	tr|D2DWL6|D2DWL6_NICBE QM OS=Nicotiana benthamiana OX=4100 PE=2 SV=1	1	4	4	16.7	16.7	24.946	221	221	0	5.649	123250000
K7ZLE1	tr|K7ZLE1|K7ZLE1_NICBE Calcium-sensing receptor OS=Nicotiana benthamiana OX=4100 GN=NbCAS PE=2 SV=1	1	2	2	5.6	5.6	41.869	394	394	0	5.5489	107810000
F2Z9R1	tr|F2Z9R1|F2Z9R1_NICBE Glucose-6-phosphate 1-dehydrogenase OS=Nicotiana benthamiana OX=4100 GN=NbG6PDH-Cyto PE=2 SV=1	1	3	3	5.5	5.5	58.588	511	511	0	5.5154	81904000
A0A9Y1LRP6	tr|A0A9Y1LRP6|A0A9Y1LRP6_NICBE Cysteine-rich venom protein OS=Nicotiana benthamiana OX=4100 PE=2 SV=1	1	2	2	12.3	12.3	20.086	179	179	0	4.8528	174860000
H9A0G0	tr|H9A0G0|H9A0G0_NICBE Large ribosomal subunit protein uL6 alpha-beta domain-containing protein (Fragment) OS=Nicotiana benthamiana OX=4100 PE=3 SV=1	1	1	1	14.3	14.3	13.465	119	119	0	4.5342	101400000
U3MY90	tr|U3MY90|U3MY90_NICBE Proteinase inhibitor (Fragment) OS=Nicotiana benthamiana OX=4100 PE=2 SV=1	1	1	1	12	12	15.434	142	142	0	4.5251	363870000
Q5EEQ1	tr|Q5EEQ1|Q5EEQ1_NICBE Photosystem I reaction center subunit X PSI-K OS=Nicotiana benthamiana OX=4100 PE=2 SV=1	1	1	1	6.9	6.9	13.402	130	130	0	4.0904	0
J7ES67	tr|J7ES67|J7ES67_NICBE catechol oxidase OS=Nicotiana benthamiana OX=4100 PE=2 SV=1	1	1	1	2.6	2.6	66.51	588	588	0	4.0233	16739000
Q8LKF9;Q8LKF8;A0A224AKY6;Q84UV7;Q5EEY5	tr|Q8LKF9|Q8LKF9_NICBE SGT1-like protein (Fragment) OS=Nicotiana benthamiana OX=4100 GN=SGT1.1 PE=2 SV=1;tr|Q8LKF8|Q8LKF8_NICBE SGT1-like protein (Fragment) OS=Nicotiana benthamiana OX=4100 GN=SGT1.2 PE=2 SV=1;tr|A0A224AKY6|A0A224AKY6_NICBE Suppressor of G	5	1	1	7.1	7.1	22.872	211	211;211;348;370;370	0	3.8854	17837000
Q2LAH1;Q2LAH0	tr|Q2LAH1|Q2LAH1_NICBE Chloroplast photosystem II 22 kDa component OS=Nicotiana benthamiana OX=4100 GN=psbS2 PE=4 SV=1;tr|Q2LAH0|Q2LAH0_NICBE Chloroplast photosystem II 22 kDa component OS=Nicotiana benthamiana OX=4100 GN=psbS1 PE=2 SV=1	2	1	1	5.8	5.8	29.014	274	274;277	0	3.7958	88421000
A0A481NUV9	tr|A0A481NUV9|A0A481NUV9_NICBE ferredoxin--NADP(+) reductase (Fragment) OS=Nicotiana benthamiana OX=4100 PE=2 SV=1	1	1	1	4.4	4.4	40.348	362	362	0	3.7793	62964000
A0A0F7JLU6;H9C955	tr|A0A0F7JLU6|A0A0F7JLU6_NICBE Glyceraldehyde-3-phosphate dehydrogenase OS=Nicotiana benthamiana OX=4100 GN=GAPC1 PE=2 SV=1;tr|H9C955|H9C955_NICBE Glyderaldehyde-3-phosphate dehydrogenase (Fragment) OS=Nicotiana benthamiana OX=4100 GN=GAPDH PE=2 SV=1	2	10	2	28.5	8.2	36.949	340	340;147	0	3.752	540080000
R9W4N2	tr|R9W4N2|R9W4N2_NICBE thioredoxin-dependent peroxiredoxin (Fragment) OS=Nicotiana benthamiana OX=4100 PE=2 SV=1	1	1	1	6.1	6.1	25.502	231	231	0	3.5355	108920000
W6JJB4;W6JLY5	tr|W6JJB4|W6JJB4_NICBE Nuclear pore complex protein TPRb OS=Nicotiana benthamiana OX=4100 GN=NbTPRb PE=2 SV=1;tr|W6JLY5|W6JLY5_NICBE Nuclear pore complex protein TPRa OS=Nicotiana benthamiana OX=4100 GN=NbTPRa PE=2 SV=1	2	5	5	2.4	2.4	229.2	2041	2041;2045	0	3.3328	227240000
A0A0A8K9V3	tr|A0A0A8K9V3|A0A0A8K9V3_NICBE geranylgeranyl diphosphate reductase OS=Nicotiana benthamiana OX=4100 GN=chlP PE=2 SV=1	1	1	1	2.4	2.4	51.324	464	464	0	3.1657	14274000
Q2LFC4;Q2LFC3;A0A0H3W5K5;A0A7M1C899;A0A515KZ11;A0A0H3W562;A0A7M4BIM2;A0A515KYM7	tr|Q2LFC4|Q2LFC4_NICBE AGO1-1 (Fragment) OS=Nicotiana benthamiana OX=4100 PE=2 SV=1;tr|Q2LFC3|Q2LFC3_NICBE AGO1-2 (Fragment) OS=Nicotiana benthamiana OX=4100 PE=2 SV=1;tr|A0A0H3W5K5|A0A0H3W5K5_NICBE Argonaute 1L (Fragment) OS=Nicotiana benthamiana OX=4100	8	2	2	2.8	2.8	117.15	1052	1052;979;1052;1058;1058;1058;1110;1110	0	2.7086	50460000
H9C956	tr|H9C956|H9C956_NICBE Phospho-2-dehydro-3-deoxyheptonate aldolase (Fragment) OS=Nicotiana benthamiana OX=4100 GN=DAHPS PE=2 SV=1	1	1	1	2.5	2.5	52.828	479	479	0	2.3109	35120000
Q8SAQ3	tr|Q8SAQ3|Q8SAQ3_NICBE Ribulose bisphosphate carboxylase small subunit (Fragment) OS=Nicotiana benthamiana OX=4100 PE=2 SV=1	1	2	1	17.7	10.6	13.365	113	113	0	2.1941	67411000
F8WQS3	tr|F8WQS3|F8WQS3_NICBE Ascorbate peroxidase (Fragment) OS=Nicotiana benthamiana OX=4100 GN=APX PE=2 SV=1	1	2	2	12.5	12.5	21.073	192	192	0	2.1562	48509000
A1YUL9	tr|A1YUL9|A1YUL9_NICBE Importin subunit alpha OS=Nicotiana benthamiana OX=4100 PE=2 SV=1	1	1	1	2.5	2.5	58.523	529	529	0	1.6593	14249000
Q6UJX6;Q6UJX5;A0A224ATS2;A0A0M4J345;D0EJY9;A0A0M3SBS3	tr|Q6UJX6|Q6UJX6_NICBE Molecular chaperone Hsp90-1 OS=Nicotiana benthamiana OX=4100 PE=2 SV=1;tr|Q6UJX5|Q6UJX5_NICBE Molecular chaperone Hsp90-2 OS=Nicotiana benthamiana OX=4100 PE=2 SV=1;tr|A0A224ATS2|A0A224ATS2_NICBE Heat shock protein 90 OS=Nicotiana be	6	6	1	7.9	2	80.104	699	699;699;699;699;700;700	0	1.6158	19412000
Q58H58;I0B7J2;I0B7J1;I0B7J4;I0B7J3	tr|Q58H58|Q58H58_NICBE Chloroplast photosynthetic oxygen-evolving protein 33 kDa subunit OS=Nicotiana benthamiana OX=4100 GN=psbO PE=2 SV=1;tr|I0B7J2|I0B7J2_NICBE Chloroplast PsbO2 OS=Nicotiana benthamiana OX=4100 GN=psbO2 PE=2 SV=1;tr|I0B7J1|I0B7J1_NICBE	5	1	1	2.4	2.4	35.167	332	332;332;332;333;333	0	1.454	0
Q8H1A1	tr|Q8H1A1|Q8H1A1_NICBE Actin (Fragment) OS=Nicotiana benthamiana OX=4100 GN=actin PE=3 SV=1	1	1	1	7.3	7.3	15.333	137	137	0	1.4328	77303000
Q58H59;I0B7J6;I0B7J5	tr|Q58H59|Q58H59_NICBE 23 kDa subunit of oxygen evolving system of photosystem II (Fragment) OS=Nicotiana benthamiana OX=4100 GN=psbP PE=2 SV=1;tr|I0B7J6|I0B7J6_NICBE 23 kDa subunit of oxygen evolving system of photosystem II OS=Nicotiana benthamiana OX=41	3	1	1	5.4	5.4	28.317	261	261;265;265	0	1.4021	20019000
A1YUL8	tr|A1YUL8|A1YUL8_NICBE Importin subunit alpha OS=Nicotiana benthamiana OX=4100 PE=2 SV=1	1	1	1	2.4	2.4	59.007	532	532	0	1.3515	19604000
E0X584	tr|E0X584|E0X584_NICBE Harpin binding protein 1 (Fragment) OS=Nicotiana benthamiana OX=4100 GN=HBP1 PE=2 SV=1	1	1	1	4.4	4.4	29.378	272	272	0	1.3231	35899000
A0A5J6DCT7	tr|A0A5J6DCT7|A0A5J6DCT7_NICBE NLR-required for cell death 4 OS=Nicotiana benthamiana OX=4100 GN=NRC4 PE=2 SV=1	1	1	1	1.7	1.7	99.934	881	881	0	1.2825	1893300
C9DFA3	tr|C9DFA3|C9DFA3_NICBE FtsH-like protein (Fragment) OS=Nicotiana benthamiana OX=4100 GN=FtsH PE=2 SV=1	1	2	2	6.4	6.4	22.018	202	202	0	1.2725	313410000
Q45Q23	tr|Q45Q23|Q45Q23_NICBE Prohibitin OS=Nicotiana benthamiana OX=4100 PE=2 SV=1	1	1	1	3.8	3.8	31.856	290	290	0	1.1988	18305000
B2D077;B1PSM0	tr|B2D077|B2D077_NICBE Methyltransferase OS=Nicotiana benthamiana OX=4100 PE=2 SV=1;tr|B1PSM0|B1PSM0_NICBE Methyltransferase OS=Nicotiana benthamiana OX=4100 PE=2 SV=1	2	2	2	3.4	3.4	70.266	617	617;617	0	1.1955	455680000
A0A0K1U1Q1;A0A0K1U249	tr|A0A0K1U1Q1|A0A0K1U1Q1_NICBE Clade VIII lectin receptor kinase OS=Nicotiana benthamiana OX=4100 GN=LecRK PE=3 SV=1;tr|A0A0K1U249|A0A0K1U249_NICBE Clade VIII lectin receptor kinase OS=Nicotiana benthamiana OX=4100 GN=LecRK PE=3 SV=1	2	1	1	1.4	1.4	76.778	709	709;710	0	1.195	59355000
A7IYM9	tr|A7IYM9|A7IYM9_NICBE ADP-ribosylation factor OS=Nicotiana benthamiana OX=4100 GN=ARF1 PE=2 SV=1	1	1	1	5.5	5.5	20.651	181	181	0	1.1517	34303000

## Sheet: Peptides
Sequence	Length	Missed cleavages	Mass	Proteins	Leading razor protein	Start position	End position	Unique (Groups)	Unique (Proteins)	Charges	PEP	Score	Intensity
AEVKFEGDTLVNR	13	1	1476.76	BK001;W6KDG8	BK001	453	465	yes	no	1;2;3;4	4.1653e-202	201.48	11260000000
FEGDTLVNR	9	0	1049.51	BK001;W6KDG8	BK001	457	465	yes	no	2;3	1.4683e-43	169.06	12530000000
YPDHMKQHDFFK	12	1	1591.72	BK001	BK001	417	428	yes	yes	2;3;4;5	6.438e-40	164.65	18788000000
GIDFKEDGNILGHK	14	1	1541.78	BK001;W6KDG8	BK001	470	483	yes	no	2;3;4	7.145e-41	159.52	32980000000
TIFFKDDGNYKTR	13	2	1603.8	BK001;W6KDG8	BK001	440	452	yes	no	2;3;4	9.5395e-40	158.2	3435000000
NGIKVNFK	8	1	918.529	BK001;W6KDG8	BK001	502	509	yes	no	2;3	1.6987e-31	157.99	935730000
FSVSGEGEGDATYGK	15	0	1502.65	BK001;W6KDG8	BK001	370	384	yes	no	2;3	1.1093e-26	146.16	8000700000
GIDFKEDGNILGHKLEYNYNSHNVYIMADK	30	2	3496.67	BK001;W6KDG8	BK001	470	499	yes	no	3;4;5;6	1.5473e-43	136.63	17937000000
TIFFKDDGNYK	11	1	1346.65	BK001;W6KDG8	BK001	440	450	yes	no	1;2;3	6.1501e-19	135.79	71559000000
FEGDTLVNRIELK	13	1	1532.82	BK001;W6KDG8	BK001	457	469	yes	no	2;3	7.5048e-10	130.01	4982400000
SAMPEGYVQER	11	0	1265.57	BK001;W6KDG8	BK001	429	439	yes	no	2	8.4593e-14	127.4	93819000000
TRAEVKFEGDTLVNR	15	2	1733.91	BK001;W6KDG8	BK001	451	465	yes	no	2;3;4	1.5334e-26	121.95	2955100000
YPDHMK	6	0	789.348	BK001;W6KDG8	BK001	417	422	yes	no	1;2	0.0036015	116.87	7332300000
AEVKFEGDTLVNRIELK	17	2	1960.06	BK001;W6KDG8	BK001	453	469	yes	no	2;3;4;5	3.8887e-12	115.15	9227700000
VNFKIR	6	1	775.47	BK001;W6KDG8	BK001	506	511	yes	no	2	0.0048628	115.01	409320000
HNIEDGSVQLADHYQQNTPIGDGPVLLPDNHYLSTQSALSK	41	0	4471.17	BK001;W6KDG8	BK001	512	552	yes	no	3;4;5;6	3.2995e-44	114.3	43202000000
FSVSGEGEGDATYGKLTLK	19	1	1957.96	BK001;W6KDG8	BK001	370	388	yes	no	2;3	1.7002e-12	110.98	1746800000
EATNAALSAK	10	0	974.503	BK001	BK001	76	85	yes	yes	2	0.0044011	105.52	1704800000
EDGNILGHKLEYNYNSHNVYIMADKQK	27	2	3192.53	BK001;W6KDG8	BK001	475	501	yes	no	4;5	4.4175e-29	103.16	1123100000
QHDFFK	6	0	820.387	BK001	BK001	423	428	yes	yes	1	3.1774e-09	101.69	104010000
EDGNILGHK	9	0	981.488	BK001;W6KDG8	BK001	475	483	yes	no	2;3	0.0024554	98.523	1368600000
QHDFFKSAMPEGYVQER	17	1	2067.95	BK001	BK001	423	439	yes	yes	2;3;4	1.1684e-10	97.235	382980000
MIANNNTWTATIPSDIAPGNYVVR	24	0	2617.3	BK001	BK001	151	174	yes	yes	2	5.8251e-20	95.631	620400000
LEYNYNSHNVYIMADK	16	0	1972.9	BK001;W6KDG8	BK001	484	499	yes	no	2;3	4.991e-10	94.544	20028000000
LEYNYNSHNVYIMADKQK	18	1	2229.05	BK001;W6KDG8	BK001	484	501	yes	no	2;3;4	4.2206e-15	89.982	21032000000
NGIKVNFKIR	10	2	1187.71	BK001;W6KDG8	BK001	502	511	yes	no	3	0.00045214	87.258	144370000
EDGNILGHKLEYNYNSHNVYIMADK	25	1	2936.38	BK001;W6KDG8	BK001	475	499	yes	no	3;4;5	1.1178e-18	84.404	1326600000
FICTTGK	7	0	825.405	BK001;W6KDG8	BK001	389	395	yes	no	1;2	0.018305	84.244	28204000000
IELKGIDFKEDGNILGHK	18	2	2025.09	BK001;W6KDG8	BK001	466	483	yes	no	2;3;4;5	1.2949e-12	82.482	1367700000
IELKGIDFK	9	1	1061.61	BK001;W6KDG8	BK001	466	474	yes	no	2;3	0.0034638	81.263	51416000
TTLEFFK	7	0	884.464	BK001	BK001	124	130	yes	yes	2	0.021983	76.847	302370000
GEELFTGVVPILVELDGDVNGHK	23	0	2436.25	BK001;W6KDG8	BK001	347	369	yes	no	3;4	3.496e-06	44.105	77491000
IDEGGLIDDATVPGTWASDK	20	0	2058.97	BK001	BK001	131	150	yes	yes	2	0.0042526	31.708	38375000
YPDHMKQHDFFKSAMPEGYVQER	23	2	2839.28	BK001	BK001	417	439	yes	yes	5	0.0047662	25.213	21524000
AAIKEESEGK	10	1	1060.54	A0A0F7JJ49;A0A0F7JLU6	A0A0F7JJ49	262	271	no	no	2	1.8461e-145	221.68	1263400
AHASTEGVTK	10	0	999.499	E5LLE7	E5LLE7	230	239	yes	yes	2	1.1461e-124	211.56	2454100
ESTLHLVLR	9	0	1066.61	B8R519;B8R518;Q5EC25;Q5I6U1	Q5EC25	64	72	no	no	2;3	3.0949e-101	202.17	2059800000
TLADYNIQKESTLHLVLR	18	1	2113.15	B8R519;B8R518;Q5EC25	Q5EC25	55	72	no	no	3;4	6.3969e-55	165.75	276280000
HLTGEFEK	8	0	959.471	A0A387K3P5;A0A387K371;A0A387K109	A0A387K3P5	33	40	yes	no	2	2.7402e-32	163.9	45193000
LSKEEIEK	8	1	974.528	A0A1W5XFS7	A0A1W5XFS7	516	523	yes	yes	2;3	5.6776e-22	162.97	829190000
TFAEEVNAAFR	11	0	1253.6	A0A0A8IBT8	A0A0A8IBT8	318	328	yes	yes	2	4.112e-35	159.58	450100000
FSTVIHER	8	0	987.514	K0IBB4;C6FFS2	K0IBB4	102	109	yes	no	2;3	1.2207e-31	157.34	478190000
APGVQTPVIVR	11	0	1135.67	K0IBB4;C6FFS2	K0IBB4	91	101	yes	no	2	4.4628e-26	156.35	792280000
IIGFDNVR	8	0	932.508	Q8SAQ3;A0A0S4IJL0	A0A0S4IJL0	158	165	no	no	2	5.9762e-15	146.94	727370000
KCMEPVEK	8	1	1019.48	A0A1W5XFS7;Q6L9F6	A0A1W5XFS7	318	325	no	no	2	3.3564e-99	146.79	0
IGGIGTVPVGR	11	0	1024.6	Q6XX19	Q6XX19	180	190	yes	yes	2	1.9284e-17	144.09	434120000
SHIQENWR	8	0	1068.51	K0IBB4;C6FFS2	K0IBB4	163	170	yes	no	2	2.6871e-05	143.89	52313000
MVNHFVQEFKR	11	1	1433.72	A0A1W5XFS7	A0A1W5XFS7	243	253	yes	yes	2;3;4	1.0725e-13	139.86	268610000
MVNHFVQEFK	10	0	1277.62	A0A1W5XFS7	A0A1W5XFS7	243	252	yes	yes	2;3	3.5992e-11	137.95	1024600000
NPALYGELSK	10	0	1090.57	A0A286RNF7	A0A286RNF7	132	141	yes	yes	2	6.1061e-11	136.57	452730000
FLKPSVAGFLLQK	13	1	1446.86	E5LLE7	E5LLE7	240	252	yes	yes	3	5.1999e-15	136.3	85897000
YSLAPLVPR	9	0	1014.59	E5LLE7	E5LLE7	149	157	yes	yes	2	8.2867e-10	135.84	65391000
IGINGFGR	8	0	832.456	A0A0F7JJ49;A0A0F7JLU6	A0A0F7JJ49	6	13	no	no	2	3.9098e-09	135.82	67459000
STVHDVVLVGGSTR	14	0	1425.76	Q6L9F6	Q6L9F6	67	80	yes	yes	2;3	1.2689e-06	134.98	1353800000
RPFAAIVGGSK	11	1	1101.63	E5LLE7	E5LLE7	266	276	yes	yes	2;3	0.00034438	133.76	342810000
AVFPSIVGRPR	11	1	1197.7	H9C954	H9C954	19	29	yes	yes	2;3	6.6832e-08	131.06	274140000
NIEQHASDNVNK	12	0	1367.64	I1Y996	I1Y996	112	123	yes	yes	2	1.4078e-10	131.02	81943000
FAELLR	6	0	747.428	Q6UJX6;Q6UJX5;A0A224ATS2;A0A0M4J345;D0EJY9;A0A0M3SBS3;A0A0M4J3A8	A0A0M4J3A8	430	435	no	no	2	1.5512e-05	128	33833000
VPTPNVSVVDLVVQVSK	17	0	1779.01	A0A0A8IBT8	A0A0A8IBT8	300	316	yes	yes	2;3	4.9203e-15	127.71	162950000
FADASVQSDIK	11	0	1179.58	A0A1W5XFS7;C9DFB9;D4P5A4	A0A1W5XFS7	81	91	yes	no	2	1.0744e-36	127.4	42747000
ITYEIR	6	0	793.433	K0IBB4;C6FFS2	K0IBB4	458	463	yes	no	2	2.4669e-05	126.04	517910000
KVIISAPSK	9	1	941.591	A0A0F7JJ49	A0A0F7JJ49	120	128	no	no	2	6.7705e-06	125.83	52881000
AGFAGDDAPR	10	0	975.441	H9C954	H9C954	9	18	yes	yes	2	3.2399e-06	125.53	77626000
ATAGDTHLGGEDFDNR	16	0	1674.72	A0A1W5XFS7	A0A1W5XFS7	227	242	yes	yes	2;3	3.1621e-14	123.26	2126500000
NALENYAYNMR	11	0	1357.61	A0A1W5XFS7;Q769C4;Q769C6	A0A1W5XFS7	546	556	yes	no	2	1.6713e-05	122.52	1387400000
ELDYLVGAVSNPK	13	0	1403.73	E5LLE7	E5LLE7	253	265	yes	yes	2	1.7587e-07	121.9	273850000
LANFDRER	8	1	1019.51	K0IBB4;C6FFS2	K0IBB4	50	57	yes	no	2;3	2.6045e-05	120.15	250450000
IQDKEGIPPDQQR	13	1	1522.77	B8R519;B8R518;Q5EC25	Q5EC25	30	42	no	no	2;3	2.738e-14	118.77	4394300000
SFTPDRQER	9	1	1134.54	K0IBB4;C6FFS2	K0IBB4	436	444	yes	no	3	3.5356e-06	116.3	122160000
LSELLGIQVVK	11	0	1197.73	E5LLE7	E5LLE7	158	168	yes	yes	2	0.00054913	115.71	88959000
LILDTIR	7	0	842.523	F2Z9R1	F2Z9R1	437	443	yes	yes	2	0.016021	114.02	13267000
DSPLDVIAINDTGGVK	16	0	1612.83	A0A0A8IBT8	A0A0A8IBT8	90	105	yes	yes	2	1.8473e-08	113.61	159020000
LTGMAFR	7	0	794.411	A0A0F7JJ49;A0A0F7JLU6	A0A0F7JJ49	230	236	no	no	2	0.01876	109.7	302590000
YQGVVIPEAYER	12	0	1422.71	F2Z9R1	F2Z9R1	425	436	yes	yes	2	2.1657e-05	108.98	62126000
KVLEVHVEK	9	1	1079.63	U5Q1N6;U5PYM4;U5PY20;U5PY93;A0A8A1L3A8	U5Q1N6	220	228	yes	no	2;3	0.002997	107.79	207930000
TLLFGEKPVAVFGIR	15	1	1645.96	A0A0F7JJ49	A0A0F7JJ49	68	82	yes	yes	2;3	2.9717e-11	107.14	149520000
GYSFTTTAER	10	0	1131.52	Q8H1A1	Q8H1A1	9	18	yes	yes	2	0.0040317	107	77303000
NQVAMNPINTVFDAKR	16	1	1816.93	A0A1W5XFS7;C9DFB9;D4P5A4	A0A1W5XFS7	60	75	yes	no	2;3	3.1559e-10	106.42	215880000
GTMTTTHSYTGDQR	14	0	1554.67	A0A0A8IBT8	A0A0A8IBT8	239	252	yes	yes	2;3	6.0737e-08	106.13	419400000
DEEIDYFPSR	10	0	1269.55	K0IBB4;C6FFS2	K0IBB4	386	395	yes	no	2	0.0043353	105.78	36110000
LGPNYLQLPANAPK	14	0	1494.82	K0IBB4;C6FFS2	K0IBB4	355	368	yes	no	2	2.6032e-06	105.52	352680000
KVLITAPGK	9	1	925.596	A0A0A8IBT8	A0A0A8IBT8	183	191	yes	yes	2	0.0032718	105.36	345990000
VIAQPDGNR	9	0	968.504	A0A8J9SKY7;A0A0F7QZM4	A0A8J9SKY7	236	244	yes	no	2	6.4402e-11	103.83	13592000
IDLLQR	6	0	756.449	A0A3S7JLZ4	A0A3S7JLZ4	104	109	yes	yes	2	1.7701e-09	103.41	33504000
AAIKEESEGKLK	12	2	1301.72	A0A0F7JJ49;A0A0F7JLU6	A0A0F7JJ49	262	273	no	no	2;3;4	1.7228e-05	103.31	211840000
VVDGLGVPIDGR	12	0	1195.66	A0A6H0CCF4	A0A6H0CCF4	109	120	yes	yes	2	2.6874e-05	103.26	88165000
ELISNSSDALDKIR	14	1	1559.82	Q6UJX6;Q6UJX5;A0A224ATS2;A0A0M4J345;D0EJY9;A0A0M3SBS3;A0A0M4J3A8	A0A0M4J3A8	34	47	no	no	2;3	9.927e-11	102.73	82038000
ITITNDKGR	9	1	1016.56	A0A1W5XFS7;B7U9Z3;A0A9E7VCH6	A0A1W5XFS7	507	515	no	no	2;3	0.0017079	102.07	757690000
ITITNDK	7	0	803.439	A0A1W5XFS7;B7U9Z3;A0A9E7VCH6	A0A1W5XFS7	507	513	no	no	2	0.025334	101.69	527770000
AVALVLPSLK	10	0	1009.65	A0A0A8IBT8	A0A0A8IBT8	281	290	yes	yes	2	0.0025773	101.64	133850000
ALSSQHQVR	9	0	1024.54	B7U9Z3;A0A9E7VCH6	B7U9Z3	306	314	yes	no	2	9.9155e-11	101.64	9387100
AASFNIIPSSTGAAK	15	0	1433.75	A0A0F7JJ49;A0A0F7JLU6;H9C955	A0A0F7JJ49	203	217	no	no	2	2.2876e-09	100.93	476350000
TIFHLNPSGR	10	0	1140.6	A0A248QJL3;A0A0F7R532	A0A248QJL3	228	237	yes	no	2;3	0.00067829	99.802	85962000
AAALNIVPTSTGAAK	15	0	1383.77	A0A0A8IBT8	A0A0A8IBT8	266	280	yes	yes	2	2.9311e-15	99.752	1382500000
VAINGFGR	8	0	832.456	A0A0A8IBT8	A0A0A8IBT8	69	76	yes	yes	2	0.007076	99.279	164710000
VVDLADIVANQWK	13	0	1469.79	A0A0A8IBT8	A0A0A8IBT8	389	401	yes	yes	2	5.2473e-06	98.044	151940000
MVQEAEK	7	0	833.395	A0A1W5XFS7;Q769C6;Q6L5N6	A0A1W5XFS7	524	530	yes	no	2	0.019149	97.602	611190000
LLDASHR	7	0	810.435	A0A0A8IBT8	A0A0A8IBT8	253	259	yes	yes	2	0.018953	97.473	1269300000
VIPGPGDKPMIVVNYK	16	1	1725.95	A0A1W5XFS7;C9DFB9;D4P5A4	A0A1W5XFS7	97	112	yes	no	2;3	4.7963e-10	97.417	125870000
FVIGGPHGDAGLTGR	15	0	1452.75	A0A248QJL3;A0A0F7R532;A0A248QFH8;A0A248QEL2;A0A1X9RIL3	A0A248QJL3	238	252	yes	no	2;3	2.3454e-12	96.247	148800000
NQVAMNPINTVFDAK	15	0	1660.82	A0A1W5XFS7;C9DFB9;D4P5A4	A0A1W5XFS7	60	74	yes	no	2	4.0913e-10	96.229	1187400000
EIAEAFLGSTVK	12	0	1263.67	A0A1W5XFS7;C9DFB9;D4P5A4	A0A1W5XFS7	133	144	yes	no	2	5.8259e-06	96.015	398770000
DLTDSLMK	8	0	921.448	H9C954	H9C954	174	181	yes	yes	1	0.0042146	95.909	28259000
SPGYYDGR	8	0	913.393	A0A0S4IJL0	A0A0S4IJL0	115	122	yes	yes	2	0.0029093	95.741	92476000
ALALGASGIFIGR	13	0	1244.72	E1AXT8	E1AXT8	298	310	yes	yes	2	2.9142e-06	95.573	103610000
IPVFLDGGVR	10	0	1071.61	E1AXT8	E1AXT8	281	290	yes	yes	2	0.00025612	94.806	33995000
AAELTSLLESR	11	0	1188.63	A0A6H0CCF4	A0A6H0CCF4	7	17	yes	yes	2	8.0245e-05	94.692	29853000
IGVIESLLEK	10	0	1099.65	E5LLE7	E5LLE7	281	290	yes	yes	2	0.00025421	94.692	6298400
VHPFHVLR	8	0	1003.57	D2DWL6	D2DWL6	91	98	yes	yes	3	0.0016378	94.539	74218000
TVVDAAQQTSK	11	0	1146.59	K7ZLE1	K7ZLE1	161	171	yes	yes	2	7.8158e-05	94.309	80241000
DISGNPR	7	0	757.372	A0A1W5XFS7	A0A1W5XFS7	258	264	yes	yes	2	0.017959	94.163	221540000
VIQVVSDR	8	0	914.519	A0A0A8IBT8	A0A0A8IBT8	138	145	yes	yes	2	0.0032415	94.114	60676000
GPILLEDYHLVEK	13	0	1524.82	K0IBB4;C6FFS2	K0IBB4	37	49	yes	no	2;3	2.4383e-06	93.821	190490000
LAVNTIGSLVR	11	0	1141.68	A0A0A8K9V3	A0A0A8K9V3	441	451	yes	yes	2	7.4559e-05	93.649	14274000
EGIPPDQQR	9	0	1038.51	B8R519;B8R518;Q5EC25	Q5EC25	34	42	no	no	2	0.00093127	93.561	94246000
TAIAEGLAQR	10	0	1028.56	A0A088F8F4;A0A088FCE7;A0A088F8L1	A0A088F8F4	307	316	yes	no	2	0.00023371	93.467	22886000
KTFAEEVNAAFR	12	1	1381.7	A0A0A8IBT8	A0A0A8IBT8	317	328	yes	yes	2;3	1.4784e-06	92.611	672290000
KDSPLDVIAINDTGGVK	17	1	1740.93	A0A0A8IBT8	A0A0A8IBT8	89	105	yes	yes	3	1.0752e-10	92.236	109620000
FYKEEEKNEPEFAK	14	2	1786.84	E5LLE7	E5LLE7	197	210	yes	yes	3;4	4.3325e-08	91.207	402270000
ELIIGDR	7	0	814.455	A0A6H0CCF4	A0A6H0CCF4	167	173	yes	yes	2	0.017871	90.777	118980000
NYELPDGQVITIGAER	16	0	1773.89	H9C954	H9C954	229	244	yes	yes	2	5.8997e-10	90.731	161430000
NLQYYEISAK	10	0	1227.61	A0A387K3P5;A0A387K371	A0A387K3P5	146	155	yes	no	2	0.00018618	90.629	54979000
FGLAPSANR	9	0	931.488	Q5EEQ1	Q5EEQ1	70	78	yes	yes	2	8.8685e-06	90.308	0
EITALAPSSMK	11	0	1146.6	H9C954	H9C954	306	316	yes	yes	2	0.0017876	90.263	106200000
GSPETLR	7	0	758.392	K0IBB4;C6FFS2	K0IBB4	110	116	yes	no	2	0.017842	89.673	103070000
LPLQDVYK	8	0	974.544	Q6XX19	Q6XX19	172	179	yes	yes	2	0.0042762	89.046	223850000
VVSVGDGIAR	10	0	971.54	A0A6H0CCF4	A0A6H0CCF4	33	42	yes	yes	2	0.00015586	88.819	44327000
VLPALNGK	8	0	810.496	A0A0F7JLU6;H9C955	A0A0F7JLU6	225	232	no	no	2	0.0043399	88.734	114740000
TITLEVESSDTIDNVK	16	0	1762.88	B8R519;Q5EC25	Q5EC25	12	27	no	no	2	9.803e-10	88.187	320850000
NTAGIEPEDVAK	12	0	1242.61	E0X585	E0X585	216	227	yes	yes	2	4.2542e-06	88.134	137970000
STIHDVVLVGGSTR	14	0	1439.77	A0A1W5XFS7	A0A1W5XFS7	335	348	yes	yes	2;3	1.2814e-07	88.092	388130000
VVAPPER	7	0	766.434	H9C954	H9C954	319	325	yes	yes	2	0.017832	88.029	119370000
ARYDEIVK	8	1	992.529	Q6XX19	Q6XX19	101	108	yes	yes	2	0.0076925	87.696	244240000
ARFEELNMDLFR	12	1	1539.75	A0A1W5XFS7;Q6L9F6	A0A1W5XFS7	306	317	no	no	3	3.2474e-06	87.641	33410000
FEELNMDLFR	10	0	1312.61	A0A1W5XFS7;Q6L9F6	A0A1W5XFS7	308	317	no	no	2	0.00022963	87.308	116120000
FELSGIPPAPR	11	0	1182.64	A0A1W5XFS7	A0A1W5XFS7	465	475	yes	yes	2	0.00022045	87.308	81181000
FPDMVHALKPNPK	13	1	1492.79	K0IBB4;C6FFS2	K0IBB4	150	162	yes	no	2;3;4	1.4675e-07	86.18	172230000
NASPVISDATK	11	0	1101.57	K7ZLE1	K7ZLE1	129	139	yes	yes	2	0.00043113	86.18	27567000
GALSDHER	8	0	883.415	A0A6H0CCF4	A0A6H0CCF4	121	128	yes	yes	2	5.6e-14	84.916	0
AINDEGMPMYQRPFMR	16	1	1954.89	U5Q1N6;U5PYM4;U5PY20;U5Q1Q7;U5HUF9	U5Q1N6	316	331	yes	no	2;3	5.5242e-10	84.753	167750000
DYLNAHNAAR	10	0	1143.54	A0A9Y1LRP6	A0A9Y1LRP6	29	38	yes	yes	3	0.0012513	84.213	64860000
GKLNGIALR	9	1	940.582	A0A0A8IBT8	A0A0A8IBT8	291	299	yes	yes	2;3	0.01092	84.097	45679000
NASEDEIKK	9	1	1032.51	U5Q1N6	U5Q1N6	23	31	yes	yes	2	0.0020689	83.265	38067000
RFADASVQSDIK	12	1	1335.68	A0A1W5XFS7;C9DFB9;D4P5A4	A0A1W5XFS7	80	91	yes	no	2	4.233e-05	83.081	66153000
EHHSSPGYYDGR	12	0	1403.59	Q8SAQ3	Q8SAQ3	13	24	yes	yes	2;3	0.00069847	82.749	67411000
ALLEVVESGGK	11	0	1100.61	Q076A9	Q076A9	80	90	yes	yes	2	2.2221e-13	82.749	0
VAAFAQNYANQR	12	0	1351.66	A0A9Y1LRP6	A0A9Y1LRP6	52	63	yes	yes	2	0.00013374	82.279	110000000
VFDMLR	6	0	779.4	H9A0F9;A0A0P0INT0;A0A173FEI6	H9A0F9	169	174	yes	no	2	0.026093	81.716	12389000
VLEVHVEK	8	0	951.539	U5Q1N6;U5PYM4;U5PY20;U5PY93;A0A8A1L3A8	U5Q1N6	221	228	yes	no	2	0.012552	81.548	54237000
LLSEKGELGPIAAAR	15	1	1523.87	A0A286RNF7	A0A286RNF7	80	94	yes	yes	3	4.999e-08	81.311	14994000
KTITLEVESSDTIDNVK	17	1	1890.98	B8R519	B8R519	1	17	yes	yes	2;3	9.9054e-09	80.96	757360000
FYLQPLTPAEAAQR	14	0	1603.84	Q5EFR5;I0B7K0;I0B7J9	Q5EFR5	117	130	yes	no	2	1.3005e-05	80.763	540660000
FADASVQSDIKHWPFK	16	1	1874.93	A0A1W5XFS7;C9DFB9;D4P5A4	A0A1W5XFS7	81	96	yes	no	2;3;4	3.7346e-10	80.632	153910000
NMVTAQGR	8	0	875.428	Q84V57	Q84V57	443	450	yes	yes	2	1.4094e-08	80.098	0
LISQVISSLTASLR	14	0	1486.87	A0A0S0N5Y9	A0A0S0N5Y9	230	243	yes	yes	2	1.949e-05	78.692	34679000
SVGDLTAAELK	11	0	1102.59	E5LLE7	E5LLE7	80	90	yes	yes	2	0.0017822	78.655	47726000
VSLEDLYSGITK	12	0	1323.69	U5Q1N6;U5PYM4	U5Q1N6	127	138	yes	no	2	0.00025141	78.653	115120000
IINEPTAAAIAYGLDK	16	0	1658.89	A0A1W5XFS7;B7U9Z3;A0A9E7VCH6	A0A1W5XFS7	176	191	no	no	2;3	6.5947e-10	78.234	2405900000
TLADYNIQK	9	0	1064.55	B8R519;B8R518;Q5EC25	Q5EC25	55	63	no	no	2	0.0097501	77.282	676340000
TAIAIDTILNQK	12	0	1299.74	A0A6H0CCF4	A0A6H0CCF4	178	189	yes	yes	2	0.0003548	76.943	73153000
ATDVMIAGK	9	0	904.469	I3QHX5;A0A0F7R5Z5	I3QHX5	255	263	yes	no	2	0.0099872	76.478	24798000
FDLTGIAPAPR	11	0	1156.62	B7U9Z3;A0A9E7VCH6	B7U9Z3	492	502	yes	no	2	0.010604	76.345	34380000
SYNVLIPDQGIALR	14	0	1557.85	R9W4N2	R9W4N2	180	193	yes	yes	2	3.1822e-05	76.143	108920000
GNINIEELRK	10	1	1184.65	E0X585	E0X585	15	24	yes	yes	2;3	0.0022994	74.464	54278000
FESLTDKSK	9	1	1053.53	Q6UJX6;Q6UJX5;A0A224ATS2;A0A0M4J345;D0EJY9;A0A0M3SBS3;A0A0M4J3A8	A0A0M4J3A8	48	56	no	no	2	0.015943	74.464	9798100
VEIIANDQGNR	11	0	1227.62	A0A1W5XFS7;C9DFB9	A0A1W5XFS7	29	39	yes	no	2	0.0023658	74.173	222940000
AFATGGYAAMQR	12	0	1242.58	H9C956	H9C956	246	257	yes	yes	2	0.00053371	73.985	35120000
ENVSSEALEAAR	12	0	1274.61	D2DWL6	D2DWL6	58	69	yes	yes	2	0.00054603	73.781	40633000
ILQVHSR	7	0	851.498	C9DFA3	C9DFA3	27	33	yes	yes	2	0.025558	73.637	12510000
YYEILGVPK	9	0	1080.59	U5Q1N6;U5PY20;U5PY93;A0A8A1L3A8;U5Q1Q7;U5HUF9	U5Q1N6	14	22	yes	no	2	0.010935	73.26	23075000
TISDLDHAAK	10	0	1069.54	Q5EFR5;I0B7K0;I0B7J9	Q5EFR5	193	202	yes	no	2;3	0.018024	73.233	99892000
NTTIPTKK	8	1	901.523	A0A1W5XFS7;Q6L9F6	A0A1W5XFS7	423	430	no	no	2	0.0054909	72.968	400920000
GLDVIQQAQSGTGK	14	0	1400.73	H9A0F9;A0A0P0INT0;A0A173FEI6	H9A0F9	77	90	yes	no	2	4.8708e-05	72.652	37243000
IDMSTTVLGFK	11	0	1210.63	E1AXT8	E1AXT8	59	69	yes	yes	2	0.002565	72.643	21168000
VQQLLQDFFNGK	12	0	1435.75	A0A1W5XFS7;Q6L9F6	A0A1W5XFS7	352	363	no	no	2	0.00061519	72.638	102850000
ISIIPR	6	0	697.449	C9DFA3	C9DFA3	131	136	yes	yes	2	0.024916	71.995	300900000
AIAEHEIAK	9	0	980.529	F2Z9R1	F2Z9R1	123	131	yes	yes	2	0.011456	71.491	6511800
AALPAPR	7	0	694.413	E1AXT8	E1AXT8	364	370	yes	yes	2	0.028955	70.865	16703000
LIGDAAK	7	0	686.396	A0A1W5XFS7;C9DFB9;D4P5A4	A0A1W5XFS7	53	59	yes	no	2	0.02943	70.716	1320400000
SVVASGLAR	9	0	858.492	A0A248QJL3;A0A0F7R532	A0A248QJL3	292	300	yes	no	2	0.016788	69.105	60843000
IINEPTAAAIAYGLDKK	17	1	1786.98	A0A1W5XFS7;B7U9Z3;A0A9E7VCH6	A0A1W5XFS7	176	192	no	no	2;3	5.5451e-07	68.809	2258900000
HAQLPEEAR	9	0	1049.53	A0A088F8F4;A0A088F9I1	A0A088F8F4	498	506	yes	no	2	3.6181e-05	68.383	0
GIYAYGFEKPSAIQQR	16	1	1826.93	H9A0F9;A0A0P0INT0;A0A173FEI6	H9A0F9	54	69	yes	no	2;3	2.0791e-06	68.257	164360000
GELGPIAAAR	10	0	953.529	A0A286RNF7	A0A286RNF7	85	94	yes	yes	2	0.012214	68.224	18934000
MQIFVK	6	0	764.425	Q5EC25;Q5I6U1	Q5EC25	1	6	yes	no	2	0.018288	67.889	142180000
TWPEDILPLQPVGR	14	0	1619.87	K0IBB4;C6FFS2	K0IBB4	291	304	yes	no	2	0.00020636	67.726	62068000
GEDVVHPLK	9	0	992.529	U5Q1N6;U5PYM4;U5PY20;U5PY93;A0A8A1L3A8;U5Q1Q7;U5HUF9	U5Q1N6	118	126	yes	no	2	0.021254	67.464	18933000
QMSLLLR	7	0	859.495	A0A6H0CCF4	A0A6H0CCF4	283	289	yes	yes	2	0.018566	67.035	52361000
VLITAPGK	8	0	797.501	A0A0A8IBT8	A0A0A8IBT8	184	191	yes	yes	2	0.030776	67.032	192460000
TLLFGEK	7	0	806.454	A0A0F7JJ49;A0A0F7JLU6	A0A0F7JJ49	68	74	no	no	2	0.018215	66.799	89379000
VILSTHLGRPK	11	1	1219.74	E5LLE7	E5LLE7	133	143	yes	yes	2	0.021652	66.435	51080000
AALETGASLAPAESR	15	0	1442.74	Q8LKF9;Q8LKF8;A0A224AKY6;Q84UV7;Q5EEY5	Q8LKF9	71	85	yes	no	2	1.4218e-05	66.262	17837000
IATKGFDSTR	10	1	1094.57	A0A0K1U1Q1;A0A0K1U249	A0A0K1U1Q1	372	381	yes	no	2;3	0.0069708	66.073	59355000
TELSQR	6	0	732.377	W6JJB4;W6JLY5	W6JJB4	1392	1397	yes	no	2	0.02363	65.897	34935000
DAYVGDEAQSK	11	0	1181.52	H9C954	H9C954	41	51	yes	yes	2	0.0099534	65.627	117610000
VVEARDELHR	10	1	1222.64	A7IYM9	A7IYM9	100	109	yes	yes	2;3	0.0077013	65.347	34303000
FVLPPFLTLK	10	0	1173.72	E1AXT8	E1AXT8	173	182	yes	yes	2	0.01748	65.305	86556000
NFIDKK	6	1	763.423	Q5EFR5;I0B7K0;I0B7J9	Q5EFR5	143	148	yes	no	2	0.019649	64.776	169450000
ALLVEK	6	0	671.422	I3QHX5;A0A0F7R5Z5	I3QHX5	2	7	yes	no	1	0.0078269	64.776	64211000
YDSTLGIFDADVKPVGTDGISVDGK	25	1	2568.26	A0A0A8IBT8	A0A0A8IBT8	113	137	yes	yes	3	1.644e-14	64.028	977210000
MREIAEAFLGSTVK	14	1	1550.81	A0A1W5XFS7;C9DFB9;D4P5A4	A0A1W5XFS7	131	144	yes	no	3	6.1951e-06	63.682	26121000
YYAETVSTLNDVLAK	15	0	1685.85	Q5EFR5;I0B7K0;I0B7J9	Q5EFR5	212	226	yes	no	2	4.1346e-05	63.073	90425000
ESALAFI	7	0	749.396	A0A6H0CCF4	A0A6H0CCF4	503	509	yes	yes	1	0.031552	62.338	41744000
SNPGEVVKPDQFK	13	1	1443.74	U5Q1N6;U5PYM4	U5Q1N6	303	315	yes	no	3	0.001114	62.162	75020000
LLPITLGQVFQR	12	0	1383.82	E0X584	E0X584	156	167	yes	yes	2	0.0051896	61.691	35899000
VPFLFTIK	8	0	963.579	Q58H58;I0B7J2;I0B7J1;I0B7J4;I0B7J3	Q58H58	209	216	yes	no	2	0.0038389	58.815	0
LVGVSEETTTGVKR	14	1	1474.8	I3QHX5;A0A0F7R5Z5	I3QHX5	199	212	yes	no	2	0.00012658	58.676	30897000
GVTTIIGGGDSVAAVEK	17	0	1572.84	E5LLE7	E5LLE7	424	440	yes	yes	2	5.7674e-06	58.04	165400000
NIANMVPAYDK	11	0	1234.6	A0A286RNF7;A4D0J9;A4D0K0	A0A286RNF7	175	185	yes	no	2	0.0026527	57.347	262490000
FGIVEGLMTTVHSMTATQK	19	0	2050.02	A0A0F7JJ49	A0A0F7JJ49	170	188	yes	yes	3	7.018e-10	56.54	58816000
NALENYSYNMR	11	0	1373.6	Q6L9F6	Q6L9F6	278	288	yes	yes	2	0.0028555	56.432	69834000
ELESICNPIIAK	12	0	1385.72	A0A1W5XFS7;Q769C4	A0A1W5XFS7	604	615	yes	no	2	0.0032367	56.432	65668000
NAVVTVPAYFNDSQR	15	0	1679.83	A0A1W5XFS7;C9DFB9;D4P5A4	A0A1W5XFS7	145	159	yes	no	2	2.9414e-05	56.359	2233800000
SALGLSEGGPLFGFTK	16	0	1579.82	Q2LAH1;Q2LAH0	Q2LAH1	186	201	yes	no	2	1.7478e-05	56.122	88421000
FVYAHFPINASITGGNK	17	0	1834.94	H9A0G0	H9A0G0	22	38	yes	yes	3	3.1918e-06	55.755	101400000
FPEVLDINGEPLHVGER	17	0	1919.97	U3MY90	U3MY90	43	59	yes	yes	2;3	3.2594e-06	54.974	363870000
LYSIASSALGDFGDSK	16	0	1629.79	A0A481NUV9	A0A481NUV9	142	157	yes	yes	2	1.8154e-05	54.7	62964000
ADLVNNLGTIAR	12	0	1255.69	Q6UJX6;Q6UJX5;A0A224ATS2;A0A0M4J345;D0EJY9;A0A0M3SBS3;A0A0M4J3A8	A0A0M4J3A8	88	99	no	no	2	0.0025505	54.584	254430000
YEKNPALYGELSK	13	1	1510.77	A0A286RNF7	A0A286RNF7	129	141	yes	yes	2	0.001961	54.343	112850000
FRPTDEELVNHYLR	14	1	1787.9	U5PZF7	U5PZF7	34	47	yes	yes	3	5.2987e-15	54.276	0
KLSLSR	6	1	702.439	U5Q1N6;U5PYM4;U5PY20;U5PY93;A0A8A1L3A8;U5Q1Q7;U5HUF9;U5Q1R1	U5Q1N6	139	144	yes	no	2	0.030801	53.576	120560000
MFVLDEADEMLSR	13	0	1554.71	H9A0F9;A0A0P0INT0;A0A173FEI6	H9A0F9	185	197	yes	no	2	0.00046838	52.79	46289000
SDPNQNTGIVIQK	13	0	1412.73	Q84V57	Q84V57	451	463	yes	yes	2	0.0013843	52.725	58408000
EGLLQLPSDK	10	0	1098.59	F8WQS3	F8WQS3	142	151	yes	yes	2	0.024725	52.549	8057000
DAFHLR	6	0	757.387	D2DWL6	D2DWL6	83	88	yes	yes	2	0.028989	52.231	0
KTLALK	6	1	672.453	A0A286RNF7;A4D0J9;A4D0K0	A0A286RNF7	290	295	yes	no	2	0.031099	52.018	110130000
DGMKFPDMVHALKPNPK	17	2	1923.97	K0IBB4;C6FFS2	K0IBB4	146	162	yes	no	4	9.3544e-07	51.606	13856000
VAIGQVLLSVR	11	0	1153.72	D2DWL6	D2DWL6	129	139	yes	yes	2	0.012309	51.445	8394300
DAYVGDEAQSKR	12	1	1337.62	H9C954	H9C954	41	52	yes	yes	2	3.218e-07	51.092	0
VLPSIIHETLK	11	0	1248.74	Q45Q23	Q45Q23	129	139	yes	yes	3	0.0069091	51.013	18305000
VETGVLKPGMVVTFGPTGLTTEVK	24	1	2459.33	Q6XX19	Q6XX19	191	214	yes	yes	2;3	2.1866e-14	49.902	725820000
MQIFVKTLTGK	11	1	1264.72	Q5EC25;Q5I6U1	Q5EC25	1	11	yes	no	2	0.02585	49.35	12774000
LASLADLYVNDAFGTAHR	18	0	1932.97	E5LLE7	E5LLE7	212	229	yes	yes	2;3	3.9779e-09	48.477	88351000
IGGAPPPSGGLPGTLNSDEAR	21	0	1961.98	Q5EFR5;I0B7K0;I0B7J9	Q5EFR5	87	107	yes	no	2	4.8691e-08	48.112	69724000
DAPMFVVGVNEK	12	0	1304.64	A0A0F7JJ49;A0A0F7JLU6;H9C955	A0A0F7JJ49	129	140	no	no	2	0.0014525	48.004	43189000
SGDDMTSLKDYVTR	14	1	1586.72	A0A0M4J3A8	A0A0M4J3A8	441	454	yes	yes	2	0.00057638	47.712	19211000
IRPAAHAADEEYIAK	15	1	1653.85	J7ES67	J7ES67	135	149	yes	yes	3	1.0349e-05	46.926	16739000
SLYTAGPLPFVQK	13	0	1419.78	Q2LFC4;Q2LFC3;A0A0H3W5K5;A0A7M1C899;A0A515KZ11;A0A0H3W562;A0A7M4BIM2;A0A515KYM7	Q2LFC4	254	266	yes	no	2	0.00085554	46.001	18916000
DAGVIAGLNVAR	12	0	1154.64	B7U9Z3;A0A9E7VCH6	B7U9Z3	194	205	yes	no	2	0.0029218	44.203	23865000
VVIDYGSVPIFVR	13	0	1462.82	A1YUL8	A1YUL8	155	167	yes	yes	2	0.0048614	43.77	19604000
ARFEELNNDLFR	12	1	1522.75	B7U9Z3;A0A9E7VCH6	B7U9Z3	333	344	yes	no	2	0.015035	43.282	86524000
TYDLLHANR	9	0	1101.56	B2D077;B1PSM0	B2D077	522	530	yes	no	3	0.02674	43.083	20104000
GVSLLLPSDVVIADKFAPDANSK	23	1	2355.27	E5LLE7	E5LLE7	336	358	yes	yes	2;3	0.0017154	42.52	345100000
ELISNSSDALDK	12	0	1290.63	Q6UJX6;Q6UJX5;A0A224ATS2;A0A0M4J345;D0EJY9;A0A0M3SBS3;A0A0M4J3A8	A0A0M4J3A8	34	45	no	no	2	0.015308	41.164	22854000
YSGVGAAIEYAVLHLK	16	0	1689.91	A0A286RNF7;A4D0J9;A4D0K0	A0A286RNF7	188	203	yes	no	3	0.00046498	40.801	25756000
SLDIERPTYTNLNR	14	1	1690.86	A0A0S0N5Y9	A0A0S0N5Y9	216	229	yes	yes	3	8.8738e-05	39.746	18451000
KVVISAPSK	9	1	927.575	A0A0F7JLU6;H9C955	A0A0F7JLU6	123	131	yes	no	3	0.025818	38.804	48286000
ADLNVPLDDNQNITDDTR	18	0	2027.94	E5LLE7	E5LLE7	98	115	yes	yes	2	0.00018472	38.787	112610000
TDTDFQTYNGDGFK	14	0	1607.67	Q58H59;I0B7J6;I0B7J5	Q58H59	89	102	yes	no	2	0.0043264	38.478	20019000
LVGVSEETTTGVK	13	0	1318.7	I3QHX5;A0A0F7R5Z5	I3QHX5	199	211	yes	no	2	0.014059	37.681	64652000
EIYDQYGEDALK	12	0	1442.66	U5Q1N6;U5PYM4;U5PY20;U5PY93;A0A8A1L3A8;U5Q1Q7;U5HUF9	U5Q1N6	68	79	yes	no	2	0.027933	36.424	165220000
SGDEMTSLKDYVTR	14	1	1600.74	Q6UJX6;Q6UJX5;A0A224ATS2;A0A0M4J345;D0EJY9;A0A0M3SBS3	Q6UJX6	441	454	yes	no	2	0.0026453	35.204	19412000
ILQSGVHVVVGTPGR	15	0	1517.87	H9A0F9;A0A0P0INT0	H9A0F9	154	168	yes	no	2	0.0075868	35.077	35623000
LFIQTMDPDHEDRFDFDPLDVTK	23	1	2793.3	K0IBB4;C6FFS2	K0IBB4	268	290	yes	no	3;4	1.0572e-09	34.405	423220000
ALLSDPVFRPLVEK	14	1	1582.91	F8WQS3	F8WQS3	152	165	yes	yes	2	0.0033659	33.886	40452000
ELAQAYEVLSDSQK	14	0	1579.77	U5Q1N6	U5Q1N6	53	66	yes	yes	2	0.0074133	32.859	17392000
FGIVEGLMTTVHSLTATQK	19	0	2032.07	A0A0F7JLU6;H9C955	A0A0F7JLU6	173	191	yes	no	3	0.0020576	32.55	377050000
DLDIIPVVGMPGLGK	15	0	1522.84	A0A5J6DCT7	A0A5J6DCT7	176	190	yes	yes	2	0.0056978	31.843	1893300
KLASLADLYVNDAFGTAHR	19	1	2061.06	E5LLE7	E5LLE7	211	229	yes	yes	3	0.0013388	30.587	90720000
VVIDHGAVPIFVK	13	0	1392.81	A1YUL9	A1YUL9	155	167	yes	yes	3	0.0023931	29.937	14249000
VDQITAELQSSDGSKPFDPVEHMK	24	1	2657.26	A0A286RNF7	A0A286RNF7	95	118	yes	yes	4	0.00084148	28.93	84689000
APEGKR	6	1	656.361	U5PZF7	U5PZF7	141	146	yes	yes	1	0.026953	28.639	26902000
LAEEGKLDPVVGR	13	1	1381.76	A0A088F8F4;A0A088F9I1;A0A088FCE7	A0A088F8F4	265	277	yes	no	2	0.022272	26.012	60012000
EWAEAKKELQEER	13	2	1644.81	W6JJB4;W6JLY5	W6JJB4	846	858	yes	no	2	0.021109	25.938	44022000
TTGIVLDSGDGVSHTVPIYEGYALPHAILR	30	0	3150.64	H9C954	H9C954	138	167	yes	yes	3;4	0.00082435	25.726	313540000
NIANMVPAYDKTR	13	1	1491.75	A0A286RNF7;A4D0J9;A4D0K0	A0A286RNF7	175	187	yes	no	3	0.0084323	24.697	16867000
NHMLQYKSIAQANEEALK	18	1	2087.05	W6JJB4	W6JJB4	954	971	yes	yes	3	0.015636	23.562	121920000
VLVNIEQQSPDIAQGVHGHLTK	22	0	2382.27	A0A248QJL3;A0A0F7R532;A0A248QFH8;A0A248QEL2	A0A248QJL3	92	113	yes	no	3	0.023257	22.7	57107000
NSPEAEKYYAETVSTLNDVLAK	22	1	2441.2	Q5EFR5;I0B7K0;I0B7J9	Q5EFR5	205	226	yes	no	3	0.00047797	22.409	104680000
EWAEAKK	7	1	860.439	W6JJB4;W6JLY5	W6JJB4	846	852	yes	no	1	0.030703	20.985	26370000
VKKSMEEEALSLR	13	2	1518.81	W6JJB4;W6JLY5	W6JJB4	987	999	yes	no	3	0.030144	20.096	0
IKDAVVTVPAYFNDAQR	17	1	1905.99	B7U9Z3;A0A9E7VCH6	B7U9Z3	173	189	yes	no	3	0.022518	19.553	40981000
SLDGSHPGQGAFVLCRLFK	19	1	2088.06	U5PZF7	U5PZF7	160	178	yes	yes	3	0.028954	19.036	117150000
EFGIKISEELAQVEAR	16	1	1817.95	Q2LFC4	Q2LFC4	550	565	yes	yes	3	0.027268	17.701	31544000
RFYLQPLTPAEAAQR	15	1	1759.94	Q5EFR5;I0B7K0;I0B7J9	Q5EFR5	116	130	yes	no	3	0.014907	17.489	23908000
KFPARLFAVPPR	12	2	1397.83	B2D077;B1PSM0	B2D077	410	421	yes	no	1	0.028433	14.667	435580000
QYFVQCLIAGTVDFIFGNAAAVLQDCDIHARRPGSGQK	38	2	4222.08	Q84V57	Q84V57	405	442	yes	yes	4	0.025312	7.6172	43762000
