# Supplementary material for: Secreted Glycoside Hydrolase BcGH61 From Botrytis cinerea Induces Cell Death by the Apoplastic Location and Triggers Intracellular Immune Perception
Source: Mol Plant Pathol. 2025 Dec 30;27(1):e70199. doi: 10.1111/mpp.70199 (PMC12754035; doi:10.1111/mpp.70199)
Supplement: Supplementary file 12 — Table S5: List of Botrytis cinerea strains used in this study. [file MPP-27-e70199-s011.xlsx]

## Sheet: Sheet1
Strain	Genotype and description	Source
B05.10	Haploidized B. cinerea wild type strain
Dbcgh61 3-1#	bcgh61 deletion mutant 3-1#	This work
Dbcgh61 5-2#	bcgh61 deletion mutant 5-2#	This work
Com-bcgh61	Complemented strain	This work
