# Supplementary material for: Secreted Glycoside Hydrolase BcGH61 From Botrytis cinerea Induces Cell Death by the Apoplastic Location and Triggers Intracellular Immune Perception
Source: Mol Plant Pathol. 2025 Dec 30;27(1):e70199. doi: 10.1111/mpp.70199 (PMC12754035; doi:10.1111/mpp.70199)
Supplement: Supplementary file 13 — Table S6: List of PCR primers used in this study. [file MPP-27-e70199-s010.xlsx]

## Sheet: Sheet1
BcGH61 transient expression with native SP	BcGH61-TE F:	accatttacgaacgatagcatATGTCTTTCTCTAAGCTCACCG
	BcGH61-TE R:	ctcccccgggggtaccgtcgacggatccTGCGTCACAGGTCTCGTCATC
BcGH61 transient expression without native SP	DSP-BcGH61-TE F:	accatttacgaacgatagcatgCACGGATATGTTTCCGGTATTG
	DSP-BcGH61-TE R:	ctcccccgggggtaccgtcgacggatccTGCGTCACAGGTCTCGTCATC
BcGH611-240 transient expression	BcGH611-240-TE F:	accatttacgaacgatagcatATGTCTTTCTCTAAGCTCACCG
	BcGH611-240-TE R:	ctcccccgggggtaccgtcgacggatccTGGACCAGGGATAGTGTAGTC
BcGH611-192 transient expression	BcGH611-192-TE F:	accatttacgaacgatagcatATGTCTTTCTCTAAGCTCACCG
	BcGH611-192-TE R:	ctcccccgggggtaccgtcgacggatccGTAGTTTTGAGCACCGTCCTC
BcGH61C73AC195A mutation	BcGH61C73A-For:	GTGATATCATCGCAGCTAAGG
	BcGH61C73A-Rev:	GTAGCCTCCTTAGCTGCGATGA
	BcGH61C195A-For:	AACTACCCTCAAGCTATCAACTTG
	BcGH61C195A-Rev:	GATTTCCAAGTTGATAGCTTGAGGGT
BcGH611-18 96-192 transient expression	BcGH611-18 96-192-TE F:	TCTCTAAGCTCACCGCTTTCGCCAGCATGGTTGCCGCAGTTTCTGCTTGGACTGTCTGG
	BcGH611-18 96-192-TE R:	ctcccccgggggtaccgtcgacggatccGTAGTTTTGAGCACCGTCCTC
BcGH611-18 193-240 transient expression	BcGH611-18 193-240-TE F:	TCTCTAAGCTCACCGCTTTCGCCAGCATGGTTGCCGCAGTTTCTGCTCCTCAATGTATC
	BcGH611-18 193-240-TE R:	ctcccccgggggtaccgtcgacggatccTGGACCAGGGATAGTGTAGTC
BcGH61H19A H181A Q190A Y192A mutation	BcGH61H19A mutation-For:	TCTTTCTCTAAGCTCACCGCTTTCGCCAGCATGGTTGCCGCAGTTTCTGCTATGgccGG
	BcGH61H181A Q190A Y192A mutation-For:	TCTCgctAGTGCCGGCTCCGAGGACGGTGCTgccAACgctCC
	BcGH61H181A Q190A Y192A mutation-Rev:	GAGGagcGTTggcAGCACCGTCCTCGGAGCCGGCACTagcGAGAG
BcGH61 expression in E. coli	pET14b-BcGH61 F:	TCGGGCTTTGTTAGCAGCCGGATCCttaTGCGTCACAGGTCTCGTCATC
	pET14b-BcGH61 R:	tcgggctttgttagcagccgTTAACTGATAGTACCATCAC
Generate pET14b linearized vector skeleton for cloning	pET14b-GFP F:	GGATCCGGCTGCTAACAAAGC
	pET14b-GFP R：	CATATGACCCTGGAAGTACAG
bcgh61 replacement vector upstream
Amplify 5’flank of bcgh61	pTZ-5'flank-bcgh61 F:	GAATATTGTAGGAGATCTTCTAGAAAGATAGATTAACGAGATTGCGGCCAC
	hpy-5'flank-bcgh61 R:	tttcaggaattattctcacagtCTTGATTGATATTTTTTGGGGA
bcgh61 replacement vector downstream
Amplify 3’flank of bcgh61	hpy-3'flank-bcgh61 F:	tgcattcgcgaggtaccgagctGCGTTTTGAGTACTTTGCTC
	pTZ-3'flank-bcgh61 R:	TCGAGTTTTTCAGCAAGATTCTATACCTCATCTATACCTTC
Amplify hph cassette	OliCprom-Hyg-pOnex F:	AGCTCGGTACCTCGCGAATGC
	ToACR R:	ACTGTGAGAATAATTCCTG
Check bcgh61 deletion	5'flank bcgh61-check For:	CTCCAAATCCCCAAAAAATATCA
	3'flank bcgh61-check Rev:	CCTCCGGGTGTGAGCAAAG
Com-bcgh61	pH2B-bcgh61-GFP-For:	tccaaacaaattttaaattcaaaGGCGCGCCATGTCTTTCTCTAAGCTCACCGCT
	bcgh61-GFP-Tgluc-Rev:	atcttatctacatacgctaagcggccgctcacttgtacagctcgtccatgc
B. cinerea Bcgpdh for qRT-PCR	Bcgpdh-q F:	CGAAGAATAGCACAAACAGCTGGAC
	Bcgpdh-q R:	CGTCACCTTATGCTTCTTGCTCC
BcGH61 for qRT-PCR	BcGH61-q F:	TGACGAGGGTGGATTGATTG
	BcGH61-q R:	GTAGCAGTCCAGGTGTTGTT
Yeast invertase secretion assay	pSUC2-BcGH61-F：	CAAGCTCGGAATTTTAATTAAGATGTCTTTCTCTAAGCTCACCGCT
	pSUC2-BcGH61-R：	CGACTCACTATAGGGAGAACCTCGAGGACAGTCCATTGGAAATCA
N. benthamiana-defense marker genes	NbEF1α-q F:	tggacacagggacttcatca
	NbEF1α-q R:	caagggtgaaagcaagcaat
	NbPR-1-q F:	tggatgcccataacacagc
	NbPR-1-q R:	aatcgccacttccctcag
	NbPR-5-q F:	ccgaggtaattgtgagactggag
	NbPR-5-q R:	cctgattgggttgattaagtgca
	NbPAL-q F:	ccgtgtaatgccttgtttcttga
	NbPAL-q R:	gttatgctcttagaacgtcgccc
	NbPti5-q F:	CCTCCAAGTTTGAGCTCGGATAGT
	NbPti5-q R:	CCAAGAAATTCTCCATGCACTCTGTC
	NbEDS1-q F:	GGAGAATGGGAGAAGCAGAA
	NbEDS1-q R:	GAACGCATCATAATACCCGA
	NbHIN1-q F:	CTGCAACCCATGTAGCTGTC
	NbHIN1-q R:	GGTCGAAGAACGAGCCATAG
Y2H assay	pGBKT7-F：	CGTCGACCTGCAGCGGC
	pGBKT7-R：	GAATTCGGCCTCCATGGCCA
	pGBKT7-BcGH61-F：	TGCATATGGCCATGGAGGCCGAATTCCACGGATATGTTTCCGGTATTG
	pGBKT7-BcGH61-R：	TTATGCGGCCGCTGCAGGTCGACGTTATGCGTCACAGGTCTCGTCATCA
	pGBKT7-BcGH6196-192-F：	TGCATATGGCCATGGAGGCCGAATTCTGGACTGTCTGGCCCGAATC
	pGBKT7-BcGH6196-192-R：	TTATGCGGCCGCTGCAGGTCGACGTTAGTAGTTTTGAGCACCGTCCTC
	pGBKT7-BcGH6196-240-F：	TGCATATGGCCATGGAGGCCGAATTCTGGACTGTCTGGCCCGAATC
	pGBKT7-BcGH6196-240-R：	GGCCGCTGCAGGTCGACGttaAGCTGGACCAGGGATAGTGTA
	pGBKT7-BcGH61193-240-F：	TGCATATGGCCATGGAGGCCGAATTCCCTCAATGTATCAACTTGGA
	pGBKT7-BcGH61193-240-R：	GGCCGCTGCAGGTCGACGttaAGCTGGACCAGGGATAGTGTA
	pGADT7-F：	GCTGCAGATGAATCGTAGATACT
	pGADT7-R：	CATATGAGCGTAATCTGGTACGTCG
	pGADT7-NbHrBP1-F：	CGACGTACCAGATTACGCTCATATGatggcttctctacttcagtactctacact
	pGADT7-NbHrBP1-R：	TATCTACGATTCATCTGCAGCTtaaactctaagctctcctctgtctcccc
VIGS	VIGS-NbHrBP1-F:	ATTCTGTGAGTAAGGTTACCGAATTCatggcttctctacttcagtactct
	VIGS-NbHrBP1-R:	TCTTCGGGACATGCCCGGGCCTCGAGgtcttcttcgctcgcagcaa
	pTRV2-F：	CTCGAGGCCCGGGCATGTCCCG
	pTRV2-R：	GAATTCGGTAACCTTACTCACA
VIGS efficiency assay	RT-NbHrBP1-F:	cttaatttgccagtcgggtattg
	RT-NbHrBP1-R:	gaccactgtttagcccagaa
	RT-NbBAK1-F:	GAGGTGGGAGGAATGGCAAA
	RT-NbBAK1-R:	TTGGCCCCGACAATTCATCT
	RT-NbSOBIR1-F:	CCAGCAAGTCACAGAAGGGA
	RT-NbSOBIR1-R:	CCAACACCACACCAAAGCTG
NbHrBP1 transient expression	pCNF3-NbHrBP1-F:	ccatttacgaacgatagcatatggcttctctacttcagtactctacact
	pCNF3-NbHrBP1-R:	ggggtaccgtcgacggatccaactctaagctctcctctgtctcc
